# Supplementary material for: The effect of targeting and interceptive timing tasks on the brain waves of elite and educated athletes
Source: PLoS One. 2025 Jul 23;20(7):e0321539. doi: 10.1371/journal.pone.0321539 (PMC12286351; doi:10.1371/journal.pone.0321539)
Supplement: S1 Dataset — (XLSX) [file pone.0321539.s001.xlsx]

## Sheet: DATA -plosone
NAME	Waves	Groups	Task	Try	LnS2Fp1	LnS2AF3	LnS2AF4	LnS2F7	LnS2F3	LnS2Fz	LnS2F4	LnS2F8	LnS2FC5	LnS2FC1	LnS2FC2	LnS2FC6	LnS2C3	LnS2Cz	LnS2C4	LnS2T8	LnS2CP5	LnS2CP1	LnS2CP2	LnS2CP6	LnS2P7	LnS2P3	LnS2Pz	LnS2P4	LnS2PO4	LnS2Fp2	LnS2T7	LnS2PO3	LnS2P8	LnS2Oz	LnS2PO7	LnS2PO8	LnS3Fp1	LnS3AF3	LnS3AF4	LnS3F7	LnS3F3	LnS3Fz	LnS3F4	LnS3F8	LnS3FC5	LnS3FC1	LnS3FC2	LnS3FC6	LnS3C3
session18	gamma	educated	throw	2	-4.5258	-3.45933	-4.55595	-4.48983	-3.63985	-4.48452	-3.99011	-4.01294	-3.3902	-4.26949	-3.98266	-4.15618	-4.25471	-2.91412	-3.65217	-4.17709	-4.1508	-2.75377	-4.12115	-4.10988	-4.85517	-3.26724	-3.54595	-4.70363	-4.87707	-4.70839	-3.43382	-2.80594	-3.59299	-4.1942	-4.19815	-3.26524	-3.63943	-2.98821	-3.71681	-3.95153	-3.48744	-4.26883	-3.73623	-3.05827	-3.79561	-3.74498	-3.8495	-3.37391	-4.2557
session14	gamma	ellite	catch	3	-4.37685	-3.86569	-4.32433	-4.27038	-2.68883	-3.99679	-4.57431	-3.60339	-4.97358	-2.9006	-4.57155	-4.00257	-3.29538	-1.84107	-3.83453	-4.50258	-2.42873	-3.49992	-1.54609	-3.65785	-4.84185	-3.26442	-2.86391	-3.71761	-4.35964	-3.96986	-2.31146	-3.0786	-3.21596	-3.39582	-1.87297	-3.51832	-3.86355	-2.88451	-4.62479	-4.72419	-2.45446	-4.7353	-4.65903	-3.62967	-4.67915	-2.3987	-4.08601	-4.32061	-3.94729
session19	gamma	educated	throw	4	-4.35114	-4.18277	-4.59922	-4.04348	-4.01144	-4.64289	-4.06249	-3.73565	-4.09111	-4.47363	-4.89974	-4.97456	-4.5173	-4.37234	-4.83744	-5.07675	-5.43297	-3.99529	-4.56445	-5.32506	-5.5822	-4.38855	-4.01599	-5.16118	-4.75818	-4.47802	-3.52969	-4.22125	-3.86566	-3.52856	-3.19149	-3.26128	-4.62479	-3.84869	-5.85709	-4.75569	-4.60639	-5.96227	-5.06479	-4.36467	-4.19871	-4.58619	-5.49849	-5.43836	-5.19416
session19	gamma	educated	catch	3	-4.32777	-3.41112	-4.80773	-4.22163	-3.33987	-5.01368	-5.00279	-4.28665	-4.3011	-4.90788	-4.47929	-5.35168	-4.74351	-4.29687	-4.81574	-5.37365	-5.25427	-4.87923	-5.0161	-5.01596	-5.92077	-4.48215	-4.69724	-5.93856	-5.80144	-5.04272	-4.81352	-4.35871	-4.33582	-4.61433	-4.28293	-4.31245	-4.09947	-3.34996	-4.48371	-4.28202	-3.3416	-5.16279	-5.55337	-4.80604	-4.47801	-4.78321	-4.98347	-5.33159	-4.83781
session13	gamma	ellite	catch	1	-4.32022	-4.18224	-3.51487	-3.42295	-3.29843	-4.32514	-4.39658	-3.97299	-2.34879	-4.22991	-4.55195	-4.56868	-3.35594	-1.96276	-4.24411	-4.97647	-4.11016	-2.58422	-3.85029	-4.95144	-4.13736	-3.59775	-2.52691	-3.72549	-4.04375	-3.7518	-3.28014	-1.80427	-3.34479	-3.21321	-1.83981	-3.23208	-3.57808	-3.37437	-3.11115	-2.54769	-3.06567	-3.75976	-3.69825	-3.52363	-1.87565	-3.69564	-4.25492	-4.07963	-2.96153
session20	gamma	educated	throw	2	-4.30271	-2.12798	-4.19235	-3.95863	-3.81374	-4.49182	-3.91372	-3.84595	-3.15076	-3.4302	-4.13597	-4.45132	-4.34733	-3.43963	-4.28958	-5.32064	-5.57859	-4.54451	-4.71312	-4.41799	-5.47287	-4.73626	-3.62036	-4.48255	-4.92124	-4.54884	-3.72798	-4.43987	-4.61516	-4.37985	-3.57087	-4.37809	-3.91093	-1.18058	-3.96573	-4.78163	-3.27827	-4.18338	-4.68255	-4.56146	-3.07845	-3.08702	-4.7056	-4.87994	-4.1766
session18	gamma	educated	throw	3	-4.27254	-2.88282	-3.40239	-3.55178	-3.10369	-3.01753	-3.35635	-3.31581	-3.04496	-3.28909	-3.0776	-3.69867	-3.827	-3.01396	-3.57049	-3.81869	-4.04496	-2.29042	-3.57005	-3.91743	-4.0892	-2.62541	-3.13958	-3.86161	-3.66475	-3.75176	-2.58909	-2.11783	-2.84398	-3.26866	-3.76044	-2.86419	-3.89887	-2.83708	-3.50748	-4.00997	-3.34111	-3.11663	-3.33468	-3.26494	-2.95325	-3.48085	-3.08835	-3.42661	-4.16191
session14	gamma	ellite	catch	5	-4.24163	-3.36135	-4.73642	-4.26414	-4.08591	-5.18778	-5.35884	-4.08676	-4.80197	-2.94766	-4.58161	-4.32161	-4.10672	-2.71731	-4.93128	-4.6092	-2.95636	-4.21033	-1.89347	-3.32571	-4.09474	-3.97617	-3.70371	-3.779	-4.17229	-4.60958	-3.55304	-3.22159	-3.14637	-3.46315	-3.30809	-4.20986	-4.06319	-3.55138	-4.65838	-4.48813	-3.23777	-4.63649	-4.60739	-3.98356	-5.00027	-3.19931	-4.62049	-3.61329	-3.8245
session18	gamma	educated	throw	1	-4.23656	-3.30727	-3.68621	-3.98995	-3.33692	-3.25059	-3.39067	-3.63027	-3.39657	-3.44271	-3.33275	-3.0033	-3.91585	-3.20868	-3.90563	-4.2189	-3.70995	-2.88373	-3.78329	-4.21329	-4.22973	-2.95568	-3.0636	-3.89707	-4.12049	-4.24675	-2.37888	-1.91192	-2.9806	-3.20255	-3.26026	-2.78578	-3.55122	-2.39097	-2.98706	-3.76071	-2.69759	-2.82844	-3.26647	-3.69899	-3.42059	-3.13935	-3.6417	-3.55061	-4.00543
session18	gamma	educated	throw	4	-4.22316	-2.36293	-3.46391	-3.56534	-3.91866	-3.41313	-3.44315	-3.18885	-3.43271	-4.0352	-3.61928	-3.49042	-4.11371	-3.18107	-3.46342	-4.02743	-3.57267	-2.32626	-3.72547	-4.35688	-4.16477	-2.9405	-2.85262	-3.65348	-4.34524	-3.9576	-3.38592	-2.78354	-3.23007	-3.7106	-3.24568	-2.90798	-4.12023	-2.53822	-3.46011	-3.93411	-3.23575	-3.65246	-3.76059	-3.06449	-3.88626	-3.89983	-4.24011	-4.03465	-4.17564
session11	gamma	educated	throw	4	-4.183	-4.25399	-4.26532	-4.48227	-4.16219	-3.72001	-3.9647	-3.03899	-3.01334	-3.12466	-3.65718	-3.84878	-1.75287	-1.79709	-3.5227	-4.20048	-2.79499	-3.08536	-4.24354	-4.33446	-4.83305	-2.92404	-2.98024	-4.37796	-4.79718	-4.25358	-3.1751	-3.50596	-3.82758	-3.73596	-3.36899	-3.29097	-3.50165	-3.21495	-3.87263	-3.68642	-3.73431	-4.32232	-4.34444	-3.42425	-3.35529	-3.74284	-4.02509	-4.31044	-2.33161
session6	gamma	ellite	catch	5	-4.14187	-2.94944	-4.60515	-3.2546	-3.28073	-4.77835	-4.59626	-3.2958	-2.05279	-4.31446	-5.14005	-5.08049	-2.32835	-3.36121	-4.76032	-5.20828	-4.03992	-1.28549	-3.57172	-4.74492	-5.41258	-3.25002	-3.11541	-3.6228	-4.58903	-4.32229	-1.87849	-2.86756	-3.24413	-2.94734	-2.49501	-2.1591	-3.99664	-3.21863	-4.16508	-2.2536	-2.45002	-4.16788	-4.0334	-3.2025	-1.89892	-3.91225	-4.50635	-4.86797	-2.89014
session17	gamma	educated	throw	5	-4.10104	-5.31244	-4.29977	-3.91089	-4.40228	-3.86256	-3.82899	-4.17486	-4.1521	-4.23598	-3.62362	-4.38792	-4.39668	-2.45949	-3.96403	-3.70653	-4.84218	-4.31294	-3.90744	-4.35733	-5.06503	-5.1742	-3.0877	-4.37823	-4.30841	-4.74977	-4.65466	-3.19504	-3.96185	-4.25389	-3.73203	-4.39154	-3.86367	-4.32188	-3.99937	-3.69342	-4.30881	-3.44608	-3.93367	-3.47348	-3.77113	-3.64168	-4.4177	-4.43073	-4.04867
session16	gamma	ellite	catch	5	-4.07199	-2.84935	-3.66803	-3.45893	-1.81299	-2.99212	-3.37995	-3.33329	-1.51308	-2.87943	-3.5538	-4.63054	-2.90074	-2.87365	-3.447	-3.85649	-4.15295	-0.969548	-4.07073	-4.30446	-4.29289	-4.05711	-2.03932	-3.6885	-3.51909	-3.52356	-2.45481	-0.710044	-1.91972	-3.20864	-2.64157	-3.19767	-3.14847	-2.60507	-3.34942	-3.44128	-1.63219	-3.54333	-3.10537	-3.12264	-1.88693	-2.4569	-3.80487	-3.59091	-2.46501
session3	gamma	educated	throw	1	-4.01726	-2.50071	-3.62493	-3.32286	-1.60978	-4.12481	-4.39581	-4.12358	-2.33036	-4.21839	-4.31185	-4.61711	-2.86408	-4.22208	-4.88943	-4.30991	-3.92035	-3.69888	-4.44769	-4.93321	-5.18063	-4.11701	-3.69975	-4.89694	-5.30426	-4.60461	-2.45182	-3.7215	-4.10469	-3.66644	-3.04972	-3.23855	-3.16015	-2.05922	-3.57225	-2.65888	-1.53321	-3.78159	-3.72205	-3.27109	-1.35713	-3.19729	-3.66789	-4.27482	-2.51864
session11	gamma	educated	throw	3	-3.92524	-3.95523	-4.32259	-4.50912	-3.78925	-3.93206	-4.33957	-3.66293	-3.06037	-3.63693	-3.41175	-3.66874	-1.85563	-1.57718	-3.63287	-3.63846	-3.0026	-2.9819	-3.99346	-4.05597	-4.11034	-2.28317	-2.65775	-3.93121	-4.16554	-4.0189	-3.44206	-3.16997	-3.62351	-4.23652	-3.45657	-3.59629	-3.37745	-3.2468	-4.02762	-3.79955	-3.8048	-4.06416	-3.69294	-3.58917	-3.20707	-3.85652	-4.10921	-4.25568	-1.82628
session19	gamma	educated	throw	3	-3.91384	-3.64237	-5.25439	-4.06104	-5.09516	-5.60348	-5.11441	-3.84705	-4.40968	-5.63809	-5.24603	-4.72959	-5.13185	-4.22051	-4.8827	-5.27931	-5.86629	-4.30899	-3.99194	-4.94167	-5.00607	-4.4987	-3.62386	-4.38258	-4.32322	-5.09824	-3.61237	-4.56184	-4.01442	-3.24708	-2.05726	-2.97132	-4.12869	-3.48694	-4.37824	-3.94346	-4.04173	-4.97532	-4.74851	-3.97839	-3.74242	-4.32425	-5.21496	-5.18891	-4.62251
session1	gamma	educated	throw	2	-3.89928	-2.91059	-2.54338	-1.92299	-3.65868	-3.64656	-3.78556	-3.10726	-3.44145	-4.47539	-3.70984	-3.65909	-3.95897	-3.56415	-4.76254	-3.54437	-4.23265	-4.60359	-3.87746	-4.52317	-4.20651	-4.30387	-3.4503	-4.61792	-4.00146	-3.85887	-4.11893	-1.43773	-3.42885	-3.37201	-2.4111	-2.83536	-3.099	-2.89375	-2.73369	-2.52224	-3.35101	-3.91393	-3.82351	-3.30259	-2.93771	-4.05008	-3.88947	-3.95734	-3.53676
session15	gamma	ellite	catch	4	-3.89878	-3.82352	-4.36843	-4.42242	-3.2261	-4.36295	-4.88879	-4.64717	-1.97459	-3.77501	-4.84254	-4.95796	-3.69315	-2.70345	-5.57142	-6.03961	-4.37931	-3.80533	-3.88373	-5.29778	-4.84812	-4.3028	-4.41185	-4.46487	-4.48458	-4.89854	-3.21738	-4.28589	-4.47493	-4.696	-4.54481	-4.557	-2.85406	-3.65658	-4.60902	-4.28373	-3.4685	-4.5901	-5.12066	-4.43288	-2.017	-3.83308	-4.93969	-5.02723	-3.44198
session12	gamma	educated	throw	1	-3.88011	-2.83716	-4.37398	-4.31295	-2.76923	-4.47265	-3.9104	-3.45521	-3.25776	-3.47005	-4.15873	-4.02368	-3.22259	-2.26721	-4.03843	-4.16311	-4.16254	-2.02784	-2.96409	-4.51993	-4.45254	-4.75959	-3.25162	-3.9569	-4.28547	-4.60557	-2.85955	-3.81844	-4.12677	-3.70607	-2.63846	-3.19879	-3.0737	-3.10824	-4.38064	-3.59011	-3.13087	-4.47256	-4.47248	-4.15615	-2.71514	-3.66742	-4.66567	-5.54311	-3.03006
session1	gamma	educated	throw	5	-3.86487	-3.16089	-3.11011	-3.59233	-3.15844	-3.18206	-4.40647	-3.77708	-2.57377	-2.12771	-4.35067	-4.54064	-3.61875	-3.28969	-3.17614	-4.21146	-4.55793	-4.74372	-4.26574	-4.33348	-4.00583	-4.2922	-3.72911	-4.2192	-4.02691	-3.73732	-3.48208	-1.61737	-3.7082	-2.86273	-2.20378	-2.9963	-1.50985	-1.22988	-2.67848	-2.9329	-1.04767	-2.28449	-3.91318	-3.2512	-2.50787	-1.35259	-3.64932	-3.39903	-2.11809
session5	gamma	ellite	catch	2	-3.85375	-4.03657	-3.03172	-2.73898	-2.71843	-3.04678	-3.80845	-2.96031	-2.17531	-2.35528	-3.51782	-3.95074	-2.38501	-2.09501	-3.50497	-3.91916	-3.46101	-4.30483	-2.04408	-4.60286	-4.03535	-3.72949	-2.71473	-3.14688	-4.26318	-3.38889	-2.68721	-1.53371	-2.40552	-1.67378	-1.64037	-2.46779	-3.39635	-2.79918	-2.77431	-2.1692	-1.96863	-3.35154	-4.13869	-3.48448	-2.29814	-1.5333	-3.95257	-3.29168	-1.74271
session14	beta	ellite	catch	3	-3.83876	-2.68076	-4.02023	-3.73403	-2.56715	-3.63497	-3.73632	-2.85366	-3.82405	-2.57342	-3.67839	-3.58271	-2.95383	-1.41064	-3.452	-3.89727	-2.61767	-2.92837	-1.43208	-3.22338	-3.56563	-2.99626	-2.71917	-3.50672	-3.40326	-3.01447	-2.19719	-2.64802	-2.97147	-3.10182	-1.87535	-3.08697	-3.55587	-3.0019	-3.76094	-3.75033	-2.76956	-3.98997	-3.96341	-3.64736	-3.94906	-2.39368	-3.81755	-3.78588	-2.83844
session10	gamma	educated	throw	2	-3.79456	-3.09583	-4.77279	-3.80139	-4.14667	-4.97309	-4.07673	-3.8359	-3.39506	-3.98358	-4.39883	-4.50649	-3.38436	-1.96658	-4.07565	-3.81371	-4.32234	-1.62727	-3.33724	-4.49385	-4.00105	-3.87294	-2.63453	-4.69701	-3.76381	-3.7343	-2.60297	-3.32778	-3.30396	-4.45356	-2.94477	-3.92054	-3.15194	-3.5105	-4.33526	-3.60659	-3.42983	-4.53952	-4.07473	-3.81175	-3.12199	-4.55112	-4.44147	-4.41887	-3.24642
session14	gamma	ellite	catch	2	-3.78513	-3.9613	-5.02601	-4.10873	-2.11391	-4.10853	-3.88744	-3.63625	-4.58269	-4.0598	-4.01688	-3.66729	-3.71109	-2.05501	-3.53044	-4.09786	-2.18105	-2.72727	-2.47197	-2.98528	-4.16598	-2.55979	-3.06686	-3.75095	-4.2833	-4.29189	-2.87312	-2.84171	-3.515	-2.98797	-2.21086	-3.24996	-2.95082	-3.53127	-3.57513	-3.55252	-2.07593	-4.26353	-3.92367	-3.18826	-3.89153	-3.88145	-3.23582	-3.56025	-3.67052
session6	gamma	ellite	catch	4	-3.78253	-2.5048	-4.34282	-2.58717	-2.30234	-3.87044	-4.05391	-3.08988	-1.70219	-4.05852	-4.20444	-4.56787	-2.71978	-3.32809	-4.48507	-5.12091	-4.34322	-1.55279	-4.07106	-4.57264	-5.20022	-4.03507	-3.22031	-3.84332	-5.03695	-3.96556	-1.78412	-2.86409	-3.4813	-3.84313	-2.80539	-2.7732	-4.07709	-2.66452	-3.81071	-2.19219	-3.01378	-3.82788	-4.03808	-3.12692	-1.28803	-3.65464	-4.35899	-4.57853	-2.60773
session10	gamma	educated	throw	5	-3.77667	-3.76613	-4.44535	-4.20799	-3.83896	-4.42798	-4.37776	-3.83602	-3.56249	-4.08012	-4.67637	-4.17332	-3.66726	-2.51871	-5.43389	-4.37846	-4.53035	-2.19443	-3.03743	-4.39766	-4.39392	-4.65604	-2.68747	-4.18721	-4.03814	-4.39864	-3.35689	-3.66495	-3.11191	-4.51246	-2.82486	-3.70126	-3.69385	-4.01269	-4.90313	-4.39296	-3.93613	-5.09979	-4.22199	-4.48473	-3.61216	-4.58462	-4.16167	-4.05272	-3.51498
session11	gamma	educated	catch	2	-3.7544	-3.68494	-4.30346	-3.87105	-4.03901	-3.81689	-4.12987	-4.0901	-3.19923	-3.95317	-4.30639	-4.44233	-1.73037	-2.56793	-3.67975	-5.01316	-3.97315	-3.46625	-4.841	-5.07486	-4.14439	-3.34089	-3.05193	-5.23114	-4.17939	-3.62272	-2.30322	-3.3255	-3.8361	-4.33989	-3.55006	-3.77906	-3.43083	-3.01691	-4.08277	-3.80335	-3.57878	-4.19468	-4.50425	-4.54459	-2.80318	-3.80747	-4.82591	-4.36387	-2.58002
session6	gamma	ellite	catch	3	-3.74121	-2.59273	-4.16178	-2.1237	-2.23895	-4.33145	-3.88077	-2.97992	-1.58225	-4.03527	-4.27927	-4.44741	-2.5522	-2.7407	-4.65284	-4.58441	-4.05366	-1.48457	-4.4114	-4.96902	-4.66128	-3.62719	-3.35832	-4.64918	-4.63295	-4.4529	-2.19037	-3.12906	-3.8844	-3.70068	-3.20296	-2.91242	-3.51605	-1.83451	-3.78559	-1.97678	-2.01742	-3.95901	-4.48057	-2.4921	-1.71945	-3.67316	-4.7559	-3.77295	-1.58302
session18	beta	educated	throw	2	-3.73229	-2.44942	-3.55298	-3.3911	-2.83761	-2.5646	-3.37135	-2.98609	-2.51133	-2.82437	-3.47482	-3.09565	-3.24062	-2.40306	-2.22687	-2.91712	-3.05241	-1.30507	-2.81677	-2.66057	-3.24223	-2.31722	-2.30141	-2.99482	-3.34077	-2.97001	-2.24438	-1.90056	-1.98867	-2.57575	-2.76024	-1.84121	-3.10213	-2.15927	-2.64778	-2.55477	-1.92178	-2.5455	-2.65816	-2.11543	-2.18332	-2.79253	-2.80714	-2.48512	-2.27648
session11	gamma	educated	throw	1	-3.71647	-3.54775	-3.92404	-4.48917	-4.08193	-3.71523	-3.88215	-4.26279	-4.13496	-3.79408	-4.05952	-4.30555	-2.2944	-1.48821	-4.4772	-4.13628	-4.1944	-3.59684	-4.60185	-5.1597	-4.41027	-3.07952	-3.3726	-5.04772	-4.8653	-4.18911	-3.25606	-3.28856	-4.01258	-3.40627	-3.29292	-3.10852	-3.28282	-3.72936	-4.23546	-4.47875	-4.58824	-4.68226	-4.05624	-3.91415	-3.80297	-3.97648	-3.92836	-4.10029	-3.27373
session11	gamma	educated	catch	5	-3.7037	-3.7464	-4.4541	-4.25838	-3.79976	-4.41788	-4.29402	-4.22961	-3.07549	-4.27591	-4.16851	-4.43275	-1.96571	-2.38422	-3.86578	-4.35339	-3.75135	-2.92021	-4.19759	-4.55527	-4.23484	-4.15124	-2.79104	-4.20946	-4.22577	-3.93855	-3.79826	-3.3291	-3.9673	-4.01439	-3.63554	-3.5567	-4.33434	-3.62106	-4.8548	-4.54891	-4.8217	-4.36188	-4.73932	-4.41547	-3.41415	-4.78806	-4.18387	-4.67569	-2.0718
session14	beta	ellite	catch	5	-3.70155	-3.22319	-4.05704	-3.2167	-2.95772	-4.04335	-3.7846	-3.41609	-4.23778	-3.01567	-3.75437	-3.36005	-3.42888	-1.98767	-4.31203	-4.22844	-2.68635	-3.24802	-2.29914	-3.5168	-3.92393	-3.32207	-2.6852	-3.80251	-4.00763	-3.52922	-2.95422	-3.00176	-3.16249	-2.99192	-3.01202	-3.69834	-4.10815	-3.11316	-4.15	-4.09073	-2.74847	-3.54697	-3.59189	-3.51449	-4.40114	-2.80074	-3.6081	-3.53404	-3.3408
session4	gamma	educated	throw	4	-3.69369	-3.19938	-4.7012	-4.10647	-3.3023	-4.82107	-4.56434	-4.49333	-4.00508	-4.09799	-4.79851	-4.63532	-3.79413	-4.29867	-4.59643	-5.08912	-5.00444	-3.85825	-4.65729	-5.38242	-4.84231	-4.77851	-4.23522	-4.63107	-4.76142	-4.80275	-4.29588	-3.83079	-4.07936	-4.45848	-4.44895	-3.73451	-3.04856	-2.70523	-3.63887	-3.28333	-2.22211	-3.92036	-4.00089	-3.38912	-3.22107	-3.53302	-4.41696	-5.12815	-3.5337
session15	gamma	ellite	catch	3	-3.6808	-4.25837	-4.1436	-5.13067	-2.42233	-4.47201	-4.28019	-4.51685	-2.18908	-3.87691	-4.22665	-4.42083	-4.08734	-2.63447	-4.85348	-4.34669	-4.76558	-3.95631	-4.15988	-4.87216	-4.78441	-4.34236	-4.10372	-4.90318	-4.8849	-4.32085	-2.43179	-4.28243	-4.40726	-4.35995	-4.3186	-4.19687	-3.05824	-3.41899	-3.45819	-3.78899	-2.37162	-3.59286	-4.59059	-4.04383	-1.72715	-3.89622	-4.47453	-5.4335	-3.67116
session13	gamma	ellite	throw	5	-3.68018	-3.76211	-3.96677	-3.05143	-3.09732	-3.69114	-4.79366	-4.24136	-2.52234	-3.10273	-4.28366	-4.33815	-2.96846	-1.30931	-3.8659	-4.4689	-4.0445	-2.32891	-3.84789	-4.65791	-4.68556	-2.94524	-2.33281	-3.77585	-4.09858	-4.00815	-3.41448	-1.97839	-3.18969	-2.90639	-1.90278	-2.40453	-3.50103	-3.15967	-3.4516	-2.93915	-3.21174	-3.45049	-3.94505	-3.78791	-2.70563	-3.69358	-4.49575	-4.26735	-3.51937
session19	gamma	educated	throw	2	-3.66849	-3.17411	-4.44017	-4.17893	-3.02705	-4.74396	-4.24783	-3.04171	-2.03083	-3.41676	-4.47672	-3.98354	-4.38839	-3.61131	-4.23166	-4.57672	-4.42614	-3.93063	-3.56891	-4.53785	-4.68745	-4.23549	-3.392	-3.95986	-4.82407	-4.58915	-3.08205	-3.64567	-3.88892	-2.94963	-1.95745	-3.27765	-3.25795	-2.82609	-4.86295	-3.32779	-2.98777	-4.78129	-4.47736	-3.54468	-2.12074	-3.81515	-4.32479	-4.35403	-4.26917
session19	gamma	educated	catch	1	-3.62888	-2.38887	-4.95566	-4.16578	-2.34493	-5.27133	-5.20689	-4.08935	-3.98255	-5.0185	-4.67967	-4.85449	-4.21429	-4.02105	-4.86377	-5.15994	-4.79205	-4.77882	-4.54357	-5.0712	-5.74183	-4.56812	-4.65763	-5.46032	-4.48561	-5.02664	-4.71779	-4.32283	-4.57319	-4.06243	-4.70429	-4.26082	-4.45295	-2.6009	-4.70836	-3.07059	-1.64534	-4.67347	-4.54135	-3.42864	-3.84089	-4.49182	-4.22937	-4.60701	-3.97437
session14	gamma	ellite	catch	4	-3.62882	-3.23833	-3.69452	-3.3943	-2.05421	-3.59922	-3.19003	-3.30288	-4.02358	-2.77132	-3.52741	-3.22297	-3.6444	-1.2931	-3.49208	-3.57741	-2.48772	-3.32716	-2.3488	-3.43578	-4.11628	-3.49339	-2.573	-4.34218	-4.04564	-2.81576	-2.27506	-2.91369	-2.71516	-2.62026	-1.9529	-2.93831	-3.69566	-2.95895	-4.70668	-3.34866	-2.58927	-4.26483	-4.04592	-2.65389	-4.42005	-3.20602	-4.01126	-3.23085	-2.77302
session20	gamma	educated	throw	4	-3.61937	-2.07467	-4.61103	-4.51138	-3.44091	-4.72095	-4.31116	-4.16609	-3.64774	-3.45611	-5.15051	-4.67624	-4.43945	-3.32374	-3.90157	-5.54524	-4.8638	-4.50288	-5.0655	-5.37585	-5.02106	-4.78379	-4.74713	-4.42903	-4.87979	-4.41315	-3.89357	-5.02767	-4.66478	-4.07813	-3.38449	-4.40625	-4.25119	-2.0307	-4.60965	-4.53119	-3.98681	-4.37584	-4.90218	-4.5357	-3.24594	-3.76415	-5.2663	-4.99769	-4.36628
session18	beta	educated	throw	1	-3.61699	-2.62713	-3.249	-3.16842	-2.91145	-2.64661	-2.64187	-2.63031	-2.38513	-2.83428	-2.7216	-2.40731	-2.98582	-2.37112	-2.35513	-2.6827	-2.02009	-1.55799	-2.69454	-2.93361	-2.60367	-2.17406	-2.39861	-3.0492	-3.23066	-2.23334	-1.49828	-1.53936	-1.90145	-1.90177	-2.28087	-2.02555	-2.5838	-2.26891	-2.24561	-2.7223	-2.2895	-2.06033	-2.00291	-2.21384	-2.50368	-2.64985	-2.66087	-2.49288	-3.36915
session12	gamma	educated	throw	5	-3.60064	-2.42806	-3.42948	-3.60141	-2.64355	-4.05851	-3.97219	-4.02	-2.34847	-3.51965	-4.40236	-4.54127	-2.75533	-3.23171	-4.63191	-3.97655	-4.54686	-1.51084	-3.98017	-4.57239	-4.70557	-3.96623	-3.15966	-4.34635	-3.80788	-4.2667	-2.46449	-2.76612	-2.94847	-3.60523	-3.05958	-3.06006	-2.76153	-2.12198	-3.28183	-3.34796	-2.78072	-3.80725	-3.88053	-3.50971	-3.04936	-4.07651	-4.30201	-4.60448	-3.18147
session12	beta	educated	throw	1	-3.58433	-2.52466	-3.3194	-3.40254	-2.81507	-3.43111	-2.90578	-3.56285	-2.88691	-2.89056	-3.1118	-3.63566	-2.49779	-2.6491	-3.6282	-3.84278	-3.95852	-1.47614	-2.85512	-4.07734	-4.20094	-3.93956	-2.27671	-3.28686	-3.36012	-3.54221	-2.4807	-2.80349	-3.19141	-2.91201	-2.48413	-2.64772	-2.60262	-2.25746	-3.26671	-3.28906	-2.51042	-3.15195	-3.30872	-3.37138	-2.41564	-3.24102	-3.67675	-4.22044	-2.62246
session5	gamma	ellite	throw	4	-3.58246	-2.79109	-3.79271	-3.35644	-3.66538	-4.35101	-4.66554	-4.07002	-2.83489	-3.57326	-4.43217	-4.54539	-2.04756	-3.02173	-4.68642	-4.48768	-3.30564	-3.87881	-4.67058	-4.25074	-4.034	-4.43268	-3.81178	-3.12843	-3.56195	-3.74451	-3.90568	-2.75275	-2.18598	-3.04263	-2.97895	-3.61454	-3.02221	-1.78116	-3.01568	-3.17154	-2.48464	-3.23269	-4.21985	-4.1343	-2.42578	-3.4266	-4.41439	-4.15512	-1.9422
session5	gamma	ellite	throw	2	-3.57912	-2.65052	-4.20689	-3.38581	-3.15825	-4.44266	-4.3799	-3.58117	-2.17738	-3.17598	-3.48322	-4.33945	-2.19447	-2.99596	-3.74634	-3.94902	-3.30602	-3.14135	-4.29364	-3.33502	-3.86337	-2.76723	-3.27968	-2.61395	-3.63425	-3.20882	-3.08254	-2.11572	-1.39247	-2.32632	-2.30887	-2.97884	-3.57848	-3.30886	-3.53708	-3.04205	-2.90689	-3.549	-4.44438	-3.3891	-2.51208	-2.89265	-4.19593	-4.09126	-2.20096
session6	gamma	ellite	catch	1	-3.57875	-2.75041	-3.94511	-2.52213	-2.45607	-4.47961	-4.44471	-3.10649	-2.04176	-4.30288	-4.89225	-4.50305	-2.27523	-3.40107	-5.12344	-5.28489	-4.45135	-1.23165	-4.78721	-5.48541	-5.14107	-4.69237	-3.5834	-4.47871	-5.45013	-4.25791	-3.08925	-3.35834	-3.94484	-3.78595	-3.47528	-3.26844	-4.03906	-2.46495	-4.17176	-2.51066	-2.33342	-4.182	-4.51768	-3.28328	-2.08262	-3.36891	-4.54555	-4.62327	-2.28813
session14	gamma	ellite	catch	1	-3.57731	-3.55647	-4.31642	-3.47879	-3.26717	-4.86159	-4.82044	-3.63957	-4.32487	-2.88683	-4.76443	-4.48324	-3.8115	-2.38675	-4.57956	-4.85097	-3.51377	-3.27449	-2.4191	-3.36607	-4.74251	-3.01425	-3.23147	-3.77148	-4.15519	-4.31533	-2.38678	-2.9384	-3.21369	-3.57248	-2.00354	-3.86959	-4.0928	-3.78173	-4.21162	-3.4474	-2.54945	-4.11795	-3.67489	-3.62518	-4.57403	-2.79148	-4.13858	-4.13697	-4.12183
session13	gamma	ellite	catch	2	-3.5721	-3.68275	-3.83698	-3.43465	-2.87016	-3.90733	-3.61979	-4.29708	-2.71813	-3.86542	-3.72151	-3.83472	-3.03411	-1.75214	-3.723	-3.86167	-4.03571	-2.50237	-4.13854	-4.5507	-4.71617	-3.61088	-2.60834	-4.391	-4.2164	-3.72734	-3.03219	-2.58748	-3.83847	-3.20775	-2.0438	-2.88704	-3.34466	-3.24432	-2.80414	-3.49299	-2.01255	-2.91754	-3.90578	-3.53809	-2.27468	-2.76776	-3.64881	-4.00333	-3.12581
session20	gamma	educated	throw	1	-3.56891	-1.54015	-3.59377	-4.52205	-3.35751	-3.03405	-4.07357	-4.14347	-3.02354	-2.48496	-4.17161	-5.45616	-4.01867	-3.72027	-2.83225	-5.07166	-4.70926	-4.01167	-5.12684	-4.52993	-4.82011	-3.91837	-3.74228	-4.53634	-4.9784	-4.03771	-3.66522	-4.62383	-5.09497	-4.70331	-4.54403	-5.14075	-3.28169	-1.58052	-4.30461	-3.85588	-3.4361	-4.4226	-4.55321	-3.6792	-2.5457	-2.92681	-4.39204	-4.79404	-4.24039
session16	gamma	ellite	throw	5	-3.56847	-3.20532	-3.70086	-3.58741	-3.87693	-4.00986	-3.70629	-3.42911	-2.10787	-3.55201	-3.76237	-4.16071	-3.31044	-1.86784	-3.56089	-3.63375	-4.03596	-1.28993	-2.13373	-3.47237	-3.62264	-4.43322	-3.6871	-2.39916	-3.39392	-3.8596	-3.04103	-1.52688	-2.33382	-3.2229	-3.85046	-2.70354	-3.22906	-3.49639	-3.83808	-3.84713	-3.1947	-3.2806	-3.42785	-3.20196	-2.32493	-2.93924	-3.62019	-3.77823	-2.57984
session19	beta	educated	throw	4	-3.56699	-3.34721	-4.32295	-3.88418	-3.62717	-4.47851	-3.63251	-3.03819	-3.74486	-4.05101	-3.68682	-3.4299	-3.77308	-3.47169	-4.17178	-4.124	-4.12357	-3.37765	-3.37594	-4.32608	-4.35045	-3.86498	-2.94243	-3.42978	-4.05415	-4.034	-3.07424	-2.99057	-2.78785	-3.27985	-2.59149	-2.99578	-3.9416	-3.74103	-3.91747	-3.60214	-3.17491	-3.93921	-3.66388	-3.08293	-3.4807	-3.15932	-3.52052	-3.86267	-3.70632
session13	gamma	ellite	throw	4	-3.56694	-3.13946	-4.39868	-3.25523	-3.70674	-3.76455	-3.63114	-4.15485	-2.9675	-3.33413	-3.89977	-4.33902	-2.97583	-1.73496	-3.7723	-3.84303	-5.07189	-2.21341	-3.82061	-4.78204	-4.86985	-3.56838	-2.0674	-3.66205	-4.69069	-4.02714	-2.89954	-2.14807	-2.88808	-2.95249	-2.18569	-2.52742	-3.46256	-3.41959	-3.60973	-3.85195	-3.28514	-3.5836	-3.61234	-3.81475	-2.92119	-3.18429	-3.74844	-3.86876	-3.13439
session14	beta	ellite	catch	1	-3.55909	-2.86326	-3.64953	-3.41599	-2.41602	-3.55167	-3.99291	-3.6524	-4.11266	-2.6966	-3.9003	-3.95711	-3.83714	-1.51643	-3.6279	-3.85085	-2.87142	-3.42027	-1.83869	-2.48515	-3.61921	-3.48324	-2.92933	-3.35842	-3.52793	-3.40117	-2.26548	-2.77737	-3.38584	-2.80981	-2.15375	-3.29201	-3.31299	-2.73915	-3.90832	-3.1248	-2.51976	-3.74792	-3.92837	-3.25936	-4.04041	-2.30455	-3.73845	-3.64662	-3.67691
session16	gamma	ellite	throw	2	-3.55109	-3.60932	-3.06621	-3.1813	-3.7653	-3.24273	-2.70408	-2.56755	-2.20232	-3.62711	-3.29828	-3.45906	-3.47488	-1.4105	-3.39548	-4.14128	-3.82078	-1.01297	-1.36544	-4.03265	-3.76468	-3.71477	-3.7304	-2.00886	-3.66295	-3.21001	-2.94596	-1.10509	-2.68466	-2.7585	-3.17745	-2.31026	-3.15281	-3.39634	-3.1935	-3.63241	-2.26828	-3.42318	-3.79683	-2.87516	-2.58264	-3.2262	-4.03424	-3.74988	-3.20163
session18	gamma	educated	throw	5	-3.5501	-2.0162	-3.64789	-2.99283	-3.37439	-2.99115	-3.3793	-2.35486	-2.67723	-2.77774	-3.15064	-4.02671	-3.77112	-3.35575	-1.87077	-3.32819	-3.40764	-2.21893	-2.83013	-3.09084	-3.43164	-3.04242	-2.56079	-3.43835	-2.95987	-2.75932	-2.10101	-2.12508	-2.53522	-2.94491	-3.07694	-2.27166	-2.93969	-2.32862	-3.36034	-2.98483	-2.26962	-3.07829	-3.15357	-2.03075	-3.27938	-2.82688	-3.2373	-2.98335	-4.00365
session17	gamma	educated	throw	4	-3.54098	-4.24356	-3.41811	-4.35025	-3.25206	-3.22539	-4.68949	-4.42724	-3.64443	-3.45823	-4.93663	-4.0701	-4.35793	-1.50482	-3.73694	-3.51651	-4.32565	-4.2425	-2.47401	-3.68794	-3.5664	-4.37569	-2.29657	-3.36163	-3.78913	-3.66542	-4.12173	-2.88945	-3.64175	-3.27348	-2.9515	-3.55469	-3.21928	-4.30886	-3.12933	-3.6717	-4.2664	-3.15954	-4.81773	-3.70613	-4.02838	-3.42027	-4.06971	-4.50762	-4.13938
session6	gamma	ellite	catch	2	-3.53235	-2.42066	-3.65459	-2.34396	-2.56569	-4.03569	-3.87182	-2.53909	-1.17164	-3.97712	-4.41003	-3.98525	-2.24131	-2.54023	-4.79837	-5.12113	-4.00685	-1.03984	-3.53032	-4.79575	-4.82033	-3.52287	-2.8945	-3.68775	-4.99649	-4.18645	-1.97318	-2.57887	-3.21452	-2.96321	-2.16224	-2.35906	-3.85353	-2.33064	-4.38116	-2.35523	-2.937	-4.19251	-4.4491	-2.85564	-2.15239	-4.03017	-4.65176	-4.45951	-2.25849
session6	beta	ellite	catch	1	-3.52711	-2.04323	-3.37387	-2.3249	-2.53823	-3.12664	-3.26043	-2.61979	-1.01353	-3.15952	-3.15076	-3.73823	-2.13659	-2.3346	-3.40256	-3.9607	-3.18749	-0.766378	-3.74558	-4.0257	-3.61821	-2.92011	-3.06569	-3.73082	-3.90067	-3.17993	-2.19916	-3.15396	-3.11257	-2.8957	-2.34031	-2.38346	-3.14372	-1.67706	-2.75695	-2.18662	-2.27666	-2.59757	-2.64214	-1.88334	-1.57317	-2.75475	-2.9893	-3.23	-2.18733
session13	gamma	ellite	catch	4	-3.49851	-3.42722	-2.95305	-2.89328	-3.8104	-3.53898	-4.13125	-3.61141	-2.00594	-3.92671	-3.92063	-4.83457	-2.58893	-1.59136	-3.20593	-4.38979	-4.12053	-2.66058	-4.03489	-4.43414	-4.83771	-3.69754	-2.54592	-3.8753	-4.49233	-4.46481	-3.15745	-2.62094	-4.03945	-3.51314	-1.77657	-2.73543	-3.9255	-2.73657	-3.45823	-3.39894	-2.48352	-3.78019	-4.42715	-3.54409	-1.60519	-2.98163	-3.99587	-3.52611	-2.5666
session19	beta	educated	catch	3	-3.48373	-2.51556	-3.7603	-3.64945	-2.71568	-4.02732	-4.31161	-3.4699	-3.59035	-3.90874	-4.13511	-4.66718	-3.63609	-3.1772	-4.24875	-4.39248	-4.10232	-3.84932	-4.25825	-4.4914	-3.84723	-3.31323	-3.67458	-4.64041	-3.85006	-3.45907	-3.3325	-3.30975	-3.13447	-3.00682	-3.40057	-3.6056	-3.14755	-2.4676	-3.79005	-2.97333	-2.83012	-3.87115	-3.7786	-3.00687	-3.35295	-4.03615	-3.7079	-4.16256	-3.95388
session20	alpha	educated	catch	3	-3.47789	-2.44601	-2.93773	-3.6578	-3.13269	-2.4255	-2.37396	-3.87729	-3.17293	-4.1343	-2.22927	-3.00513	-4.22044	-2.35345	-2.86438	-3.17636	-5.23803	-2.938	-2.84029	-3.22036	-3.80646	-2.10205	-2.14363	-2.80176	-3.73969	-1.94751	-1.10571	-1.99028	-2.27144	-2.61203	-1.55829	-2.74681	-2.09763	-2.64327	-3.50312	-3.61859	-2.51184	-3.57678	-2.14501	-3.56108	-2.85499	-3.33247	-2.37859	-2.27274	-3.465
session13	gamma	ellite	throw	1	-3.47136	-3.32386	-4.00671	-3.93021	-3.04822	-3.85994	-4.13494	-3.87733	-2.62879	-2.67862	-4.68289	-4.2533	-3.11628	-2.4103	-3.75739	-4.92247	-4.39075	-2.49688	-3.56767	-4.8844	-4.49148	-3.15195	-1.97707	-3.49246	-4.23123	-4.31951	-3.34933	-1.55352	-2.90191	-4.26455	-2.7194	-2.83497	-2.71681	-2.795	-3.02068	-3.23926	-2.13966	-2.80712	-3.96721	-4.18679	-2.3789	-1.66634	-4.14849	-4.44814	-3.02444
session18	beta	educated	throw	4	-3.46963	-2.20507	-2.88869	-2.67912	-2.80308	-2.92448	-2.25628	-2.20937	-2.63378	-2.67779	-3.15551	-2.47472	-3.11125	-2.35633	-1.98493	-3.23509	-2.4566	-1.86595	-2.35081	-2.72429	-2.68993	-2.28741	-2.54374	-2.62807	-2.55724	-2.56277	-2.25548	-2.12777	-2.22763	-2.47774	-2.97486	-2.6109	-2.57573	-1.75736	-2.37989	-2.35825	-2.21804	-2.27365	-2.12632	-2.20456	-2.83421	-2.47089	-2.35996	-2.47082	-3.4232
session6	gamma	ellite	throw	4	-3.46221	-2.74382	-4.01602	-2.43953	-2.20414	-3.43611	-3.87834	-3.0471	-0.669119	-3.22271	-4.0636	-3.8693	-3.28725	-1.24994	-3.20419	-3.92589	-3.24464	-1.85338	-2.36291	-3.86601	-3.9338	-2.04419	-2.75918	-3.30025	-4.30892	-3.52885	-2.16884	-3.35067	-3.45703	-1.91443	-1.92941	-2.6613	-3.59104	-2.53414	-4.4815	-2.47861	-2.34998	-4.13336	-4.47648	-3.4168	-1.15424	-4.33464	-4.13852	-4.01982	-3.36707
session14	beta	ellite	catch	2	-3.45894	-3.36774	-3.64233	-3.49111	-1.58326	-3.34651	-3.11036	-3.24793	-3.69261	-3.01284	-3.22228	-3.00389	-2.81639	-1.82166	-3.05675	-3.33686	-1.91959	-2.15947	-2.66391	-1.75639	-3.47224	-2.20113	-2.27966	-3.66311	-3.42836	-3.20099	-2.25412	-2.32824	-2.72396	-2.31707	-1.84916	-2.69366	-3.06984	-3.28324	-3.51351	-3.33268	-2.3376	-3.53721	-3.21796	-2.90519	-3.25539	-3.70679	-3.06834	-2.99013	-3.335
session11	gamma	educated	catch	3	-3.45754	-2.8202	-3.38664	-2.94848	-3.70838	-3.55223	-4.05677	-3.87003	-2.70449	-4.09857	-3.97694	-4.36006	-1.86893	-2.62077	-3.70387	-3.49419	-2.77045	-3.28624	-4.09179	-3.99181	-4.17698	-3.01843	-2.32607	-3.44647	-3.17014	-4.0242	-2.76945	-2.78332	-3.54624	-3.48068	-4.13106	-3.43587	-3.34969	-2.94529	-3.95406	-3.81269	-3.10232	-3.94245	-4.45826	-4.26594	-2.304	-4.09259	-4.13436	-4.5695	-1.57355
session5	gamma	ellite	catch	3	-3.44449	-3.97031	-2.94768	-2.67084	-1.8052	-3.19678	-3.23259	-2.82943	-1.85362	-1.85203	-3.58085	-3.13498	-2.19771	-0.752009	-3.524	-3.4827	-3.24107	-2.79446	-1.34436	-3.24784	-3.57658	-3.09857	-1.75323	-2.34628	-3.63022	-3.12854	-2.3998	-0.73336	-1.13133	-0.822942	-0.702682	-1.23999	-3.12809	-3.43823	-2.68878	-2.43446	-2.07037	-2.66454	-2.60954	-2.47919	-2.13995	-1.38246	-3.03776	-2.8906	-1.96218
session12	gamma	educated	throw	3	-3.43244	-2.84804	-4.3262	-4.02008	-3.18085	-4.2133	-3.76459	-4.65707	-3.43947	-3.04331	-4.15	-4.24979	-2.66902	-3.68933	-3.96815	-3.85537	-4.53199	-1.26114	-3.72896	-4.66432	-4.92806	-4.08753	-3.0422	-4.1998	-4.3	-4.23984	-2.7023	-3.80557	-4.01756	-3.558	-3.33117	-2.8077	-3.83725	-3.47309	-4.46118	-4.2549	-3.38335	-4.05264	-4.12695	-4.86563	-3.49388	-3.85442	-4.38726	-4.74982	-3.44142
session9	gamma	ellite	throw	1	-3.43198	-3.46552	-3.98918	-3.91872	-4.35989	-4.15638	-4.18949	-4.88211	-3.33532	-4.45924	-4.32637	-3.96262	-4.65811	-4.37692	-4.12627	-4.35461	-4.12782	-4.68857	-5.10868	-4.7635	-4.34884	-3.88557	-4.7242	-4.58431	-4.51177	-3.50253	-3.56649	-5.03267	-4.40962	-2.78344	-4.06511	-3.75739	-3.51946	-3.033	-3.27859	-3.36368	-3.51764	-3.71721	-3.56418	-4.33206	-2.95397	-4.11159	-4.23024	-4.24296	-4.66289
session3	gamma	educated	throw	3	-3.42179	-2.31277	-4.49975	-3.36069	-2.34965	-4.227	-4.9419	-3.85118	-2.12948	-3.42358	-4.42733	-3.95037	-2.06038	-2.74793	-3.42337	-4.04428	-2.90035	-2.4633	-3.39922	-4.35895	-4.36896	-3.46435	-2.56414	-3.75394	-4.16391	-3.90355	-1.9222	-3.04276	-3.55228	-2.86297	-2.08002	-2.74081	-2.98906	-1.7485	-3.09156	-3.18115	-2.97479	-3.62467	-3.70697	-3.13416	-1.56451	-3.62315	-3.88067	-3.93104	-2.6385
session11	beta	educated	throw	4	-3.41316	-3.13003	-2.96433	-2.94505	-3.14239	-2.73305	-2.51216	-2.72149	-2.67109	-2.87948	-2.56069	-3.03266	-1.64843	-1.98215	-2.72682	-3.04877	-2.69388	-2.78917	-2.99932	-3.3242	-3.1886	-2.0659	-2.21298	-3.27738	-3.42634	-2.73241	-2.27216	-2.6409	-3.2367	-2.62988	-2.5755	-2.33322	-3.03746	-2.95131	-3.30653	-3.42237	-3.57127	-3.26877	-3.14342	-2.92246	-2.91597	-3.10398	-3.17252	-3.5888	-1.74517
session19	gamma	educated	catch	4	-3.39398	-2.64036	-5.11264	-4.02454	-2.97083	-5.577	-5.69329	-4.40659	-3.83967	-5.32895	-5.37079	-5.16846	-4.28108	-4.16964	-5.32944	-5.19531	-4.94925	-4.74207	-4.76176	-5.1397	-4.66618	-4.51443	-5.47534	-5.35605	-4.5705	-4.57288	-5.00255	-4.91185	-4.51299	-4.59328	-4.71338	-4.58342	-2.90722	-2.71451	-4.44442	-3.73023	-3.00819	-5.01231	-4.74782	-4.13599	-3.89357	-5.29328	-4.34673	-4.67916	-4.54336
session3	gamma	educated	throw	2	-3.38702	-2.30605	-3.87802	-3.0096	-2.60054	-3.81473	-4.66735	-3.8498	-2.18921	-3.28582	-4.71231	-4.40552	-2.5662	-3.57385	-4.48713	-4.58429	-3.48449	-2.91775	-4.08699	-4.1655	-4.56566	-3.78836	-2.82013	-3.8504	-4.17658	-4.46796	-2.33922	-2.48222	-3.07508	-3.13984	-2.04103	-2.28731	-2.91432	-1.50788	-3.32354	-2.56948	-2.78106	-3.52314	-3.79298	-2.9359	-1.48094	-3.77846	-4.41108	-3.74907	-2.22954
session11	gamma	educated	throw	2	-3.37223	-3.04972	-4.19875	-3.90823	-3.38291	-3.77202	-4.27376	-3.94441	-3.06197	-3.46613	-3.67923	-4.67469	-1.78277	-2.20078	-3.35734	-4.40066	-3.68206	-2.99746	-4.02765	-4.2291	-4.62028	-2.70561	-3.44398	-4.11198	-3.70122	-3.99091	-3.47947	-3.08832	-4.00321	-3.21288	-2.92305	-3.09945	-3.20019	-3.14723	-3.76296	-3.82869	-3.9274	-3.68912	-3.89471	-4.11252	-3.18696	-3.6132	-3.74315	-4.10603	-2.49419
session14	beta	ellite	catch	4	-3.3615	-2.39642	-3.95167	-3.52095	-2.19777	-3.72637	-3.40484	-2.54727	-3.89796	-3.18774	-3.53184	-2.95728	-3.31277	-1.783	-3.19789	-3.77055	-2.57874	-2.62815	-2.25179	-3.04417	-3.77445	-3.01324	-2.52454	-3.61319	-3.73692	-2.89689	-2.14624	-2.6608	-3.03568	-2.08922	-1.55803	-3.20515	-3.47608	-3.8201	-4.06938	-3.72572	-2.0018	-3.68375	-3.87955	-2.98207	-3.98091	-3.29467	-3.42159	-3.74011	-3.06033
session4	gamma	educated	catch	1	-3.35535	-2.76233	-4.36502	-3.63046	-2.88855	-4.13295	-4.3483	-4.02347	-3.46842	-3.70955	-4.46021	-4.79719	-4.60552	-3.67021	-4.92781	-4.65297	-4.39704	-4.49467	-4.85826	-5.25827	-4.76571	-4.42018	-3.39036	-4.67569	-4.53176	-4.50554	-2.86766	-2.9856	-3.76936	-3.64636	-3.71082	-3.77674	-2.94486	-2.04816	-4.11961	-2.82943	-2.27574	-4.61408	-4.41387	-4.34128	-2.85313	-3.97419	-4.39555	-4.49574	-4.04786
session15	gamma	ellite	catch	1	-3.35161	-3.65454	-4.15372	-3.33553	-2.62905	-4.54858	-4.20601	-3.39497	-1.82794	-4.00843	-5.50811	-4.47738	-2.58198	-2.51019	-5.72996	-5.06843	-4.14571	-3.20131	-3.86387	-5.20147	-4.80868	-3.3165	-3.39795	-4.39561	-4.62374	-4.02739	-2.44271	-2.88366	-3.50169	-3.34433	-3.22201	-3.37749	-2.81702	-2.7601	-4.32404	-3.44794	-2.30143	-4.6279	-4.6205	-3.12116	-1.88589	-3.40353	-4.79029	-4.5645	-3.14517
session6	gamma	ellite	throw	2	-3.34958	-1.96302	-3.49414	-2.21948	-1.87013	-3.70488	-4.13477	-2.65194	-0.991291	-3.83223	-4.11409	-4.31969	-2.8888	-2.43582	-4.23984	-4.68217	-3.29592	-1.57117	-3.82617	-4.80738	-4.40994	-2.28246	-2.44754	-3.65168	-4.76406	-3.31425	-1.82495	-3.30442	-2.94823	-1.70611	-1.69268	-2.36446	-1.55545	-1.37634	-3.0187	-1.83104	-1.74143	-3.61197	-4.08492	-2.89861	-1.57801	-4.30586	-4.25992	-4.3192	-2.66532
session10	gamma	educated	throw	3	-3.32583	-3.4667	-4.26765	-4.28194	-3.4939	-4.31686	-4.72748	-4.18495	-3.40962	-4.28521	-4.58321	-3.96503	-2.98209	-2.08487	-4.79545	-4.50377	-3.59693	-2.13404	-3.0031	-4.48806	-4.04984	-4.01665	-2.62717	-4.50354	-4.23075	-4.31844	-3.83775	-3.88841	-3.13767	-4.03205	-2.12478	-3.69718	-3.0777	-3.25956	-4.02734	-3.80485	-3.47655	-4.4226	-4.14891	-3.86756	-3.54609	-4.6457	-4.82242	-4.31483	-3.25712
session17	beta	educated	throw	3	-3.29007	-3.9914	-3.32251	-4.28016	-3.74434	-3.48566	-3.46781	-3.5825	-4.10492	-3.22961	-3.81368	-3.93551	-3.9614	-2.45014	-3.83503	-3.88304	-3.89859	-4.24769	-2.71134	-4.44827	-3.81588	-4.11196	-2.73244	-3.74379	-3.17931	-3.83666	-3.31616	-2.38618	-2.41451	-3.01555	-2.63441	-2.8924	-2.87373	-3.35606	-3.72031	-3.77364	-3.9534	-3.18453	-3.55148	-3.64581	-4.04553	-3.26357	-3.45254	-3.68553	-4.04022
session16	gamma	ellite	throw	3	-3.28746	-3.54226	-3.43476	-4.19034	-2.3461	-3.37332	-3.35458	-3.45489	-2.65642	-3.35713	-3.50401	-3.58984	-3.00184	-1.84316	-3.61426	-3.76424	-3.41313	-1.31961	-2.09428	-3.72181	-3.69881	-3.34739	-3.04521	-3.13668	-3.92861	-3.1385	-2.67628	-1.33424	-2.14583	-2.71049	-4.24521	-2.75048	-3.71173	-3.22694	-3.32819	-3.38288	-3.14906	-3.51587	-3.32396	-2.58394	-2.67721	-3.22575	-4.24079	-3.56071	-3.12528
session13	gamma	ellite	throw	3	-3.28624	-2.90225	-3.32754	-2.9895	-2.30812	-2.94704	-3.87617	-3.88563	-2.12322	-1.60245	-3.58128	-3.74959	-2.36219	-1.73382	-3.46413	-4.10476	-3.94869	-1.93683	-3.54246	-4.60789	-4.08562	-2.78802	-1.97051	-3.84768	-4.20772	-3.35877	-2.17544	-1.31567	-2.94992	-2.45016	-1.68494	-1.99879	-3.39502	-3.86138	-4.25878	-3.41433	-3.03428	-3.77089	-4.15735	-4.02928	-2.02227	-3.01083	-4.25006	-4.03033	-2.93892
session17	gamma	educated	throw	2	-3.28602	-4.56414	-4.4718	-4.63499	-4.39471	-3.986	-4.47123	-4.4611	-4.51476	-3.97896	-4.90587	-4.99029	-4.57787	-2.91304	-4.27968	-4.55763	-4.99989	-4.34408	-3.76782	-4.50065	-5.09616	-4.98653	-3.24863	-4.8167	-4.33359	-4.89533	-4.12363	-3.13024	-4.26565	-4.30432	-3.21759	-4.38514	-2.64757	-4.00276	-3.53026	-4.16911	-3.63612	-3.34113	-4.09813	-3.71891	-4.29819	-3.68429	-4.26734	-4.11944	-3.28372
session19	gamma	educated	throw	1	-3.28578	-2.58192	-3.63631	-2.83937	-2.98885	-3.59377	-3.24631	-2.72087	-1.61916	-2.9713	-3.41994	-2.99945	-3.23166	-3.14976	-3.10045	-3.7739	-3.20363	-2.5945	-3.33007	-4.36703	-4.37536	-2.57319	-1.56016	-2.58569	-3.41898	-3.85096	-2.55736	-1.82168	-2.15341	-2.90854	-1.94332	-1.95256	-3.03831	-3.03713	-3.83087	-4.01885	-2.45792	-4.30577	-4.24546	-3.55353	-2.47949	-2.97373	-3.99029	-3.48088	-3.55186
session11	gamma	educated	throw	5	-3.28219	-3.07045	-3.76128	-3.7275	-4.41241	-4.16135	-4.41848	-3.54668	-3.50628	-3.86633	-4.49189	-3.95926	-1.76109	-2.31092	-3.92185	-4.27182	-3.10565	-3.53435	-3.74438	-4.13853	-4.53344	-2.71574	-2.56391	-3.86456	-4.24839	-3.83945	-3.43929	-3.97632	-4.33127	-3.94284	-3.65926	-3.59398	-3.52566	-3.36276	-3.75551	-3.53425	-4.01072	-3.49656	-3.36925	-2.6258	-3.44087	-3.17364	-4.04428	-3.86693	-1.29027
session4	gamma	educated	catch	3	-3.26775	-2.38081	-4.7306	-2.60193	-3.41817	-4.15884	-4.48605	-3.98643	-3.27224	-4.07237	-4.48216	-4.44588	-4.60588	-4.13066	-4.27277	-4.29559	-4.80511	-3.99952	-4.46983	-4.4968	-4.97359	-5.78111	-3.85568	-4.41293	-4.32828	-4.60806	-3.51735	-3.31877	-4.23293	-3.8002	-3.61739	-3.92942	-3.60001	-1.97208	-4.86965	-2.45361	-2.89907	-4.37218	-4.49404	-4.23279	-3.18718	-4.13673	-4.35777	-4.6614	-4.36259
session5	gamma	ellite	throw	1	-3.26148	-2.0098	-4.04007	-4.09285	-3.43672	-4.25901	-4.97145	-4.1739	-3.44381	-2.45995	-4.93622	-3.88288	-1.83557	-2.13954	-4.62201	-4.40981	-2.80852	-3.56022	-4.56379	-3.86188	-3.68909	-3.47431	-3.39572	-2.20631	-3.76265	-2.69056	-3.0664	-2.19062	-1.70339	-2.21562	-2.19398	-2.94212	-3.27262	-2.79314	-3.9094	-3.81476	-3.66042	-4.05349	-4.50272	-3.58121	-2.82042	-3.02842	-3.82363	-3.78229	-1.91985
session1	gamma	educated	throw	4	-3.24822	-2.79502	-2.50099	-2.80904	-3.37885	-3.49727	-3.17404	-2.86378	-2.92671	-3.8269	-3.53016	-3.26759	-3.55445	-3.52725	-4.57196	-3.11625	-4.52989	-4.59369	-4.15132	-4.44806	-4.06614	-5.0211	-3.17621	-4.53562	-4.2444	-4.05634	-3.23959	-1.22142	-3.14235	-2.93005	-1.98767	-2.33189	-3.08207	-3.38629	-2.65181	-2.62077	-3.30424	-3.485	-3.55997	-3.37243	-3.45833	-3.8458	-3.89298	-4.18792	-3.63917
session14	gamma	ellite	throw	2	-3.24541	-2.45753	-4.73445	-3.57734	-2.66007	-4.09691	-4.09284	-3.85802	-2.66926	-1.83298	-4.11334	-3.96481	-2.76243	-3.19997	-2.56466	-4.72234	-3.22235	-2.64172	-2.43854	-4.38879	-4.48595	-2.61918	-2.8929	-3.6263	-4.11228	-3.79432	-3.10859	-2.82577	-4.45153	-3.40347	-2.32095	-3.2388	-2.70444	-2.48304	-4.24662	-3.76523	-2.50588	-4.32155	-4.49323	-3.6095	-2.67566	-1.94569	-4.67192	-4.00375	-2.48448
session15	gamma	ellite	catch	5	-3.24305	-2.72662	-4.33279	-3.39727	-2.84886	-4.41365	-4.00539	-3.80331	-2.00225	-2.99437	-4.67867	-4.05561	-2.7319	-1.56152	-4.86811	-5.35471	-4.09005	-3.22435	-3.44664	-5.0343	-4.89006	-3.50185	-3.78137	-4.82401	-4.39117	-3.86517	-2.74217	-3.50022	-3.75345	-3.55208	-3.47499	-2.85666	-2.2726	-3.36137	-4.02078	-3.26613	-2.31352	-4.22285	-3.74957	-3.32242	-1.13175	-3.52739	-4.66491	-4.41418	-2.6886
session2	gamma	ellite	throw	5	-3.22166	-1.54756	-3.52989	-3.29871	-2.21451	-3.41048	-3.77359	-3.44544	-2.8376	-4.32536	-3.74166	-3.49212	-3.05298	-2.67094	-3.78576	-3.90948	-3.50033	-3.11046	-3.53049	-4.61234	-3.90397	-3.35173	-2.35312	-3.41865	-4.57803	-3.60726	-3.50021	-2.32322	-1.997	-3.67863	-3.03883	-3.28333	-2.55758	-1.62662	-3.11535	-3.18681	-1.51562	-3.40166	-3.45879	-3.14609	-2.46414	-4.18116	-3.61122	-3.36149	-2.97666
session13	gamma	ellite	throw	2	-3.22007	-3.03864	-3.80513	-3.24267	-3.65233	-3.92831	-3.90934	-3.8343	-2.87361	-3.84502	-4.29929	-3.86481	-3.35297	-1.92938	-4.8034	-4.09823	-4.47017	-2.92207	-3.98209	-4.30939	-4.03252	-3.06733	-2.1806	-3.72727	-3.70896	-3.46853	-3.28542	-1.45514	-2.40044	-2.99634	-2.3871	-2.0922	-2.75073	-2.77762	-3.58445	-2.39621	-3.58431	-3.77443	-3.30269	-3.16124	-1.97132	-3.81846	-4.02799	-3.23573	-2.57166
session11	beta	educated	throw	1	-3.20429	-2.88234	-3.09979	-3.26263	-3.24511	-3.24014	-3.16955	-3.04291	-3.09973	-3.18684	-3.39076	-3.31786	-2.06575	-2.33546	-2.90689	-3.57989	-3.38045	-3.06955	-3.89973	-3.50355	-3.7826	-2.52925	-2.85935	-3.99133	-3.7846	-3.5469	-2.98769	-2.88612	-3.38013	-3.09241	-2.52684	-2.42433	-3.45567	-3.05422	-3.43839	-3.35101	-3.88973	-3.33774	-2.80535	-2.50909	-2.6944	-3.0913	-2.95806	-3.40396	-1.57702
session5	gamma	ellite	catch	5	-3.19624	-3.07235	-2.52791	-2.35755	-2.13193	-3.07859	-3.05552	-3.4184	-2.38785	-2.33608	-3.53017	-3.15973	-2.57898	-0.899727	-4.1476	-4.07151	-3.56583	-2.9934	-1.69862	-4.41958	-4.2479	-3.28097	-1.74481	-2.67624	-3.93432	-3.17358	-2.39651	-0.728916	-0.959345	-1.02299	-0.904719	-1.30169	-3.23054	-2.99776	-2.50787	-2.68251	-2.22958	-3.26193	-3.80849	-3.41576	-2.37247	-1.2913	-4.06074	-3.71295	-2.37448
session16	gamma	ellite	throw	1	-3.18897	-3.31954	-3.35736	-3.29133	-3.29662	-3.00908	-2.99773	-2.75129	-2.48625	-3.69731	-3.19889	-3.30168	-3.3012	-2.17996	-4.18412	-3.78865	-3.90457	-1.34873	-2.0463	-3.59624	-3.42462	-3.98771	-3.49566	-1.79904	-2.78705	-3.10638	-3.00917	-1.52154	-2.60651	-2.21689	-3.25234	-2.09679	-3.0994	-3.22195	-3.66319	-3.64617	-2.50716	-3.81589	-2.93407	-3.07581	-2.40348	-2.89974	-3.40979	-3.43823	-2.74513
session14	alpha	ellite	catch	4	-3.18818	-1.55731	-3.43038	-3.11744	-2.0632	-2.86554	-2.19228	-2.60429	-3.49661	-3.02876	-2.91354	-2.42452	-3.37101	-1.77363	-3.41666	-2.91934	-2.21237	-2.55466	-2.5293	-1.90178	-3.64316	-3.14918	-2.98498	-3.27273	-3.4836	-2.59746	-2.04115	-1.95278	-2.29131	-0.94672	-1.43425	-2.3067	-3.83247	-2.84477	-3.62865	-3.63325	-1.59672	-3.14398	-3.04202	-2.27459	-3.79381	-2.98498	-2.99379	-2.78913	-3.27247
session17	gamma	educated	throw	3	-3.18362	-4.41729	-4.14474	-4.38666	-4.31653	-3.7476	-4.47616	-4.29403	-4.65584	-3.88276	-4.59077	-4.60491	-4.19122	-3.34297	-4.16812	-4.36069	-4.51291	-4.80987	-3.16891	-5.09054	-4.8768	-4.51561	-3.90529	-4.36911	-4.40553	-4.60229	-4.04026	-3.13272	-4.01013	-3.87408	-2.91669	-3.95606	-2.92766	-3.66843	-3.77457	-3.9553	-4.37827	-3.44425	-4.03617	-3.94295	-4.35526	-3.90583	-4.55413	-4.14592	-4.83144
session17	beta	educated	throw	2	-3.17277	-3.89991	-3.65342	-4.11351	-3.8301	-3.61193	-3.73155	-3.50678	-3.89466	-3.53666	-3.97232	-4.15572	-3.43348	-2.80661	-3.75895	-3.64896	-3.81854	-3.90493	-2.75342	-4.21083	-3.94701	-3.72625	-2.22821	-3.55541	-3.31828	-3.17466	-2.74883	-2.50345	-2.73524	-2.47551	-2.23162	-3.06697	-2.54409	-3.33716	-3.3058	-3.55707	-3.74281	-2.99874	-3.43096	-3.33613	-3.83444	-3.4547	-3.44262	-3.5689	-3.58548
session19	beta	educated	throw	3	-3.17155	-2.67808	-3.94697	-3.43188	-3.31002	-4.5159	-3.65566	-3.26082	-3.66779	-4.12207	-4.05132	-3.66153	-4.12451	-3.1406	-4.12658	-3.81837	-4.44298	-3.46118	-3.30531	-4.14201	-3.97372	-3.52836	-2.92178	-3.4777	-3.50747	-4.26238	-3.38273	-3.023	-2.89102	-3.24891	-2.24165	-2.54647	-3.14905	-3.09236	-3.50927	-3.17071	-2.9499	-3.94035	-3.91408	-2.90871	-3.35667	-3.55657	-3.79658	-3.7214	-3.58855
session12	alpha	educated	throw	4	-3.16907	-1.72013	-2.77746	-2.74123	-2.09017	-2.53328	-1.80843	-2.30375	-2.02752	-2.56124	-2.10272	-2.49981	-1.68704	-2.79917	-3.1492	-3.16312	-3.17403	-0.846214	-3.19925	-2.9289	-3.56393	-2.76785	-2.48489	-2.87717	-2.06852	-1.86999	-2.04923	-2.01573	-2.01025	-2.41658	-2.05498	-2.17782	-3.12332	-2.25364	-3.54107	-2.52261	-2.08657	-2.63931	-1.93009	-2.4624	-1.68245	-1.94355	-2.27038	-2.41558	-2.05844
session6	beta	ellite	catch	5	-3.16669	-2.15911	-3.25483	-2.86882	-2.50102	-2.91054	-3.12574	-2.56796	-1.5312	-2.87981	-3.13269	-3.41539	-2.3703	-2.43849	-3.23608	-3.11549	-3.41135	-0.441762	-2.49235	-3.25012	-3.20092	-2.57021	-2.02499	-2.99089	-3.20905	-2.78815	-1.55611	-1.67216	-2.66728	-2.27955	-1.77887	-1.4623	-2.71532	-1.99918	-2.61623	-1.77538	-1.61703	-2.52365	-2.56588	-1.79357	-1.51073	-2.71504	-3.67046	-2.6857	-1.76873
session10	gamma	educated	throw	4	-3.16491	-3.24684	-3.78887	-3.36424	-2.79094	-4.27342	-3.95089	-3.9606	-2.97284	-4.53543	-4.23969	-3.64914	-3.03648	-1.83664	-5.10871	-3.56678	-4.13566	-2.60291	-2.66462	-3.85909	-3.51862	-4.66086	-3.32947	-4.0402	-3.55032	-3.78298	-3.59715	-3.9536	-2.85432	-3.7747	-2.16421	-3.95002	-3.72257	-4.54736	-4.63466	-4.22537	-3.72011	-4.3339	-4.33835	-4.73025	-3.86078	-4.16388	-4.42688	-4.90095	-3.48152
session11	beta	educated	catch	5	-3.15705	-2.65601	-3.13906	-2.93808	-3.55427	-3.176	-3.40906	-2.91168	-2.23415	-3.53779	-3.57521	-3.35952	-2.33645	-2.66424	-3.8691	-3.80324	-3.69175	-3.16502	-3.53192	-3.5713	-3.6048	-3.42249	-2.16655	-3.29804	-2.67006	-3.21748	-3.03354	-2.56647	-2.72159	-2.81337	-3.18894	-2.92423	-2.99007	-2.60137	-3.47515	-3.26658	-3.73145	-3.34659	-3.81026	-3.77932	-2.92481	-3.39975	-3.65987	-3.78661	-1.85191
session14	delta	ellite	catch	2	-3.15593	-3.48638	-3.52272	-2.68853	-1.09361	-2.49811	-2.46288	-3.29622	-4.08146	-1.86075	-2.08903	-2.54926	-2.80877	-1.78259	-2.5428	-1.93234	-2.76766	-2.20158	-2.83594	-1.11892	-2.77751	-3.61602	-2.29848	-4.04178	-2.94243	-3.13115	-1.31628	-2.32462	-2.38903	-1.84522	-0.993599	-2.09872	-2.32167	-2.17467	-2.35199	-2.64525	-1.01395	-2.622	-1.24517	-2.34194	-2.5476	-2.52005	-1.63139	-1.64753	-2.69861
session16	gamma	ellite	throw	4	-3.15465	-2.91509	-3.4517	-3.91914	-2.26828	-3.57909	-3.24418	-3.14875	-2.77533	-2.89703	-3.50528	-3.43948	-3.53067	-2.07625	-3.67088	-3.66661	-3.99238	-1.16083	-2.39596	-3.70866	-3.66347	-3.52694	-3.37175	-2.51863	-2.90608	-3.02791	-2.51909	-1.36573	-2.16686	-2.99124	-3.47145	-2.57869	-3.44403	-3.12797	-2.77399	-3.25776	-2.90202	-3.32775	-3.54005	-2.47254	-2.40549	-3.95724	-3.87225	-3.66019	-3.31469
session6	gamma	ellite	throw	3	-3.15255	-2.69678	-3.75584	-2.15375	-2.09973	-3.53314	-4.22029	-3.01172	-1.04467	-3.84003	-4.47161	-3.83263	-3.69409	-2.245	-3.75888	-3.84402	-3.33174	-2.49702	-3.33441	-4.09323	-3.89668	-2.44283	-3.25066	-3.46861	-4.5358	-3.86041	-3.00648	-3.86614	-3.90851	-2.71462	-2.63223	-3.37221	-2.99328	-2.21397	-3.10041	-2.04185	-0.272931	-3.02188	-3.50382	-2.54132	-1.18197	-2.83826	-3.71498	-3.50124	-2.20704
session7	gamma	ellite	catch	4	-3.14314	-2.72354	-3.43923	-3.41297	-3.2237	-3.28371	-4.18385	-3.78103	-3.20384	-3.99887	-3.92517	-5.05147	-4.13587	-3.38264	-3.84079	-3.81515	-3.68907	-4.83232	-3.8742	-3.6433	-3.31473	-3.22032	-3.6803	-3.89885	-3.35788	-2.95684	-3.35348	-3.66024	-3.60045	-3.04502	-3.48857	-3.15094	-2.84696	-2.32261	-3.91109	-3.38931	-1.98311	-3.86645	-4.48914	-3.94654	-2.83126	-3.85653	-4.49674	-4.98261	-4.18827
session14	alpha	ellite	catch	1	-3.13438	-2.3213	-3.15905	-2.77901	-1.39397	-3.17684	-2.17358	-1.97675	-3.16413	-2.67982	-2.19481	-2.76344	-2.90352	-1.9517	-2.41958	-2.07604	-2.58383	-2.48275	-2.3888	-1.50402	-2.66468	-3.14911	-1.69282	-2.73101	-2.71432	-2.33793	-1.15619	-1.75321	-2.35852	-1.84291	-1.50996	-2.44949	-2.6096	-2.415	-3.07383	-3.03039	-2.33123	-2.68402	-2.27842	-2.78338	-2.83435	-2.23913	-2.3449	-2.54302	-2.66762
session4	gamma	educated	throw	5	-3.13308	-2.71645	-4.17104	-3.24952	-2.77729	-4.56711	-4.67832	-3.55858	-3.41632	-3.99052	-4.87089	-4.79321	-3.09281	-3.49968	-4.72713	-4.80382	-4.63463	-3.06655	-4.22141	-4.74524	-4.74855	-4.64409	-4.36006	-4.28669	-4.83831	-5.02528	-4.25061	-3.8846	-4.21867	-4.07252	-3.93354	-3.62119	-2.27631	-2.20868	-3.64711	-3.1085	-3.09611	-4.33107	-4.55587	-2.82463	-3.08881	-3.82301	-4.29377	-3.81184	-1.95927
session4	beta	educated	catch	3	-3.13106	-1.34488	-4.03356	-2.02049	-2.30223	-3.38533	-3.35263	-2.81121	-2.15886	-3.65834	-3.55582	-3.42808	-3.82417	-3.62228	-3.57241	-3.58195	-3.96978	-3.46501	-3.59462	-3.58341	-3.8077	-4.96368	-2.85681	-3.15546	-3.3859	-3.86031	-2.67444	-2.62292	-2.78033	-3.20944	-3.20618	-2.91844	-2.76853	-1.85283	-3.25761	-2.08177	-1.93852	-3.00902	-3.25954	-3.05953	-2.46095	-3.1685	-3.33194	-3.41286	-3.75992
session18	delta	educated	throw	2	-3.13014	-2.44476	-3.28112	-2.89386	-3.12831	-2.91847	-2.39886	-2.42125	-2.62848	-2.97549	-2.50608	-2.59896	-3.18118	-2.71692	-2.08812	-2.65996	-2.95587	-1.71821	-2.08697	-2.36937	-3.00567	-2.69928	-1.14656	-3.2348	-2.79367	-2.38039	-1.05684	-1.27948	-1.2144	-1.8234	-2.10313	-2.38488	-1.89284	-1.6187	-2.00215	-1.79137	-1.69181	-1.85678	-1.3628	-1.55887	-2.40458	-2.59626	-1.19708	-1.99899	-3.30226
session3	gamma	educated	catch	1	-3.12417	-2.36119	-2.61437	-2.29867	-1.35354	-3.30772	-3.59923	-2.57348	-2.81984	-2.79244	-3.82646	-4.25997	-3.42175	-3.07216	-5.05487	-4.17712	-3.76788	-2.91467	-4.63242	-4.71676	-4.40095	-3.75085	-2.89505	-4.17703	-4.66321	-4.13161	-3.21956	-2.56482	-3.59396	-4.25638	-2.73574	-2.85991	-2.60834	-1.52661	-3.74472	-2.63448	-2.27891	-3.83369	-4.08257	-2.99337	-3.34894	-2.4533	-4.12441	-4.82102	-4.409
session16	gamma	ellite	catch	2	-3.12165	-3.00033	-3.31819	-3.88854	-2.61845	-3.67707	-3.57199	-3.40362	-2.35559	-2.4258	-3.5145	-3.74205	-2.54494	-2.93619	-3.21591	-3.51069	-3.70489	-1.2546	-4.39269	-4.75799	-4.31441	-3.64452	-2.58084	-3.17335	-4.29108	-3.82976	-1.94399	-1.29259	-2.56304	-2.9199	-2.59346	-2.21196	-2.97618	-2.2935	-2.7974	-3.1579	-2.40844	-2.95353	-2.8806	-2.95284	-2.22906	-2.25364	-3.55999	-3.97633	-1.91345
session6	gamma	ellite	throw	5	-3.10309	-3.1527	-3.93296	-3.06443	-2.33618	-4.01344	-4.06774	-3.91123	-1.29034	-3.48443	-3.94124	-3.69841	-4.6557	-2.44758	-2.60002	-3.8528	-3.24531	-2.3554	-3.22129	-4.07528	-3.99599	-2.77032	-3.29716	-3.54932	-4.71751	-3.68304	-2.47671	-4.07156	-3.59848	-2.32845	-2.70376	-2.98537	-2.88514	-2.63193	-3.58027	-3.02417	-2.36903	-3.79864	-4.40869	-3.88224	-1.27822	-3.90303	-3.76463	-4.01702	-3.2384
session11	gamma	educated	catch	4	-3.09609	-2.92235	-3.56928	-3.56192	-3.29899	-3.98971	-4.2385	-3.4992	-2.99019	-4.03441	-3.76464	-4.00128	-1.79576	-2.50245	-3.59087	-3.78287	-3.58839	-3.23529	-4.35324	-4.32995	-4.16129	-3.51898	-2.69723	-4.35961	-3.90973	-4.01492	-3.30036	-2.81893	-3.65615	-3.90791	-4.07539	-3.46996	-3.68622	-3.41819	-4.33097	-4.17752	-4.24523	-3.89316	-4.27466	-4.4222	-2.58836	-4.39881	-4.02654	-4.19366	-2.13442
session3	gamma	educated	throw	4	-3.09481	-2.73119	-3.94784	-3.22977	-2.49662	-4.30191	-4.73388	-3.70562	-2.37758	-3.41887	-4.62622	-3.86894	-1.86186	-2.96325	-4.51081	-3.90755	-2.71744	-2.64875	-3.3805	-4.71508	-4.47564	-3.0241	-2.31875	-3.8893	-4.58038	-4.2296	-2.97641	-2.19925	-3.41662	-3.50691	-1.79667	-2.74676	-3.18545	-1.2646	-3.36621	-3.14923	-2.4642	-3.47517	-3.80235	-2.99864	-0.957287	-3.31487	-4.16736	-3.58014	-1.72182
session19	beta	educated	catch	1	-3.09097	-2.54513	-3.49748	-2.75489	-2.09819	-3.45067	-3.49197	-3.04011	-3.72579	-3.62855	-3.35277	-3.94001	-3.52099	-2.93614	-3.83481	-4.10892	-4.23859	-3.93186	-3.85596	-4.68797	-4.15584	-3.42508	-3.19771	-4.15653	-3.41627	-3.19692	-3.10194	-2.93608	-2.59523	-2.27788	-2.82223	-3.09075	-3.25059	-3.04235	-3.47354	-3.31446	-2.01292	-3.84253	-4.01523	-3.45958	-3.59067	-3.88188	-4.27455	-4.65409	-4.32479
session12	beta	educated	throw	3	-3.08985	-2.44154	-3.68436	-3.32163	-2.77794	-3.0803	-3.48234	-3.35583	-2.82135	-2.94861	-3.29223	-3.92016	-2.25066	-2.57893	-3.37553	-3.216	-3.7377	-1.68417	-3.31608	-4.0253	-3.82945	-3.51716	-2.84273	-3.52113	-3.37128	-3.47425	-2.1542	-3.10496	-3.14087	-2.60769	-2.41559	-2.42321	-3.42034	-3.16152	-3.82388	-3.83688	-3.01277	-3.5063	-3.62657	-3.50883	-2.65581	-3.10899	-3.28774	-3.97864	-2.83922
session10	gamma	educated	catch	5	-3.0797	-3.15642	-4.20482	-4.24492	-3.44036	-4.18787	-4.43094	-4.02032	-3.57574	-4.13778	-4.93897	-4.48425	-2.5769	-2.73243	-4.54856	-4.97481	-3.60795	-4.20944	-3.42641	-4.60553	-4.47318	-2.34278	-3.10668	-4.41896	-3.94792	-3.25637	-1.59405	-2.90263	-3.56345	-2.87929	-1.52045	-3.05535	-2.32856	-2.79592	-4.01225	-3.55201	-2.93428	-4.49013	-4.40238	-3.87147	-3.41351	-4.25561	-4.89696	-4.53642	-2.84385
session16	alpha	ellite	throw	2	-3.05602	-2.55506	-2.66045	-3.21625	-1.7969	-1.93188	-2.01934	-2.56939	-1.25983	-1.89973	-1.43084	-2.13473	-1.75068	-1.38026	-2.27556	-1.79591	-1.91683	-1.00352	-1.71333	-2.58932	-2.29927	-2.29944	-2.70367	-2.07539	-1.82776	-2.07059	-1.84803	-1.78807	-1.6611	-1.43508	-2.14276	-1.67498	-2.06711	-1.94047	-2.31757	-2.56942	-0.883937	-2.3638	-1.78417	-1.74837	-1.63702	-2.20612	-1.56658	-1.64937	-2.26085
session4	beta	educated	catch	1	-3.05496	-2.12278	-3.29021	-2.68866	-1.98943	-3.43324	-3.73316	-3.03606	-2.34662	-3.38618	-3.83583	-3.9008	-3.62175	-3.13902	-3.59455	-3.4616	-4.08333	-3.33979	-3.83771	-3.49502	-3.40156	-4.06721	-3.05813	-3.61514	-3.19848	-3.11633	-3.0641	-2.53749	-3.17297	-3.00721	-2.9693	-2.3069	-2.63565	-2.45855	-3.25404	-2.41873	-2.12512	-3.3468	-3.11554	-3.36432	-2.21168	-3.46109	-2.85596	-3.25191	-3.04895
session10	beta	educated	throw	2	-3.05328	-2.91128	-3.86878	-2.90819	-3.00332	-3.52254	-3.93457	-3.32017	-3.11849	-3.54548	-3.25773	-3.75597	-3.00504	-2.16521	-3.3666	-3.3436	-3.39304	-1.50986	-2.9055	-3.42816	-3.69081	-3.5418	-2.00627	-3.45838	-3.22539	-3.01609	-2.56083	-2.46635	-2.54788	-2.50738	-2.3842	-2.37121	-3.16411	-3.2316	-3.26122	-3.40439	-2.94519	-3.35296	-3.76701	-3.57581	-3.14043	-3.62887	-3.59441	-4.06001	-3.0447
session9	gamma	ellite	throw	5	-3.04929	-3.03144	-4.03684	-4.15402	-3.40396	-3.45428	-4.43015	-5.04796	-3.27839	-3.26717	-4.36134	-4.81233	-4.3535	-4.17317	-3.88832	-4.36556	-4.42329	-3.5245	-3.76747	-4.35917	-3.60835	-3.72015	-3.72669	-3.80922	-3.78087	-3.36408	-3.07381	-4.82099	-3.223	-2.08075	-3.94232	-3.52267	-3.06951	-3.10875	-2.98997	-3.34345	-3.8274	-3.73074	-4.5564	-4.83754	-3.61864	-3.80743	-3.78712	-4.942	-4.86637
session18	beta	educated	throw	5	-3.0462	-1.86657	-2.83994	-2.66067	-3.10829	-2.48982	-2.50207	-2.32506	-2.44676	-2.8005	-2.72115	-2.96175	-3.20395	-2.7988	-1.91641	-3.23593	-3.55386	-1.8899	-2.85769	-2.82764	-3.28622	-3.12065	-2.36259	-2.59122	-2.89532	-2.96514	-1.6094	-1.64601	-1.61746	-2.42778	-2.6927	-2.04115	-2.20179	-2.08253	-2.17763	-2.33877	-1.84913	-2.14581	-2.08893	-1.93308	-2.43988	-2.38802	-2.13679	-2.30211	-2.94351
session17	beta	educated	throw	4	-3.03897	-4.00941	-3.34462	-4.07296	-3.44018	-3.21763	-3.52015	-3.845	-3.5476	-2.59717	-3.78203	-3.64024	-3.26847	-1.50038	-3.09465	-3.54255	-3.95278	-3.89013	-2.70427	-3.81421	-3.66609	-3.5831	-2.68635	-3.20077	-2.9693	-2.87654	-2.6277	-2.78586	-3.04766	-2.31009	-2.19766	-2.91113	-2.22831	-3.09101	-2.34531	-3.05159	-3.35694	-2.19473	-2.59574	-2.95146	-3.48438	-2.58258	-2.9923	-3.2079	-3.15413
session10	gamma	educated	catch	3	-3.03332	-2.00533	-2.9885	-2.37456	-2.60392	-3.57808	-4.14103	-3.68537	-2.06077	-3.52079	-4.99174	-4.57564	-1.99597	-2.36352	-4.09995	-4.91465	-3.60195	-3.74355	-2.33329	-4.47559	-4.59699	-2.66933	-2.7905	-3.83401	-3.73876	-3.32613	-1.91397	-1.97283	-2.66159	-3.24038	-1.5058	-3.13507	-2.70846	-1.5382	-3.36824	-3.3468	-2.95317	-4.12518	-4.75418	-4.27891	-2.49308	-3.70109	-4.62362	-4.53281	-2.43699
session15	gamma	ellite	throw	4	-3.03158	-2.39249	-3.57626	-3.90868	-2.66699	-3.29477	-3.90954	-3.87759	-0.953383	-2.22255	-4.14676	-4.18482	-3.11918	-3.4781	-4.3186	-4.61525	-4.34194	-1.87602	-3.03733	-4.61972	-4.31922	-3.6921	-2.38361	-3.60223	-4.30638	-4.06392	-3.23368	-2.82594	-2.81668	-3.31285	-3.26861	-2.20544	-2.29121	-2.44544	-3.1631	-3.97613	-2.31396	-3.3087	-4.0784	-4.11608	-2.41883	-2.29931	-3.70514	-4.00977	-2.74713
session14	alpha	ellite	catch	3	-3.00454	-3.14514	-2.65404	-2.48683	-1.86476	-2.46615	-2.19303	-1.88563	-2.69981	-2.26081	-2.59179	-3.04063	-3.70502	-1.45794	-3.03345	-2.9165	-2.73219	-2.31972	-2.01438	-2.63332	-1.95282	-2.48593	-2.67907	-3.71711	-2.01804	-1.61526	-1.298	-2.06479	-2.11725	-1.20223	-1.11273	-1.85882	-3.30877	-2.23029	-3.38137	-3.43578	-2.83032	-2.81301	-2.13085	-2.99725	-3.42252	-3.28788	-2.60857	-2.96915	-3.37635
session19	beta	educated	throw	2	-3.00176	-2.74144	-3.8424	-3.19852	-2.64252	-4.22602	-3.88514	-3.79435	-1.86449	-3.11174	-3.56196	-3.22894	-3.72057	-3.08769	-3.83616	-3.57528	-3.58692	-2.65377	-3.21062	-4.04615	-3.82091	-3.35405	-3.06456	-3.35781	-3.30581	-3.90407	-2.51855	-3.08058	-2.82902	-2.66788	-1.64204	-2.2869	-2.56139	-2.34795	-3.39662	-2.74541	-2.93866	-3.43006	-3.19385	-2.887	-2.21184	-3.08046	-3.17707	-3.49661	-3.4234
session16	beta	ellite	throw	5	-3.00027	-3.13303	-3.34515	-3.20795	-2.11448	-2.91211	-2.54864	-2.52795	-2.21147	-2.77355	-2.622	-2.67389	-2.97172	-1.84941	-3.06318	-2.48627	-2.76093	-0.950918	-1.9838	-3.1943	-3.12841	-3.79205	-2.65012	-2.44586	-2.76838	-2.98289	-2.16031	-0.999085	-1.79505	-2.37065	-2.88322	-2.06532	-2.55023	-3.01903	-3.07573	-3.04699	-1.79485	-2.65998	-2.57774	-2.41439	-2.01573	-1.84925	-2.28853	-2.49135	-2.50486
session11	beta	educated	catch	2	-2.99527	-2.53862	-3.14367	-2.79866	-3.1	-3.13416	-3.30472	-3.28217	-2.15715	-2.78382	-3.52036	-3.85903	-2.0954	-1.63601	-3.02337	-3.65177	-3.25384	-2.94186	-2.60089	-3.72738	-3.66693	-3.05213	-1.97121	-2.9582	-3.55499	-2.94671	-2.17638	-2.91113	-2.93705	-3.1025	-3.41039	-2.84719	-2.61153	-2.29761	-3.36025	-2.84974	-3.18165	-3.5645	-3.51446	-3.19182	-2.55653	-3.4369	-3.566	-3.43304	-2.0108
session12	gamma	educated	throw	2	-2.99492	-2.02997	-3.77509	-4.12497	-2.92	-4.29472	-3.80896	-4.19023	-3.12375	-4.21939	-4.38419	-4.60975	-2.85506	-3.15221	-5.36109	-4.22682	-4.62533	-2.528	-4.03769	-4.64524	-4.86388	-4.2652	-3.85103	-4.77998	-4.82745	-4.09316	-2.47347	-3.66643	-3.98453	-3.57154	-3.50178	-3.09141	-2.96756	-2.65394	-4.3015	-3.652	-3.07485	-4.51784	-3.94938	-4.38558	-2.82695	-4.61345	-4.53723	-4.69024	-3.52506
session4	gamma	educated	throw	2	-2.99066	-2.59401	-4.14841	-3.89906	-3.20832	-4.34384	-4.84952	-4.31711	-3.32837	-4.03767	-4.99165	-4.29722	-2.84958	-4.35241	-5.25017	-5.00288	-4.08639	-2.81327	-4.44728	-4.79032	-4.95983	-3.54861	-4.23508	-4.41534	-4.27826	-4.19987	-4.48698	-3.76535	-3.95748	-3.81417	-3.86704	-3.53005	-2.96025	-3.20398	-4.49703	-4.42837	-2.58648	-4.95934	-5.13001	-4.64577	-3.72699	-3.65517	-4.7453	-4.81058	-3.23571
session20	gamma	educated	catch	3	-2.98418	-2.87978	-3.6204	-4.79692	-3.419	-4.2852	-4.51606	-4.85878	-2.68016	-5.35458	-4.82509	-4.19822	-3.97009	-2.72443	-5.7986	-4.0002	-4.94717	-6.04478	-4.50533	-4.54416	-4.17853	-4.10538	-3.71028	-4.79292	-4.36544	-3.96253	-3.47578	-4.09243	-4.31171	-3.81718	-3.28775	-4.21589	-2.45564	-3.2405	-3.41003	-4.91064	-3.62451	-4.08443	-3.73954	-4.7604	-2.58839	-4.83822	-4.08938	-3.97928	-3.94932
session10	beta	educated	throw	3	-2.98342	-2.50382	-3.63304	-3.36167	-2.90723	-3.75759	-3.76385	-3.18219	-3.01183	-3.47889	-4.01518	-3.49008	-2.71655	-2.27891	-3.75615	-3.55472	-3.16762	-2.10644	-2.8624	-3.70008	-3.53923	-3.6257	-2.15918	-3.50778	-3.02218	-2.73175	-3.10147	-2.90722	-2.50021	-3.48849	-2.59129	-2.44582	-2.79505	-2.65512	-3.27489	-2.0773	-2.61422	-3.28757	-2.76467	-1.93169	-2.3596	-3.21851	-3.82803	-3.02107	-2.32098
session4	beta	educated	throw	4	-2.98219	-1.97087	-2.85967	-2.50849	-2.74457	-3.03055	-2.89651	-2.50509	-2.12761	-2.99578	-3.3734	-3.0008	-2.28053	-3.04698	-3.69455	-3.37216	-3.13855	-3.32975	-2.75672	-3.18826	-2.85671	-3.33754	-2.36772	-2.46821	-2.2433	-2.29703	-3.09368	-2.21928	-2.33551	-2.71544	-2.73348	-2.12674	-1.79397	-1.68333	-2.79572	-2.5803	-1.92426	-3.553	-3.53417	-3.55929	-2.95491	-3.71964	-3.55016	-3.3102	-3.4141
session12	alpha	educated	throw	1	-2.97879	-1.80287	-3.2622	-2.50504	-1.67339	-1.90097	-1.93115	-3.17483	-2.25824	-3.38401	-1.71613	-2.26716	-2.27348	-1.78359	-2.32065	-2.25556	-3.10853	-1.84092	-2.53413	-2.36302	-3.01228	-3.65061	-1.56689	-2.31343	-1.79429	-2.32812	-2.29529	-2.16821	-1.9365	-2.58726	-1.61446	-2.3591	-2.51105	-2.39689	-2.5884	-2.87055	-2.90815	-2.4123	-1.66121	-2.13614	-2.03987	-2.63432	-1.87217	-2.39567	-2.32277
session11	gamma	educated	catch	1	-2.97225	-2.89005	-3.73174	-3.88449	-3.61556	-3.83311	-3.57653	-4.33077	-3.06185	-4.43441	-3.97497	-3.92971	-2.56908	-2.10157	-4.09794	-3.99034	-3.94793	-2.85939	-4.36496	-4.88943	-3.99505	-3.43622	-2.43056	-4.3466	-4.55766	-3.88307	-2.53108	-3.52592	-3.98595	-3.68217	-4.03935	-3.65855	-3.391	-3.03884	-4.42894	-4.05319	-3.35953	-3.79647	-4.43273	-4.33746	-2.8084	-3.78721	-4.1719	-4.42223	-2.73279
session13	beta	ellite	catch	5	-2.96452	-2.84098	-2.46663	-2.45943	-2.28587	-3.11097	-3.07863	-2.76626	-1.8645	-2.7927	-3.52947	-3.25908	-2.22751	-1.14377	-3.28198	-2.92051	-2.85154	-2.37248	-2.48466	-2.7084	-2.74207	-2.66024	-1.75971	-2.39795	-2.12888	-2.45185	-2.79253	-1.36712	-2.71485	-2.21694	-1.61186	-2.14133	-2.94083	-2.78743	-2.62949	-2.17994	-2.17032	-2.93384	-2.86961	-2.47555	-1.94837	-2.87117	-3.06298	-2.7281	-2.15176
session13	gamma	ellite	catch	5	-2.94558	-3.18667	-2.33592	-3.36317	-2.84303	-3.1053	-4.03138	-4.24168	-1.72552	-3.09371	-4.02952	-4.1436	-2.22974	-1.4501	-4.14178	-3.80076	-3.88206	-2.05001	-3.9659	-4.77791	-4.90302	-3.61864	-2.69032	-4.50607	-3.78543	-4.33335	-3.87395	-2.37684	-3.96404	-2.98715	-2.15489	-2.40245	-3.45856	-3.13724	-3.06958	-3.30799	-3.131	-3.5647	-4.32436	-3.79699	-2.19732	-3.59174	-3.74141	-4.43995	-2.34135
session12	beta	educated	throw	4	-2.9451	-2.06738	-3.22675	-2.86362	-2.29735	-3.53128	-2.75441	-2.9277	-2.59189	-3.24922	-3.3405	-3.40177	-2.31763	-3.18242	-3.72077	-4.01636	-3.78557	-1.73472	-3.86509	-4.1966	-4.40833	-3.95489	-2.35649	-3.54346	-3.34969	-3.76748	-2.32241	-2.32971	-2.64454	-3.20765	-2.86182	-2.50334	-3.68563	-3.22353	-3.27566	-3.69975	-2.50769	-2.88648	-3.15435	-3.46305	-2.92434	-2.07968	-3.40074	-4.08776	-2.96066
session1	gamma	educated	throw	1	-2.94075	-3.17392	-2.1582	-2.8389	-3.1384	-3.43167	-3.37872	-3.13286	-3.52666	-3.6338	-3.61696	-3.67262	-4.0652	-3.5716	-3.72086	-3.41863	-4.37941	-4.26872	-4.55163	-4.5902	-4.23743	-3.74806	-3.74713	-4.6525	-3.91738	-4.05388	-3.66832	-1.8735	-3.07263	-3.04574	-2.5225	-2.98237	-3.4415	-2.90554	-2.45377	-2.64438	-3.96025	-3.89906	-3.80521	-3.88017	-3.63932	-4.23275	-4.2422	-4.44711	-4.24105
session13	gamma	ellite	catch	3	-2.93085	-2.81531	-3.03046	-2.71119	-2.68163	-3.55489	-4.03383	-3.4965	-2.10161	-3.00491	-3.93043	-4.29136	-2.64601	-1.12375	-3.43884	-4.41415	-4.03446	-2.17071	-3.20739	-4.47154	-4.34523	-3.68219	-2.72982	-3.937	-4.32321	-3.84634	-3.16732	-2.52277	-3.48709	-3.67327	-1.85086	-2.855	-3.58111	-3.70312	-3.32799	-2.86788	-2.42367	-3.36523	-4.00093	-3.89598	-2.75421	-2.9692	-3.92856	-4.11131	-2.40358
session12	beta	educated	throw	5	-2.92865	-2.86598	-3.05816	-2.89317	-2.11632	-3.12177	-3.26046	-3.10343	-2.58606	-2.76667	-3.38624	-3.37294	-2.73329	-2.56166	-3.72131	-3.31522	-3.87756	-1.53016	-3.56392	-3.93304	-3.91687	-3.42113	-2.73484	-3.72298	-2.79121	-3.19416	-2.4638	-2.59505	-2.91057	-3.13582	-2.5421	-2.4693	-2.84993	-2.113	-2.84398	-2.96715	-1.92685	-2.79955	-2.82245	-2.70875	-2.24778	-3.3941	-3.24413	-3.49378	-2.89434
session16	gamma	ellite	catch	3	-2.9229	-3.11088	-3.59904	-3.6748	-1.96712	-3.86127	-3.25469	-3.57764	-1.83685	-2.53334	-3.7096	-3.96478	-2.50173	-2.95726	-3.97464	-4.52206	-4.26685	-1.42178	-4.94074	-3.89741	-4.10215	-4.23935	-2.79184	-3.07762	-3.2376	-3.60776	-2.80453	-1.37781	-2.04806	-3.47055	-3.02977	-2.55324	-2.97714	-3.26011	-3.08674	-3.40293	-2.006	-3.56212	-3.25881	-3.46128	-1.85221	-2.37081	-3.99035	-4.17966	-2.42014
session5	beta	ellite	throw	2	-2.92207	-1.97158	-3.51119	-2.96145	-2.62651	-3.52935	-3.69773	-2.69181	-2.1777	-2.51557	-3.10155	-3.11713	-1.36551	-2.11742	-3.48467	-3.06732	-2.22974	-2.45075	-4.00717	-2.72283	-3.45187	-2.27644	-2.54358	-2.05954	-2.71235	-2.28228	-2.31021	-1.4935	-1.03005	-1.64988	-1.65819	-2.4181	-2.47079	-2.13724	-2.81695	-2.42018	-2.9739	-2.7819	-3.43617	-2.36719	-2.27611	-2.43851	-3.59893	-3.25623	-1.58292
session14	theta	ellite	catch	4	-2.91522	-1.56033	-2.69839	-2.33711	-1.81507	-1.97885	-0.830319	-2.04352	-3.13347	-2.53031	-1.51418	-1.41032	-2.40508	-1.25702	-3.11877	-2.10333	-1.68018	-2.28408	-2.62306	-1.29469	-2.44336	-2.67153	-1.98256	-3.14863	-2.52686	-1.74855	-1.31665	-1.56859	-1.74525	-0.612562	-1.27732	-1.76339	-3.32416	-2.74275	-3.30347	-3.01973	-1.06884	-2.69296	-2.57714	-2.04552	-4.08952	-2.26588	-2.39761	-1.88005	-2.54986
session20	gamma	educated	throw	5	-2.90362	-1.77319	-3.16554	-3.65718	-2.60658	-3.56868	-4.15456	-3.54573	-2.33314	-1.85994	-4.33837	-4.16554	-3.49735	-2.4393	-3.69143	-4.41907	-4.35871	-4.11993	-3.59614	-3.88832	-5.158	-4.13762	-2.81494	-3.14738	-4.18944	-4.18943	-3.12077	-3.43749	-3.60097	-3.26472	-1.86592	-3.68687	-2.65596	-1.96646	-3.35088	-4.23266	-2.24463	-3.20081	-3.54911	-4.23653	-2.47584	-1.93367	-4.09076	-4.34325	-3.36515
session16	beta	ellite	catch	2	-2.90153	-2.05951	-2.182	-2.27498	-1.60206	-1.6486	-1.73602	-2.51528	-1.56749	-2.26024	-2.3524	-2.87045	-1.8545	-1.7559	-3.4148	-2.6261	-2.45799	-0.927937	-3.348	-2.90737	-2.75486	-2.29975	-1.90457	-1.72371	-2.59424	-2.23802	-2.24084	-0.573455	-1.45239	-2.00153	-1.57273	-1.50182	-2.9142	-2.43637	-2.57864	-3.26811	-1.61456	-2.63639	-2.58907	-2.6573	-1.33796	-2.28297	-2.5092	-3.34445	-2.29888
session14	alpha	ellite	catch	2	-2.8991	-2.31374	-3.62135	-2.44731	-1.13455	-2.67164	-2.55807	-3.23552	-3.36646	-2.27297	-2.27812	-2.56293	-2.30369	-1.72455	-2.53814	-2.46899	-1.9734	-2.11838	-1.97158	-1.17496	-2.93425	-2.96129	-2.14735	-3.29818	-2.86779	-2.7679	-2.08915	-2.37095	-2.34657	-1.87984	-1.8982	-2.56295	-2.74229	-2.71124	-2.89937	-3.51704	-1.47313	-2.78444	-2.38522	-3.27609	-2.45274	-2.78386	-2.24873	-2.94083	-2.76652
session17	beta	educated	throw	5	-2.8924	-3.70639	-3.88831	-3.80023	-3.87115	-3.53408	-3.30239	-3.60144	-4.07518	-3.6723	-3.9788	-3.62614	-4.07139	-2.52906	-3.76408	-3.60965	-4.09551	-4.19921	-2.8365	-3.80637	-3.79231	-4.46874	-2.6717	-3.53789	-3.24014	-4.01797	-3.22816	-2.28411	-2.80205	-3.08595	-2.45116	-3.22279	-2.69219	-3.69628	-2.72184	-3.7384	-3.14773	-2.45474	-3.55749	-3.82789	-4.27576	-2.6867	-3.37269	-3.72823	-3.60366
session1	gamma	educated	throw	3	-2.87378	-2.82305	-3.22645	-2.49355	-2.42507	-3.43833	-3.64672	-3.54486	-2.84198	-3.38092	-3.75519	-3.93219	-3.867	-2.55125	-2.97104	-3.51036	-4.55091	-4.58673	-3.49071	-4.14438	-4.10207	-4.74755	-2.88654	-3.88598	-4.09032	-4.17883	-3.74001	-1.52529	-2.65743	-3.54393	-2.57845	-2.9108	-2.98342	-2.2245	-2.64733	-2.61861	-2.36576	-3.53209	-3.57291	-3.22488	-2.54884	-3.01527	-3.82891	-3.90682	-3.50735
session5	gamma	ellite	catch	1	-2.87215	-3.13094	-2.1749	-1.82438	-1.33523	-2.72123	-3.22263	-2.97303	-1.97961	-2.2317	-3.75623	-3.40874	-2.24828	-0.695612	-3.88663	-3.85213	-3.20212	-3.08937	-2.2749	-4.03837	-3.76318	-3.12447	-1.61017	-2.80201	-3.72978	-3.32591	-2.61012	-0.49122	-0.810415	-1.92422	-1.9128	-1.55663	-3.43333	-3.29431	-2.34619	-2.26269	-1.64564	-3.1133	-3.53758	-3.40198	-1.93387	-2.05566	-3.80012	-3.4241	-2.24094
session14	gamma	ellite	throw	3	-2.8713	-2.51484	-4.28307	-3.1781	-2.82973	-3.60296	-3.88831	-3.63567	-3.11706	-1.70737	-3.92069	-3.97156	-2.7088	-2.97003	-2.32055	-4.85815	-2.45563	-2.21544	-1.28357	-3.93154	-4.08419	-2.32484	-2.7835	-2.82355	-4.70102	-3.57187	-2.61668	-2.68753	-3.47516	-3.5548	-2.31837	-3.32856	-2.93777	-2.62463	-4.08672	-3.81574	-2.77386	-3.70141	-4.4882	-4.12296	-2.86446	-1.89788	-3.79359	-4.25973	-1.98223
session20	beta	educated	catch	3	-2.87041	-2.71814	-3.50953	-4.11457	-2.89043	-3.33574	-2.90174	-4.01948	-2.4108	-4.20789	-2.94745	-3.35671	-3.48384	-2.23448	-3.82841	-3.30525	-5.143	-3.90417	-3.76876	-3.97247	-4.32255	-3.13158	-3.03335	-3.83596	-4.32431	-2.94482	-2.00369	-3.00512	-3.2171	-3.42982	-2.58161	-3.53092	-2.44657	-3.15432	-3.63082	-4.33956	-3.00896	-3.69845	-2.88965	-4.25233	-2.76195	-4.16495	-3.14716	-3.19867	-3.69573
session4	gamma	educated	catch	4	-2.86865	-2.36279	-4.04136	-2.36302	-2.60216	-3.29307	-4.09469	-4.24738	-3.79596	-3.73232	-4.52509	-4.91502	-4.8204	-4.10705	-4.38563	-4.46872	-4.36999	-4.00865	-4.43271	-4.77725	-4.35053	-5.21805	-3.56472	-5.12933	-4.23392	-4.32626	-3.57713	-3.024	-3.87889	-4.12789	-4.06204	-3.04534	-3.15195	-2.25098	-4.29792	-2.43577	-2.6332	-4.68126	-5.19364	-3.79048	-3.27962	-4.33679	-4.67801	-5.10221	-4.6404
session5	beta	ellite	catch	2	-2.86544	-2.96427	-2.80008	-2.51186	-2.09086	-2.80676	-2.96895	-2.62238	-2.07583	-1.90162	-2.86212	-2.57102	-1.74115	-1.04145	-2.55947	-3.11507	-2.54725	-3.1591	-1.27386	-3.46142	-3.02661	-2.8737	-2.60263	-2.59861	-2.91547	-2.97071	-2.60197	-1.37412	-1.74381	-1.58023	-1.57257	-1.99466	-2.73745	-2.22467	-2.47538	-2.09691	-2.03333	-2.95589	-3.19487	-2.53994	-1.93815	-2.21947	-3.32514	-2.91744	-1.77416
session5	gamma	ellite	throw	3	-2.86194	-2.55015	-3.1652	-2.95134	-2.38679	-3.6749	-4.10666	-3.83029	-3.06777	-2.03531	-4.6272	-4.76281	-2.46585	-1.34783	-4.02201	-4.83385	-3.34976	-3.66924	-3.42156	-3.582	-3.86225	-3.19165	-2.76394	-1.79297	-3.58622	-3.1553	-2.88636	-1.48686	-0.407098	-2.10411	-2.12231	-2.02329	-3.29202	-3.11048	-3.55163	-3.91918	-2.74699	-3.41841	-4.27612	-4.44604	-2.70676	-2.25848	-3.59279	-3.9866	-2.28285
session18	gamma	educated	catch	2	-2.85723	-1.3325	-3.95488	-1.98367	-2.61905	-3.88698	-3.39035	-2.31711	-2.81659	-3.41921	-3.91278	-3.06373	-2.74678	-2.67318	-4.24673	-4.18093	-3.05219	-1.99827	-3.2567	-3.80218	-3.91847	-2.54523	-3.05787	-3.59031	-3.55523	-3.9112	-3.61364	-2.52654	-3.94768	-3.29644	-2.73267	-2.95746	-2.26352	-1.61969	-2.84263	-1.26931	-2.86942	-2.74432	-2.80873	-2.62125	-2.37614	-2.9512	-3.7073	-2.92977	-3.35595
session14	alpha	ellite	catch	5	-2.84837	-2.87311	-3.33186	-3.31835	-2.43575	-2.48784	-2.19397	-2.35791	-3.13314	-3.0293	-1.95892	-3.00415	-3.01174	-2.47745	-2.80455	-2.63758	-2.71102	-2.42286	-2.69488	-2.5806	-3.08374	-3.12746	-2.67995	-3.57657	-3.33627	-3.26779	-1.54843	-2.18967	-2.05219	-2.00598	-1.6352	-2.17438	-2.91445	-2.98924	-3.10034	-3.28315	-2.41321	-2.90935	-2.41039	-1.91815	-3.33864	-2.63644	-2.60733	-2.64649	-2.44671
session10	gamma	educated	catch	1	-2.84748	-0.921533	-3.30178	-3.81034	-1.89156	-4.21881	-5.03844	-4.20803	-2.28375	-3.33963	-5.06238	-4.57521	-2.87901	-2.29534	-4.00757	-4.67447	-4.44228	-4.28658	-2.66992	-4.29225	-5.07789	-3.14736	-3.3796	-3.92473	-4.25852	-3.61991	-1.81487	-2.43145	-2.93439	-3.21312	-1.76443	-3.77996	-2.11624	-1.86013	-3.04107	-3.07944	-1.9346	-2.76361	-4.20837	-3.46855	-1.64852	-2.73515	-4.25328	-3.98482	-1.99834
session5	gamma	ellite	catch	4	-2.84411	-2.98696	-2.58299	-2.17802	-1.68434	-3.4171	-4.1856	-2.86549	-1.97762	-2.69247	-4.24963	-3.48508	-2.07991	-1.0904	-3.81737	-3.81106	-3.16803	-2.73453	-1.72277	-3.8622	-3.17806	-2.85555	-1.67166	-2.53053	-3.35984	-2.64112	-1.87946	-0.467118	-1.22968	-2.01294	-1.81956	-2.40126	-3.10186	-3.30143	-3.48362	-2.41824	-1.96532	-3.3283	-3.47139	-3.28504	-2.07052	-2.10684	-3.60229	-3.37715	-2.5086
session19	gamma	educated	catch	5	-2.8389	-2.31883	-4.66389	-3.3368	-2.70863	-5.35991	-4.97402	-4.32771	-3.70163	-4.8496	-4.92607	-5.52004	-5.54854	-3.94003	-5.15559	-4.32911	-5.16219	-5.62229	-4.95013	-5.06048	-4.5997	-4.91217	-4.62575	-5.49892	-5.18344	-4.72674	-4.44079	-4.15449	-4.39294	-5.23996	-4.64439	-4.09143	-4.07783	-3.14275	-5.07264	-3.90248	-3.22787	-5.34926	-5.65451	-4.68537	-3.83172	-4.86377	-4.46049	-5.21207	-3.82777
session6	beta	ellite	catch	4	-2.81991	-1.94367	-2.77149	-2.13231	-2.04431	-2.68014	-2.81956	-2.14434	-0.999358	-2.92717	-3.23437	-3.15701	-1.98877	-2.16468	-3.39049	-3.01389	-3.07949	-1.04922	-3.14807	-2.60764	-3.30918	-2.88666	-2.66804	-2.30001	-2.53219	-2.6909	-1.99127	-2.6452	-2.28479	-2.88371	-2.22949	-2.35501	-2.91223	-1.63809	-3.30425	-2.23621	-1.81929	-3.25148	-3.46505	-2.48466	-1.35844	-3.24869	-3.74263	-3.42803	-1.91898
session16	beta	ellite	throw	1	-2.81919	-3.248	-3.1904	-2.99687	-2.08018	-2.59096	-2.43613	-1.9911	-2.68423	-2.40159	-2.46499	-2.58582	-2.59234	-1.71325	-2.53871	-3.10853	-2.37878	-1.54741	-1.66562	-3.08616	-3.08754	-2.77302	-2.84	-1.93423	-2.64582	-2.62502	-2.4077	-1.61144	-2.35049	-2.52738	-3.08708	-2.2019	-2.10057	-1.96443	-2.14938	-2.40236	-1.28261	-1.75818	-1.60806	-1.62232	-2.14562	-1.9079	-1.73246	-1.82001	-2.30723
session15	beta	ellite	catch	3	-2.81664	-2.85376	-3.18949	-3.49345	-2.45909	-2.80088	-2.94671	-3.65639	-1.63326	-2.9961	-3.2735	-3.54248	-3.77283	-2.45103	-4.20209	-3.58202	-3.8756	-3.53309	-3.27161	-3.4614	-3.22281	-3.75215	-3.03157	-2.99039	-2.97661	-3.05183	-2.50287	-2.80756	-2.70924	-3.10728	-3.15124	-2.56334	-2.56519	-2.68172	-2.92734	-2.81908	-2.33407	-3.16922	-3.20063	-2.7015	-1.10667	-3.28726	-3.77148	-3.58709	-3.01063
session5	beta	ellite	catch	4	-2.81139	-3.3534	-2.26567	-2.13679	-1.24906	-2.67494	-3.28067	-2.65241	-1.6647	-1.91885	-3.46853	-3.16249	-2.31467	-1.18907	-2.9481	-3.48511	-2.9145	-2.89915	-1.89018	-3.41522	-2.59755	-2.85539	-1.94958	-2.43035	-2.0694	-2.0443	-2.36567	-0.795653	-0.927145	-1.95557	-1.82563	-1.75337	-3.12846	-3.62015	-2.3843	-2.13137	-1.39967	-2.6498	-2.90196	-2.25667	-1.95967	-1.99286	-3.13056	-2.457	-1.91529
session4	gamma	educated	catch	2	-2.80991	-2.10636	-4.05079	-2.04486	-2.37549	-3.82009	-3.83305	-3.74296	-3.15153	-4.50742	-3.87152	-3.94489	-4.80414	-3.71035	-4.26623	-4.13218	-4.23985	-3.97293	-3.8254	-4.60178	-4.65171	-4.88779	-2.78487	-3.97928	-4.88877	-4.78527	-2.32314	-2.38649	-3.30667	-4.15315	-4.00567	-2.52377	-3.02074	-2.15504	-3.2896	-2.01115	-2.33066	-3.45554	-3.85531	-3.49627	-2.82099	-3.41766	-4.4785	-3.94856	-3.68598
session11	beta	educated	throw	3	-2.8053	-3.12364	-3.12799	-3.83289	-4.06347	-3.03779	-3.10149	-2.58944	-3.05908	-2.85461	-2.99541	-2.9186	-1.50015	-1.74592	-2.86424	-3.42082	-2.67773	-2.56925	-2.94552	-3.26106	-3.15731	-2.12018	-1.90584	-3.33221	-3.00363	-2.97747	-2.64772	-2.46062	-2.71772	-2.47331	-2.47043	-2.43404	-2.89747	-2.72625	-3.49939	-3.93652	-3.76442	-3.20254	-3.01562	-3.06524	-3.40739	-3.23125	-3.35618	-3.46671	-1.68697
session14	beta	ellite	throw	2	-2.80041	-2.26683	-3.25863	-2.60543	-2.3935	-3.55243	-3.26194	-2.82743	-2.56997	-1.9729	-3.56232	-2.90956	-2.2842	-3.46171	-2.92014	-3.96224	-2.43711	-2.14413	-2.99269	-3.90822	-3.63394	-2.56397	-3.22504	-3.36607	-3.2267	-3.52865	-2.60968	-2.44363	-2.48556	-2.56606	-1.48509	-2.72094	-2.16846	-2.18626	-3.05078	-2.70822	-2.06345	-2.93635	-3.14447	-2.99779	-2.85178	-1.74787	-3.36393	-3.2547	-2.60474
session15	gamma	ellite	catch	2	-2.79138	-3.97367	-4.42089	-4.47627	-2.71355	-4.64751	-5.16104	-4.41481	-2.32161	-3.89903	-5.65703	-4.76887	-4.20397	-2.89335	-5.81109	-4.84134	-4.60553	-4.19031	-4.0421	-4.97182	-4.97733	-4.14016	-4.35036	-4.85528	-4.65246	-4.44598	-2.39736	-3.85279	-4.1226	-3.44035	-3.36736	-3.60042	-2.66035	-3.64048	-4.02687	-4.12162	-2.41254	-4.12737	-4.29054	-3.81627	-1.19509	-3.79633	-4.72624	-4.81591	-3.29263
session4	alpha	educated	catch	3	-2.78952	-1.58777	-3.1162	-2.16018	-1.62453	-2.54791	-2.4352	-2.47883	-1.94044	-2.66554	-2.25292	-2.22944	-2.90703	-2.44363	-2.90316	-2.35194	-2.36506	-2.74705	-2.61786	-3.16166	-2.78856	-3.95078	-2.38958	-2.39337	-2.82631	-3.00821	-2.30664	-2.05191	-2.12166	-2.83247	-2.75466	-2.52174	-1.97497	-1.6654	-2.36684	-1.0599	-0.783105	-1.91025	-2.12762	-1.97394	-2.00191	-1.63663	-1.90138	-2.33254	-2.85059
session18	gamma	educated	catch	4	-2.78593	-1.66908	-3.07346	-2.43589	-2.48982	-2.71814	-3.39806	-2.79213	-2.65451	-3.09161	-3.55787	-3.61304	-4.03891	-2.56836	-3.77715	-4.4008	-3.56166	-1.54938	-2.73821	-4.1825	-3.49805	-1.48876	-2.64032	-3.55845	-3.51294	-2.87457	-1.9375	-1.92627	-3.39792	-3.04065	-1.33633	-2.52148	-2.79552	-1.41877	-3.80468	-1.77641	-2.86181	-3.22334	-3.46866	-2.74684	-2.4368	-3.48664	-3.60133	-3.2596	-2.86062
session3	gamma	educated	catch	3	-2.77867	-2.19377	-3.24493	-2.44317	-1.4542	-3.86205	-4.18884	-3.21435	-2.56549	-2.49967	-4.35078	-4.58167	-3.39978	-2.87541	-4.45457	-4.39682	-3.79155	-2.37857	-5.0557	-4.9246	-5.20206	-4.03052	-3.13198	-4.93359	-5.03256	-4.89806	-3.54508	-2.73111	-3.46327	-3.70185	-3.01952	-2.77882	-2.03739	-2.03173	-3.17438	-1.7708	-0.847524	-3.31714	-3.517	-2.99186	-2.20652	-2.2063	-4.20983	-4.83092	-3.18355
session13	beta	ellite	throw	1	-2.77511	-1.98831	-3.05568	-2.15301	-2.91727	-2.93419	-2.46175	-2.48382	-1.96054	-2.68087	-2.90156	-2.31235	-2.22209	-1.25523	-2.61654	-2.94968	-2.61618	-1.89069	-1.62481	-2.99431	-2.34545	-2.21267	-0.587971	-1.58446	-2.75644	-1.84052	-1.35754	-0.554467	-1.27662	-1.04671	-0.908379	-1.40392	-1.96739	-2.20995	-2.28556	-2.27217	-1.78503	-1.96981	-2.02051	-2.44749	-2.07173	-2.08741	-2.52968	-2.49477	-2.35378
session5	beta	ellite	catch	1	-2.7642	-2.84394	-1.98892	-2.27613	-1.22993	-2.47402	-3.10216	-2.25375	-1.64363	-2.10032	-3.3217	-2.76373	-1.8889	-1.09451	-2.67314	-3.49665	-2.41961	-2.92993	-1.61507	-2.98164	-3.25595	-2.85295	-2.1911	-1.97574	-3.24094	-2.42087	-2.38441	-1.09813	-0.978983	-1.7214	-1.7345	-1.8411	-2.8127	-2.57382	-1.97515	-1.7454	-1.42152	-2.31403	-2.70892	-2.31084	-1.53957	-2.10524	-3.02027	-3.1495	-2.41266
session18	gamma	educated	catch	5	-2.76161	-1.68898	-3.78986	-2.20571	-2.54609	-2.54868	-4.05502	-2.73716	-2.20179	-2.55563	-4.0784	-3.70003	-3.31214	-2.64402	-4.14483	-4.27242	-3.43631	-2.29553	-3.92759	-5.06003	-3.55917	-2.1526	-3.19442	-4.67265	-4.10618	-3.29085	-2.52965	-2.38449	-3.94594	-2.95887	-1.85971	-3.06087	-1.98777	-1.6332	-3.72826	-1.69699	-2.79222	-3.0212	-3.63177	-2.07944	-2.82602	-3.39749	-4.16713	-3.46468	-3.10146
session12	gamma	educated	catch	3	-2.7577	-2.86003	-3.1726	-3.7503	-1.60209	-3.83075	-3.82061	-3.25496	-1.11772	-3.44591	-4.39831	-4.29197	-3.42011	-3.82951	-4.31902	-4.41955	-4.33732	-1.65103	-4.31089	-4.35627	-4.77837	-4.51038	-3.61797	-3.86149	-3.59236	-4.44014	-2.74635	-3.43774	-3.62876	-3.295	-2.73795	-3.41438	-2.05657	-2.25391	-2.35362	-2.77459	-0.966425	-3.25253	-3.94633	-2.78419	-0.761882	-3.01268	-4.09632	-4.47367	-2.84807
session20	alpha	educated	throw	1	-2.75749	-2.24379	-2.57086	-2.67305	-1.87335	-3.03839	-2.44156	-2.59003	-2.50036	-2.37809	-2.66423	-2.58349	-2.95785	-2.15406	-1.87592	-2.76796	-3.16509	-2.9976	-2.86866	-2.73777	-2.92697	-2.9266	-2.44935	-2.56924	-2.91925	-2.8251	-1.95162	-3.55528	-3.35312	-3.12783	-2.22728	-3.57446	-1.07982	-1.23974	-1.52096	-2.06648	-1.12509	-1.55571	-1.75869	-2.59362	-2.39969	-2.13262	-1.98938	-2.0967	-2.58411
session13	theta	ellite	throw	5	-2.75517	-0.998301	-2.33678	-0.650775	-1.798	-2.14978	-1.57517	-1.41261	-0.509967	-2.29229	-1.5601	-1.69466	-2.41163	-1.59997	-1.81997	-0.842501	-2.07665	-2.48236	-1.80139	-1.77239	-1.21972	-2.86065	-1.13225	-1.39359	-1.80132	-1.98584	-1.37762	-0.377354	-0.991323	-1.45937	-1.58183	-1.06121	-1.18583	-1.39301	-2.32159	-1.14547	-1.78719	-2.41335	-1.72737	-2.06664	-0.999837	-2.16945	-2.27644	-1.83453	-1.92415
session11	beta	educated	catch	3	-2.75483	-2.58783	-3.27746	-2.87429	-3.2185	-3.34976	-3.03695	-2.68048	-2.30503	-3.25991	-2.92574	-3.18868	-2.14245	-2.03375	-2.78065	-3.15246	-2.6676	-3.0866	-3.17562	-3.28155	-3.38379	-2.63585	-1.70885	-3.20044	-2.56487	-2.90108	-1.84671	-2.4673	-2.74979	-2.56529	-2.69441	-2.76616	-2.83451	-2.4464	-3.3755	-2.9075	-3.43468	-3.20028	-3.6443	-3.34713	-2.52753	-3.51801	-3.28527	-3.6945	-1.61577
session16	beta	ellite	throw	2	-2.74453	-2.75497	-2.31268	-2.60168	-2.15473	-2.24328	-2.01155	-1.85817	-2.03391	-2.50022	-2.22345	-2.17493	-2.29752	-1.62363	-2.53816	-2.89213	-2.27349	-0.933426	-1.48261	-2.88936	-2.9062	-2.87488	-2.60155	-1.33107	-2.27557	-2.48148	-2.07711	-1.05103	-1.68862	-1.90313	-2.46864	-1.57449	-3.09288	-2.72133	-3.22238	-3.20588	-2.03841	-2.43467	-3.14171	-2.39112	-1.98852	-2.03868	-3.06871	-2.90369	-2.58669
session13	beta	ellite	catch	2	-2.74001	-2.71658	-2.6386	-2.25473	-2.17164	-2.57667	-2.75583	-2.91654	-2.2528	-2.80396	-2.55568	-3.18848	-2.19332	-1.45591	-2.21075	-2.96059	-2.80706	-2.65435	-2.50729	-3.00604	-2.6218	-2.64069	-1.70221	-2.67071	-2.25453	-2.19354	-2.13442	-2.20006	-3.00384	-1.73892	-0.979028	-1.96878	-3.38057	-2.74048	-2.68681	-2.73195	-2.40619	-2.51611	-2.62519	-2.42635	-2.37567	-2.3827	-2.42773	-2.83666	-2.49936
session13	theta	ellite	catch	5	-2.73148	-2.37216	-1.98679	-1.84964	-1.66852	-2.62628	-2.25078	-2.11563	-1.93165	-2.22375	-2.34976	-1.83448	-2.3266	-1.82082	-2.82363	-2.05735	-2.00207	-1.41512	-2.30183	-2.81727	-1.96625	-2.41124	-1.15491	-2.10556	-1.75668	-1.8543	-1.72109	-1.17274	-1.69425	-1.60397	-1.70385	-1.87985	-2.26462	-2.16183	-2.24993	-2.27352	-0.953017	-2.17516	-1.51731	-1.82357	-1.7082	-2.22684	-1.7472	-1.62709	-2.00513
session18	beta	educated	throw	3	-2.7245	-2.13437	-2.28749	-2.75423	-2.25487	-2.46199	-2.36962	-2.37948	-2.38121	-2.91379	-2.62028	-3.15261	-3.13341	-2.70929	-2.06196	-3.08314	-2.89352	-1.70177	-2.62267	-2.64206	-3.65458	-2.29192	-2.18869	-1.99453	-2.89783	-3.36256	-2.34627	-1.64584	-1.86515	-2.92295	-3.18824	-2.6156	-2.65071	-2.24271	-2.39164	-2.4571	-2.31524	-2.58452	-2.23256	-1.75243	-2.24701	-2.4309	-2.84326	-2.2157	-2.61453
session19	alpha	educated	throw	4	-2.72238	-2.11592	-3.27894	-3.33855	-2.73577	-3.35132	-2.93276	-2.6529	-2.48073	-3.10141	-2.6218	-2.72263	-3.35304	-2.64384	-3.20556	-2.89103	-3.86094	-2.58006	-2.62838	-3.04	-3.52157	-3.37783	-2.56474	-3.00595	-3.2252	-3.61685	-1.64442	-2.47322	-2.07198	-2.66469	-1.65885	-2.17326	-2.31474	-2.28663	-2.23579	-2.14953	-1.41536	-2.22132	-2.35626	-1.75783	-3.24215	-1.76146	-2.01498	-2.73816	-3.24871
session12	beta	educated	throw	2	-2.71865	-2.20325	-3.10938	-3.13158	-2.56026	-3.34522	-3.033	-3.53124	-2.58929	-3.61122	-3.28557	-3.9921	-3.02535	-3.26396	-4.24657	-3.90179	-3.94716	-1.9542	-3.87083	-4.10798	-4.07371	-3.30941	-2.60722	-3.91646	-3.50998	-3.54145	-3.16867	-3.28962	-3.57795	-3.70427	-3.36702	-2.82266	-3.02009	-2.39405	-3.61977	-3.14913	-2.13042	-4.19102	-3.43196	-3.329	-2.54651	-3.4534	-3.37184	-3.70126	-3.02346
session11	beta	educated	throw	2	-2.71764	-2.21522	-2.91828	-3.10271	-3.53904	-3.16001	-2.94984	-2.82539	-3.35559	-3.49323	-3.55913	-3.51101	-1.77091	-2.4766	-3.27741	-3.4732	-3.03875	-2.92087	-3.16228	-3.06993	-3.45766	-2.52836	-2.32634	-3.39709	-3.30957	-2.67123	-3.14063	-2.48114	-3.04	-2.57637	-2.58397	-2.39633	-2.63687	-2.82703	-3.10628	-3.47543	-3.17068	-3.25563	-3.30986	-3.22016	-3.05138	-3.11017	-3.83817	-3.84109	-1.82543
session19	beta	educated	throw	5	-2.71349	-2.45915	-3.38275	-1.57761	-2.57029	-3.10544	-3.02987	-2.78179	-2.76419	-3.15789	-3.12166	-3.40055	-3.38022	-3.14412	-3.68587	-3.46173	-3.224	-2.51614	-3.7569	-3.95513	-3.57659	-2.4521	-2.69052	-2.96735	-3.00556	-3.38597	-1.8247	-2.17828	-1.571	-2.82702	-1.86948	-1.89918	-2.49612	-2.08797	-3.01965	-2.7916	-2.71634	-3.56141	-3.58472	-2.80775	-2.5859	-3.23097	-3.53724	-3.75091	-3.39176
session3	gamma	educated	throw	5	-2.71344	-1.67573	-3.65583	-2.64708	-2.44329	-4.21434	-4.1158	-3.37065	-1.85432	-3.68698	-4.48817	-4.01016	-2.17631	-3.45378	-5.22898	-3.76164	-3.51238	-2.93443	-4.45359	-4.1321	-4.24594	-3.85918	-2.67254	-4.52702	-4.49907	-4.2297	-2.51059	-2.51978	-3.87505	-3.18064	-2.48231	-3.63526	-3.25484	-1.6294	-2.97768	-2.75813	-1.61394	-4.14055	-3.962	-3.16272	-1.44267	-3.5032	-4.39258	-4.18739	-2.17331
session15	gamma	ellite	throw	1	-2.71137	-2.42619	-4.25818	-3.60362	-2.61574	-3.85983	-4.68116	-3.91827	-2.30576	-2.27923	-4.38387	-4.49606	-3.77281	-2.98861	-4.4415	-4.13899	-4.4139	-1.82425	-3.56099	-4.11057	-4.37795	-4.06399	-2.59327	-3.99532	-3.79676	-3.994	-3.17726	-3.33378	-3.414	-3.09607	-3.14922	-2.8432	-3.04268	-2.87071	-3.65101	-4.04946	-2.58895	-3.18901	-4.35364	-4.25887	-1.94579	-1.59369	-3.75833	-4.72285	-3.69672
session20	beta	educated	throw	2	-2.7104	-1.19588	-2.76067	-2.87644	-2.76153	-3.16609	-2.84649	-2.8726	-2.45652	-2.71663	-3.24986	-3.57849	-3.16854	-2.84917	-2.91576	-3.91496	-4.13446	-3.12298	-4.23152	-3.9784	-3.83456	-2.97773	-3.03478	-3.67719	-3.6638	-2.64413	-2.40181	-3.93308	-3.78974	-2.92319	-2.27902	-3.34263	-2.95668	-1.75755	-2.98301	-3.4383	-2.50002	-2.92014	-3.15613	-3.85519	-2.97968	-2.39748	-3.86373	-4.31631	-3.91895
session18	alpha	educated	throw	2	-2.70436	-1.90702	-2.69831	-2.66628	-2.69107	-2.51984	-2.16875	-2.60004	-2.68404	-1.84314	-2.24724	-2.03805	-2.60224	-2.18281	-1.11751	-2.03805	-1.99467	-1.06602	-1.67182	-1.97061	-2.63354	-1.77073	-0.836972	-2.23439	-1.92896	-2.59929	-0.774669	-0.598698	-0.604503	-2.06736	-1.74563	-0.894354	-2.05148	-1.58316	-2.17397	-1.96944	-1.94899	-2.14583	-1.91085	-1.67249	-1.82473	-2.13182	-1.94728	-2.12786	-1.83869
session4	gamma	educated	throw	3	-2.69493	-2.40971	-3.49358	-2.94334	-2.75416	-3.92856	-3.83037	-2.54771	-2.43742	-4.14962	-3.96705	-3.34609	-1.35204	-4.17469	-4.18651	-3.35548	-3.25699	-2.2781	-3.90039	-4.02975	-3.84094	-2.39211	-4.24524	-4.17044	-3.47436	-3.3542	-3.3445	-3.11445	-3.68151	-2.98456	-2.99356	-3.11296	-2.36791	-2.0479	-3.3956	-3.26557	-3.20441	-4.37692	-4.62665	-3.65406	-3.29835	-4.40454	-4.76525	-4.2692	-2.14534
session18	delta	educated	throw	5	-2.69408	-2.10403	-2.55261	-2.57814	-2.79391	-2.16936	-2.62133	-2.47862	-2.1265	-2.80965	-2.41649	-2.73359	-3.044	-2.20155	-2.13905	-2.73331	-3.09629	-1.57497	-2.34231	-2.30366	-3.53301	-2.41452	-1.8528	-2.33506	-2.53333	-2.86082	-0.617825	-1.74552	-1.14651	-1.73694	-1.81458	-1.199	-1.41578	-2.18399	-1.2187	-2.14705	-1.42565	-1.24276	-1.92412	-2.18796	-2.45985	-1.30026	-0.661342	-1.90431	-2.68425
session10	gamma	educated	throw	1	-2.6828	-3.19554	-3.59611	-4.30093	-3.42019	-3.97187	-4.2217	-3.85723	-3.20364	-3.8757	-4.19987	-4.47669	-2.75361	-2.88019	-4.58561	-4.10643	-3.54244	-1.57114	-3.48794	-4.86932	-4.17064	-3.96202	-2.01239	-4.43852	-4.2575	-3.85494	-3.04106	-3.38634	-2.20032	-3.91586	-2.12883	-3.46249	-3.40041	-4.02061	-4.21016	-4.38468	-4.52525	-5.02139	-4.32802	-3.72437	-3.69164	-5.15086	-5.13327	-4.59791	-3.09261
session6	beta	ellite	catch	3	-2.66917	-2.22717	-2.43722	-2.03468	-2.18623	-2.29947	-2.34436	-1.95754	-1.39675	-2.61091	-2.81993	-2.95845	-2.44048	-2.08262	-2.88523	-3.88398	-3.11261	-0.930833	-3.22816	-3.76945	-3.84994	-2.9555	-2.50447	-2.96606	-3.09664	-3.01107	-1.96687	-2.3561	-2.3877	-2.18436	-2.15305	-1.85471	-2.90133	-1.90288	-2.67317	-1.96372	-1.436	-2.32685	-2.62346	-2.21333	-1.88217	-2.48223	-2.9164	-3.01474	-1.78451
session12	gamma	educated	throw	4	-2.66462	-2.2846	-3.48552	-3.61577	-2.15568	-4.09663	-4.02716	-3.24132	-3.29269	-3.55297	-4.8361	-5.11496	-2.27139	-2.75773	-4.88609	-5.2143	-4.11447	-1.80317	-4.16129	-5.42068	-5.1095	-4.08552	-2.71087	-4.35173	-4.40142	-4.7398	-1.91008	-2.98693	-4.09544	-3.54963	-2.90647	-3.49121	-3.72078	-2.77875	-4.35855	-4.46375	-3.02309	-3.72366	-4.03459	-4.21378	-3.70325	-2.40505	-4.19216	-4.76671	-3.68491
session5	beta	ellite	catch	5	-2.66439	-2.62619	-2.47835	-1.87204	-1.29156	-2.8806	-2.7948	-2.10108	-1.46238	-2.14007	-3.10177	-2.65614	-1.66525	-1.27482	-3.27688	-3.11655	-2.19888	-2.45409	-1.13737	-2.76205	-2.60897	-2.60023	-1.59554	-2.09198	-2.24464	-2.03348	-1.70587	-0.569952	-0.858214	-0.704751	-0.652393	-1.332	-2.67988	-2.57536	-2.52663	-2.24465	-1.69705	-2.8606	-2.57506	-2.19597	-1.59796	-1.7454	-2.64717	-2.24266	-1.71106
session2	gamma	ellite	catch	5	-2.66089	-2.14108	-3.50083	-2.25233	-3.25147	-4.13795	-3.46141	-2.33348	-3.09909	-3.98717	-3.8972	-3.20631	-2.79789	-3.04354	-4.09838	-3.14863	-3.36032	-3.37239	-3.26329	-3.58671	-3.92956	-4.37536	-2.63839	-2.9318	-3.1392	-3.4985	-3.43375	-2.35265	-3.0528	-3.39236	-3.33091	-2.58677	-2.51047	-1.65902	-2.99509	-2.60838	-3.51934	-3.24733	-3.25486	-2.68289	-3.01618	-3.3672	-2.49971	-3.61381	-2.96842
session7	gamma	ellite	catch	5	-2.65998	-2.59538	-3.17261	-3.37113	-2.88129	-3.81038	-3.88455	-3.52017	-3.30067	-4.14585	-4.34444	-5.00569	-3.68178	-4.20323	-4.09763	-4.76294	-3.55989	-3.63914	-4.06003	-3.92516	-3.74291	-3.05884	-3.49768	-3.89161	-3.59619	-3.54682	-3.1684	-3.22661	-3.20912	-3.60534	-3.96252	-3.2482	-2.8893	-2.44926	-3.69222	-3.14912	-2.52929	-3.69307	-4.57442	-4.16552	-2.44447	-3.7986	-4.50668	-5.37087	-3.91021
session6	alpha	ellite	catch	1	-2.65973	-2.05299	-2.5844	-1.83305	-2.0201	-2.42492	-2.09653	-1.08286	-2.0965	-2.66917	-1.6434	-1.6655	-1.43525	-1.84867	-2.06953	-2.38158	-1.65141	-1.30685	-2.14744	-2.40314	-2.30416	-1.81351	-1.82134	-1.63713	-2.54657	-2.00657	-1.58775	-1.81193	-1.59141	-2.06693	-1.76418	-1.39185	-1.9712	-1.84126	-1.56496	-2.25822	-1.32358	-1.72469	-1.92815	-2.28422	-1.49513	-2.07107	-1.84647	-2.13871	-2.26843
session16	gamma	ellite	catch	4	-2.65946	-2.74491	-2.54524	-2.64125	-1.88022	-2.81167	-2.7505	-2.95314	-2.1555	-2.75476	-3.37475	-3.74572	-2.65469	-3.24062	-3.90469	-3.8599	-4.10268	-1.07952	-3.94617	-4.04343	-3.53666	-3.2577	-2.57782	-2.42842	-3.12388	-3.23416	-2.42156	-1.00169	-2.3606	-2.53481	-2.30345	-2.68263	-3.13014	-2.08051	-3.10301	-3.05927	-2.36893	-3.03462	-2.97869	-2.93939	-1.97487	-2.27325	-3.4456	-3.54775	-2.28064
session12	beta	educated	catch	3	-2.65858	-2.60034	-3.53015	-2.69618	-1.76203	-3.4701	-3.6729	-2.99895	-0.961828	-2.85265	-3.64274	-4.04019	-3.53122	-3.09362	-3.85182	-3.72573	-4.42371	-1.82117	-3.64247	-3.8285	-4.67108	-3.77117	-2.5649	-3.60532	-4.02755	-4.28524	-2.80117	-2.71876	-3.45701	-3.57065	-3.06579	-3.5533	-2.13291	-2.33281	-2.42078	-2.47068	-1.37304	-2.93798	-3.3227	-3.06084	-1.58508	-2.88373	-3.58708	-4.15551	-3.04192
session9	gamma	ellite	throw	2	-2.65776	-2.84917	-3.51557	-3.67723	-3.84667	-3.34625	-4.34202	-4.06878	-2.81383	-3.63044	-4.08867	-4.38536	-4.6517	-3.55026	-4.04105	-4.43531	-4.2056	-3.83962	-3.88466	-4.18157	-3.94161	-4.04852	-3.90038	-3.89498	-3.58024	-3.36771	-2.73039	-4.44108	-3.94305	-2.65555	-3.82653	-3.12172	-3.0795	-3.57875	-4.26767	-3.78651	-3.65999	-4.32567	-4.74522	-4.782	-2.93244	-3.72806	-4.07993	-4.46441	-4.44388
session5	alpha	ellite	catch	2	-2.65268	-2.49986	-2.07664	-2.45918	-1.35258	-1.56626	-1.68523	-1.44528	-1.51076	-1.23458	-1.93343	-1.51451	-1.16768	-0.457933	-1.67268	-2.00452	-1.42479	-1.83982	-1.27921	-1.98834	-2.30874	-1.69476	-2.36468	-1.76441	-0.809528	-1.35221	-1.98138	-0.815597	-0.393492	-0.686429	-0.728355	-0.694019	-1.48061	-1.78193	-1.3323	-1.53392	-0.692287	-1.64842	-1.86738	-1.21595	-1.44482	-2.0256	-1.70974	-1.56366	-1.66349
session5	gamma	ellite	throw	5	-2.64087	-0.145423	-3.02001	-3.50242	-2.54144	-3.17227	-3.79356	-3.0661	-2.72999	-1.69134	-3.69056	-2.91835	-0.770111	-1.68471	-4.02244	-4.18009	-1.76107	-2.14392	-3.99493	-3.20351	-3.38803	-2.49917	-2.96149	-1.70847	-2.99274	-2.62816	-2.6036	-1.69214	-1.10565	-2.12847	-2.10207	-2.19741	-3.04351	-0.855921	-3.38368	-2.97362	-2.48024	-3.39106	-3.69863	-3.0112	-2.04096	-1.73621	-3.55263	-3.05467	-1.16751
session13	beta	ellite	catch	1	-2.62291	-2.43453	-2.80304	-2.03648	-2.34747	-3.00622	-2.66129	-2.63959	-2.28704	-2.8295	-2.98249	-3.0813	-2.3555	-1.38811	-3.29865	-3.37088	-2.98532	-2.87294	-2.85326	-3.25836	-2.5007	-2.90629	-1.74967	-2.45307	-1.88842	-1.97878	-1.77347	-1.01062	-1.89116	-1.284	-0.979911	-1.73714	-2.4279	-2.53869	-2.93614	-2.555	-2.70083	-3.06352	-3.39235	-3.72208	-1.88498	-3.20413	-3.1302	-3.31255	-2.74121
session3	gamma	educated	catch	5	-2.62166	-1.40759	-3.56823	-1.624	-1.50863	-4.11271	-4.15566	-2.90294	-2.85873	-2.51253	-4.66717	-4.10183	-3.02649	-2.85464	-4.2921	-4.28649	-3.69143	-2.61576	-4.27751	-4.63505	-4.26573	-3.7942	-2.87385	-3.87697	-4.29792	-4.41287	-3.21993	-2.28188	-3.13584	-3.15024	-2.00633	-2.38686	-2.1104	-1.43403	-3.71835	-1.90546	-1.40462	-3.97625	-4.12956	-2.8518	-2.61247	-1.88651	-3.8198	-4.13167	-3.22419
session16	alpha	ellite	catch	5	-2.61206	-1.78451	-1.60088	-2.19966	-1.43189	-1.56669	-1.53491	-2.28361	-1.38113	-2.32046	-1.87559	-2.72498	-1.69457	-2.2821	-2.61297	-2.00771	-2.97455	-0.779101	-3.71226	-2.42943	-2.28172	-2.13098	-2.45914	-2.32278	-1.34433	-2.21122	-1.79343	-1.04171	-1.09675	-1.30236	-1.32424	-2.31908	-2.63038	-2.16685	-1.52104	-2.35663	-1.83747	-1.21509	-1.28887	-2.81457	-1.28194	-1.74195	-1.40857	-2.97885	-1.71027
session5	beta	ellite	catch	3	-2.61134	-2.92498	-2.55676	-2.20679	-1.06655	-2.31052	-2.9117	-2.75161	-1.54975	-1.26215	-2.89292	-2.78352	-2.30775	-0.567329	-2.59342	-2.98698	-2.70234	-3.17458	-1.4253	-2.99843	-3.14963	-3.06802	-2.12223	-2.45522	-2.05602	-2.09147	-2.07699	-0.977224	-1.16174	-1.46284	-1.4119	-1.46678	-3.36491	-2.84614	-2.86284	-2.3891	-1.89686	-2.33364	-2.87544	-2.90954	-1.8209	-1.83038	-2.96653	-3.05509	-1.70474
session13	beta	ellite	catch	3	-2.60936	-2.27054	-2.38131	-2.18082	-1.9338	-2.25202	-2.23437	-2.22082	-1.96617	-2.57824	-2.4615	-3.05817	-2.14246	-1.82014	-2.58398	-3.33471	-2.41333	-1.88843	-2.77627	-2.76084	-2.78406	-2.56131	-1.63144	-2.68832	-2.4105	-2.34719	-2.14731	-1.79067	-2.36476	-1.75666	-1.31646	-1.68795	-3.02421	-2.98798	-3.07995	-2.22783	-2.53667	-3.07656	-2.88074	-3.15486	-2.0593	-3.11862	-3.21476	-3.52298	-2.84147
session20	beta	educated	throw	1	-2.60496	-1.10588	-2.97557	-3.47324	-2.61441	-2.57772	-3.08789	-3.55184	-2.51967	-2.39982	-3.4613	-3.55095	-3.61098	-2.85113	-2.73762	-3.45294	-3.58908	-3.43618	-3.80474	-3.26742	-3.30236	-3.23563	-3.29028	-3.16751	-3.21902	-2.63384	-2.22846	-4.05882	-3.60361	-2.95397	-2.23112	-3.42291	-2.26569	-0.871681	-3.15312	-3.43937	-2.08147	-3.14906	-3.32677	-3.21112	-2.49935	-2.83044	-3.40752	-3.14535	-3.455
session11	beta	educated	catch	4	-2.60491	-2.38159	-3.36753	-3.02937	-2.90656	-3.42301	-3.67424	-2.79565	-2.29031	-3.46911	-3.35126	-3.44052	-1.90096	-2.58659	-3.0402	-3.58645	-3.28564	-2.85878	-3.43331	-3.42482	-3.70883	-3.19263	-2.81126	-3.39834	-2.98306	-3.18656	-2.6156	-2.84468	-2.89427	-2.673	-3.30071	-2.48901	-2.84193	-2.75375	-3.80586	-3.36011	-3.13242	-4.16173	-3.69735	-3.34715	-2.6532	-3.8532	-3.38057	-3.45282	-2.5726
session7	gamma	ellite	catch	3	-2.6003	-2.32137	-3.38639	-3.20077	-2.1617	-3.78941	-4.39641	-3.17037	-2.24286	-3.55487	-4.36297	-4.55326	-3.1171	-3.41503	-3.64371	-3.91039	-3.32997	-3.74866	-3.6179	-3.88293	-3.94259	-3.1367	-3.16264	-3.54991	-3.68989	-3.41769	-3.26529	-2.9668	-3.04298	-3.16467	-3.44871	-2.88294	-3.21014	-2.68878	-3.88685	-3.53547	-2.05653	-4.20307	-5.35506	-3.41733	-2.19899	-3.68566	-4.29721	-5.11335	-3.22814
session3	beta	educated	throw	2	-2.59162	-2.096	-3.10045	-2.63046	-2.67827	-2.95493	-2.94347	-2.47107	-1.90777	-2.59563	-2.86596	-2.8509	-1.83094	-2.5575	-2.19985	-2.67531	-2.39046	-2.2797	-2.01049	-2.2231	-3.02718	-2.30969	-1.33309	-1.71504	-2.70603	-2.62993	-1.38004	-1.0776	-1.00668	-1.61078	-1.04625	-1.91137	-2.45434	-1.7662	-2.76799	-2.49551	-2.7174	-2.81128	-2.74335	-2.56232	-1.91773	-3.2561	-2.87494	-2.75265	-2.36362
session14	theta	ellite	catch	3	-2.591	-1.8234	-2.19095	-1.42864	-1.36325	-1.71861	-1.31542	-1.84861	-2.71568	-1.58841	-1.79283	-2.25326	-2.644	-0.549469	-2.06817	-2.11334	-2.77578	-1.86019	-1.96788	-1.86102	-1.79573	-2.08369	-1.87801	-3.99744	-1.98994	-1.27449	-0.77674	-1.49012	-1.78598	-0.666605	-0.830884	-1.53383	-2.39637	-1.83628	-2.25779	-2.44707	-2.09129	-1.86906	-1.28801	-1.09304	-1.83502	-3.17494	-1.40968	-1.92669	-2.52883
session6	beta	ellite	catch	2	-2.58664	-2.20756	-2.59836	-2.05011	-1.71589	-2.32709	-2.63915	-1.87809	-0.473833	-2.64147	-3.19713	-3.01232	-1.63038	-1.77169	-3.3596	-3.54802	-2.91287	-0.149307	-2.97856	-2.85008	-3.20694	-2.71178	-2.09284	-2.39428	-2.60008	-2.67626	-1.8425	-2.05953	-2.12571	-2.63477	-2.15175	-2.25815	-3.14831	-2.03868	-2.49332	-1.62594	-2.44247	-2.45598	-2.80331	-2.59928	-0.996969	-3.09786	-3.51596	-3.30298	-2.37015
session20	gamma	educated	catch	4	-2.57788	-3.59197	-3.57497	-5.40418	-3.53823	-4.21531	-4.75294	-5.74581	-3.01	-5.60298	-4.53524	-5.09374	-4.9961	-3.15474	-4.8923	-5.05469	-5.79581	-5.10345	-4.08881	-4.97259	-4.85353	-4.91645	-3.93833	-4.52863	-4.8954	-4.84238	-3.28124	-3.30658	-3.60769	-4.74569	-3.55285	-4.39668	-2.95033	-3.88003	-3.62367	-5.5349	-3.74532	-4.51466	-4.88114	-5.08081	-3.23624	-5.27871	-4.88403	-4.68708	-3.86596
session20	beta	educated	throw	4	-2.57231	-1.48361	-2.72289	-2.1133	-2.28099	-2.99292	-2.78323	-1.97005	-2.70071	-2.35326	-3.27088	-2.98186	-2.55762	-2.35081	-1.79127	-3.57802	-2.89597	-3.45669	-2.44469	-2.80122	-3.67746	-3.18612	-2.24633	-2.47782	-3.32362	-3.06439	-2.83888	-3.12139	-3.14851	-3.28724	-2.53441	-3.57531	-3.08011	-1.29248	-3.26433	-2.88871	-2.2574	-2.91359	-2.78582	-2.9342	-2.60735	-2.45444	-3.14006	-3.36743	-3.24043
session14	delta	ellite	catch	4	-2.57052	-1.98022	-2.4871	-1.85431	-1.7606	-2.08352	-0.771367	-2.04542	-3.68793	-2.11818	-1.39267	-1.56553	-2.82588	-1.40356	-3.22401	-2.13197	-1.39913	-1.90806	-2.41065	-1.7009	-1.7303	-2.29596	-1.77962	-3.009	-1.89649	-1.50193	-1.20366	-1.67084	-1.66685	-0.926146	-1.85575	-1.93524	-3.33576	-2.73472	-3.63665	-2.71134	-0.506757	-2.85755	-2.29656	-2.14235	-3.93709	-2.11188	-2.1359	-1.28179	-2.27047
session12	alpha	educated	catch	2	-2.56449	-2.28819	-2.98372	-2.66122	-1.57384	-3.79864	-3.58508	-2.52071	-1.85321	-3.37016	-2.58782	-2.49622	-2.67354	-1.46392	-2.89509	-2.10041	-2.79423	-1.31571	-2.52591	-2.30224	-2.76177	-3.33752	-2.08302	-3.67732	-2.12468	-2.67918	-2.46029	-2.36427	-3.29683	-2.35914	-1.95012	-2.77632	-2.29081	-2.31272	-2.99253	-2.5186	-1.28299	-3.00039	-2.23104	-2.61551	-1.76643	-2.42624	-2.44778	-3.10752	-3.07399
session9	beta	ellite	throw	1	-2.55288	-2.87585	-2.91304	-3.53847	-3.19415	-3.78418	-3.6394	-3.96411	-2.79179	-3.48685	-3.39685	-3.44642	-4.19898	-3.435	-3.24003	-3.41855	-3.62826	-3.77152	-3.62788	-3.83729	-3.71603	-3.72151	-3.24776	-3.50451	-3.20133	-3.66256	-2.74778	-4.06107	-3.07922	-1.91268	-2.90077	-2.88155	-2.52384	-2.51761	-2.73286	-2.78501	-2.8186	-2.95431	-3.3609	-3.6177	-2.38041	-3.49437	-3.32423	-3.5517	-3.80436
session15	beta	ellite	throw	1	-2.55085	-2.39591	-3.38457	-3.50774	-2.51218	-2.9921	-4.01184	-3.96891	-2.61552	-1.71684	-3.04871	-4.06405	-3.2267	-2.45363	-2.65448	-3.70913	-3.25676	-2.11728	-2.85211	-3.62524	-2.80337	-2.57465	-2.09825	-3.07787	-3.19821	-1.99406	-2.2978	-2.58975	-2.60533	-2.0977	-2.06972	-2.34522	-2.35302	-2.08416	-3.11861	-2.99533	-2.22165	-3.34724	-3.71621	-3.44041	-2.27548	-1.77864	-3.40013	-3.23604	-2.88956
session4	beta	educated	throw	2	-2.53801	-2.90718	-3.38372	-3.47631	-2.62362	-3.1517	-3.28404	-3.35724	-3.64398	-2.92172	-3.4943	-3.71026	-2.85832	-3.15027	-4.01365	-4.05956	-3.86091	-2.88406	-3.90946	-4.43626	-4.34079	-3.81491	-3.25829	-3.75641	-3.59266	-3.75309	-3.20449	-2.72412	-2.84072	-3.42173	-3.51217	-2.97288	-1.46866	-1.4755	-2.71127	-2.39297	-1.95664	-3.18031	-3.42462	-3.13206	-2.5504	-2.95859	-3.98479	-3.72932	-2.60546
session3	beta	educated	catch	3	-2.53606	-1.17855	-2.87505	-2.23359	-0.809088	-3.08024	-3.31368	-2.672	-1.89795	-2.58743	-2.92468	-3.32962	-2.57151	-2.20824	-3.26799	-3.10708	-2.95139	-1.83967	-3.2753	-3.25763	-3.40516	-2.19862	-2.15072	-3.2844	-3.03856	-2.34324	-1.40285	-1.83611	-2.73081	-0.970975	-1.06366	-2.15068	-2.48152	-1.33067	-2.48997	-2.19116	-1.17753	-3.03042	-3.10522	-2.80159	-2.68178	-2.14125	-2.98491	-3.4575	-3.1674
session14	theta	ellite	catch	2	-2.53528	-3.05144	-3.27499	-2.10388	-0.914347	-2.31679	-2.29421	-2.88089	-3.22183	-1.67555	-1.83605	-2.47561	-2.19393	-1.31592	-2.04694	-1.69556	-2.7219	-1.74136	-2.38845	-0.632527	-2.52434	-2.9054	-2.16824	-3.48523	-2.59721	-2.92635	-1.40665	-2.31472	-2.04576	-1.54884	-1.00294	-1.89601	-2.01924	-1.97226	-2.1516	-2.51336	-0.893486	-2.47197	-1.23485	-2.72954	-2.18292	-2.31358	-1.58813	-1.83264	-2.88666
session15	gamma	ellite	throw	2	-2.53442	-3.12334	-3.21018	-3.61985	-2.54276	-3.2657	-4.02815	-3.62333	-1.35621	-1.96869	-4.07745	-4.36954	-2.28325	-3.29434	-3.74152	-4.46928	-3.60847	-1.71713	-3.05941	-4.33406	-3.83335	-3.03632	-2.54193	-3.56311	-4.30383	-3.37855	-2.88357	-2.99675	-2.98913	-3.10314	-3.1134	-1.49767	-2.23762	-2.59018	-3.0812	-3.25216	-2.05777	-3.39324	-4.21391	-3.50911	-1.24765	-2.09395	-4.44743	-4.244	-2.40795
session2	gamma	ellite	throw	1	-2.53429	-0.558636	-3.43837	-2.28709	-1.55314	-4.13908	-4.2696	-3.47785	-2.04346	-3.36637	-3.95214	-3.84633	-2.34458	-2.63221	-3.1661	-3.57577	-3.86385	-3.19787	-3.34954	-3.82402	-4.0677	-3.6409	-2.81007	-3.49058	-4.03169	-3.4994	-4.07029	-2.96709	-2.58471	-2.94817	-3.1305	-3.91148	-1.95085	-0.812747	-3.48396	-2.03524	-2.09218	-3.81459	-3.13976	-2.41578	-1.52277	-4.0007	-3.25014	-3.30202	-2.09815
session19	alpha	educated	catch	3	-2.52353	-2.34691	-2.23326	-2.49088	-1.78691	-2.31457	-2.26579	-2.33365	-2.39804	-2.61774	-2.27445	-2.94458	-3.08478	-2.96666	-3.09231	-2.38138	-3.85211	-3.53018	-3.9644	-3.69966	-3.06197	-3.16336	-2.29158	-3.1311	-2.45065	-2.36427	-1.89554	-1.87541	-1.44149	-1.55513	-1.72489	-2.26673	-1.53216	-1.31447	-2.22082	-1.5895	-1.71974	-2.41788	-2.55369	-2.55057	-2.11761	-2.80374	-2.25868	-3.03441	-2.62695
session5	beta	ellite	throw	4	-2.51449	-2.12994	-2.70051	-2.28529	-2.71962	-2.7279	-3.97855	-3.09893	-2.33368	-2.95296	-3.54289	-3.57259	-1.60454	-2.54784	-2.70226	-3.75059	-2.73222	-3.10174	-3.77662	-2.64992	-3.46428	-2.89078	-2.76169	-1.96713	-2.37488	-2.60622	-2.62785	-1.92522	-1.17615	-1.76721	-1.79388	-2.32607	-1.97667	-1.27946	-2.21792	-1.74406	-2.11318	-2.43456	-2.94596	-1.82122	-1.51409	-2.24821	-3.06088	-3.16594	-1.56425
session20	beta	educated	throw	5	-2.51316	-0.758875	-2.72256	-3.47947	-1.67501	-2.52373	-2.78812	-3.28638	-2.89238	-1.70701	-3.34339	-3.29078	-2.67521	-1.9222	-2.03854	-3.48347	-2.86788	-3.08925	-3.0947	-2.94244	-2.94477	-2.66465	-2.32362	-2.92743	-3.03796	-2.41157	-2.00804	-3.59038	-3.52909	-2.42327	-1.48339	-3.05602	-1.95574	-0.950408	-2.15415	-3.42455	-1.61589	-2.60795	-2.47603	-3.22196	-2.39304	-2.26912	-2.77316	-3.70596	-2.7268
session1	beta	educated	throw	4	-2.51196	-2.05397	-2.31476	-2.24844	-2.35888	-2.5303	-2.60221	-2.73735	-2.13386	-3.25453	-2.2599	-2.24231	-3.01959	-3.04058	-3.2315	-2.2549	-3.27411	-3.66554	-3.60213	-3.23476	-3.01178	-3.78984	-2.58042	-3.26562	-2.8166	-3.15634	-2.89634	-1.36693	-2.36706	-2.12888	-1.80636	-2.0941	-2.14335	-2.08049	-1.91126	-2.48345	-2.59115	-2.17638	-2.34105	-2.33355	-2.6777	-2.846	-2.45646	-2.24609	-2.67027
session19	gamma	educated	throw	5	-2.50739	-2.38713	-3.70668	-1.89165	-3.56563	-3.73771	-3.26103	-2.85741	-2.56626	-3.00235	-3.59731	-3.74211	-3.67179	-3.28142	-4.26057	-4.34761	-4.37339	-3.04799	-3.73315	-3.9871	-4.0067	-3.53292	-2.67074	-2.72259	-3.02927	-3.63742	-2.04738	-2.31145	-1.95291	-2.89138	-1.83743	-1.5336	-2.71371	-2.43783	-3.01769	-2.76902	-2.89831	-3.73283	-4.04912	-3.61294	-3.17164	-3.59106	-4.41038	-4.0696	-4.18205
session13	alpha	ellite	catch	5	-2.50422	-2.39402	-2.50813	-2.1751	-2.64798	-2.92425	-2.51248	-2.01977	-2.88862	-2.66477	-2.72201	-2.52108	-2.447	-1.75628	-2.92359	-2.38251	-2.7114	-2.54883	-1.60923	-2.05748	-1.81609	-2.71469	-0.975667	-1.29013	-1.15495	-1.34352	-1.73537	-0.719071	-1.4478	-0.753634	-1.02473	-1.80068	-2.06287	-2.29436	-1.76382	-1.63449	-1.17754	-1.91817	-1.92109	-1.81492	-1.72059	-1.78355	-1.78978	-2.06203	-1.45743
session16	beta	ellite	catch	3	-2.50112	-2.79594	-2.48782	-2.98807	-1.64446	-2.19766	-2.2754	-3.05925	-1.70494	-2.24804	-2.41891	-2.94045	-1.92657	-2.70768	-3.14625	-2.69494	-3.07407	-0.572782	-4.15326	-3.36505	-3.1727	-2.44482	-2.17586	-2.94083	-2.64034	-2.56333	-2.1608	-0.766082	-1.227	-1.95318	-1.80379	-2.38984	-2.59604	-2.1172	-2.42001	-2.70634	-1.91091	-2.12618	-2.27693	-2.88839	-1.74863	-1.73	-2.17114	-3.16026	-2.28032
session16	beta	ellite	throw	4	-2.49647	-2.39949	-2.72521	-2.53063	-1.58854	-2.12764	-1.83932	-1.67224	-1.72772	-2.06117	-2.06646	-2.02514	-2.39659	-1.39321	-2.42679	-2.43153	-2.64025	-1.14995	-1.83181	-2.34194	-2.46942	-2.58841	-2.48636	-1.70038	-2.18357	-2.22292	-2.3602	-1.24521	-1.87499	-1.87668	-2.1686	-1.72029	-2.39649	-2.18757	-2.49687	-2.56362	-1.38494	-2.38195	-1.93411	-1.45886	-1.83907	-2.61922	-2.108	-1.89487	-2.25291
session17	gamma	educated	throw	1	-2.4909	-4.36272	-3.65496	-4.02033	-4.11526	-3.64438	-4.72315	-4.05774	-3.95571	-3.454	-4.722	-4.74515	-3.55072	-2.87246	-4.02799	-4.83005	-5.16581	-3.66159	-2.99648	-5.13979	-4.18828	-4.56924	-2.891	-4.03542	-3.93468	-3.8728	-3.32048	-2.52308	-3.45826	-2.95186	-2.68852	-3.4805	-3.22409	-4.49743	-4.07185	-4.07736	-4.11391	-3.73464	-4.05138	-4.17909	-4.94016	-3.38364	-4.37202	-4.61803	-4.46119
session1	beta	educated	throw	5	-2.48827	-2.23478	-2.23063	-2.29586	-1.52241	-2.36643	-2.58114	-1.83174	-2.31108	-2.18887	-3.07397	-2.19919	-2.44185	-2.47427	-3.21092	-2.79344	-2.13811	-3.71243	-3.12331	-3.03337	-2.87875	-3.23519	-2.39569	-3.15889	-2.52116	-2.92558	-3.13758	-1.21935	-2.16979	-2.07115	-1.62964	-1.85128	-1.52568	-1.17199	-2.28578	-1.89149	-1.64354	-2.46263	-2.35576	-2.30468	-1.90606	-2.29566	-2.78631	-2.71106	-2.19259
session18	alpha	educated	throw	1	-2.48494	-2.26757	-1.99375	-2.4525	-2.06259	-1.42672	-1.42871	-1.94392	-1.75397	-2.16802	-1.9528	-1.7877	-2.12475	-1.8694	-1.3793	-2.19192	-1.07103	-1.48773	-1.70028	-2.17019	-1.3293	-1.19306	-1.3936	-1.96221	-2.08699	-0.738875	-0.990389	-0.989746	-0.692085	-0.842405	-1.62252	-1.48746	-1.46862	-1.27637	-1.15451	-1.34425	-1.30528	-1.00561	-1.0777	-1.09676	-0.963205	-1.39072	-1.47839	-1.72095	-2.27736
session13	alpha	ellite	catch	3	-2.4831	-1.83012	-2.05098	-2.22243	-2.11652	-2.10321	-1.86056	-1.64671	-1.53435	-2.35852	-2.16883	-2.41516	-1.58673	-1.78045	-2.44147	-2.21579	-2.08858	-1.57831	-2.43209	-2.01375	-2.11336	-2.07806	-0.861671	-2.07799	-1.30195	-1.70879	-1.62062	-0.713438	-1.41937	-0.7965	-0.978781	-0.739629	-2.81663	-2.7795	-2.73455	-1.98305	-2.04163	-2.27834	-1.72449	-3.2329	-2.07746	-2.70319	-2.00352	-2.22406	-2.67437
session6	gamma	ellite	throw	1	-2.47214	-1.50653	-2.90636	-2.05846	-0.698111	-2.89861	-3.60525	-2.21958	-1.14081	-2.38163	-3.57738	-4.09408	-2.54821	-0.465835	-2.45088	-4.311	-2.79844	-1.05383	-2.38986	-3.43813	-3.37094	-1.77679	-2.88186	-3.43021	-3.45459	-2.96168	-2.0352	-3.36143	-3.1227	-1.85658	-2.12361	-2.65674	-2.41386	-0.820684	-3.0667	-2.12763	-1.47563	-3.11026	-3.34916	-2.53914	-0.460108	-2.78991	-2.97138	-3.39385	-2.75327
session20	gamma	educated	catch	5	-2.4696	-3.16194	-3.68567	-5.16485	-3.21386	-4.6988	-4.71752	-5.49173	-3.18592	-4.96981	-4.36177	-4.67055	-3.88043	-2.7715	-4.94079	-4.36259	-5.5743	-5.11362	-4.12275	-4.92715	-4.59135	-4.31505	-4.29295	-4.95886	-4.57198	-4.16715	-3.06169	-3.70895	-3.9114	-4.01262	-3.33179	-3.99495	-3.01129	-3.11148	-3.39628	-4.74032	-3.55326	-4.08176	-3.85207	-4.79964	-3.11592	-5.10545	-4.1416	-4.59616	-4.38802
session3	alpha	educated	catch	1	-2.46136	-2.0123	-2.4415	-2.81691	-1.68961	-2.72557	-2.41963	-2.79067	-2.14389	-2.30543	-2.04297	-2.30564	-3.17788	-2.45404	-2.97716	-2.02672	-3.17353	-2.10434	-3.09953	-2.51628	-2.85	-3.28625	-1.96004	-2.07159	-2.1564	-2.48492	-1.89882	-1.5551	-1.18757	-0.990548	-1.35719	-1.64479	-2.17545	-1.64931	-2.19575	-1.869	-0.820712	-2.14798	-2.24482	-1.96331	-1.5247	-1.0817	-2.42765	-2.22804	-2.48978
session17	alpha	educated	throw	3	-2.46006	-3.47776	-2.99572	-3.35848	-2.8077	-3.28411	-2.69773	-2.65589	-3.44089	-2.42918	-3.76072	-2.67649	-2.83885	-2.33606	-2.55503	-3.14586	-3.04342	-3.50767	-1.76913	-3.17531	-3.15204	-2.93701	-1.96454	-2.67396	-2.56261	-2.59237	-2.84891	-1.81357	-1.86361	-2.4147	-1.92465	-2.2648	-2.45894	-2.88208	-2.40833	-2.84416	-2.91093	-2.20836	-2.49871	-2.53489	-3.99537	-2.60142	-2.68821	-2.95259	-2.84422
session16	beta	ellite	catch	4	-2.45544	-2.48088	-2.06846	-2.61257	-1.81108	-1.93474	-2.17129	-2.54984	-2.01575	-2.26103	-2.31998	-3.07673	-2.57421	-2.55732	-2.53105	-3.34731	-3.19711	-0.661883	-3.99696	-3.04886	-3.11775	-2.24894	-2.57828	-2.60576	-2.52666	-2.30905	-2.09202	-1.01418	-1.55546	-2.09044	-1.93419	-2.0001	-2.26563	-2.43899	-1.90002	-2.51627	-1.5094	-1.79343	-2.0866	-2.7713	-1.96983	-1.75053	-2.44661	-3.02515	-1.97865
session17	gamma	educated	catch	1	-2.45452	-2.58311	-3.44685	-3.65318	-2.59019	-3.7605	-4.68804	-3.69204	-3.41719	-3.78122	-4.58435	-4.58541	-4.29639	-4.01987	-4.6371	-4.62838	-4.36704	-3.87721	-3.44564	-5.41517	-4.59203	-4.53966	-2.91909	-4.15688	-3.79048	-3.88338	-4.47808	-4.26149	-4.58205	-3.48707	-3.27452	-3.26296	-3.07151	-2.82609	-3.54044	-3.05791	-4.17904	-4.26285	-4.08426	-3.55969	-3.22559	-4.10953	-3.86058	-4.53114	-4.25821
session11	alpha	educated	catch	3	-2.45377	-1.44217	-2.66634	-2.58377	-2.92907	-1.94869	-2.28219	-2.33907	-1.67869	-2.26225	-1.69184	-2.24311	-1.10644	-2.63462	-1.76511	-2.09333	-2.90387	-2.14199	-2.23129	-2.19355	-2.13167	-2.15902	-1.09369	-2.78578	-1.5295	-1.58729	-1.90529	-1.57628	-1.69625	-1.38921	-2.17713	-1.56564	-1.36148	-1.71552	-2.41069	-2.32376	-1.77181	-2.45666	-2.34015	-2.71666	-2.10517	-2.66794	-1.94025	-2.39978	-1.78436
session14	theta	ellite	catch	5	-2.44964	-1.92423	-2.52655	-2.35495	-1.80243	-1.56475	-1.70057	-1.80375	-2.52563	-2.24256	-1.67641	-2.66696	-2.04772	-1.67458	-2.60426	-2.74063	-2.00146	-1.85279	-2.03309	-1.82819	-2.8076	-2.39106	-1.63876	-2.97654	-2.60628	-2.70447	-1.15441	-1.14615	-1.63314	-1.3775	-0.814769	-1.62573	-2.00699	-1.54716	-1.91814	-1.8049	-1.22713	-1.95762	-1.35911	-1.05483	-2.52141	-1.71406	-1.5438	-1.81436	-2.17018
session18	alpha	educated	throw	5	-2.43812	-2.48564	-1.91017	-2.26476	-2.9815	-1.87042	-1.37554	-1.9768	-2.50291	-2.47623	-1.8483	-1.89229	-2.92859	-2.29288	-1.34473	-2.43898	-3.31729	-1.32021	-2.45946	-1.97538	-2.30246	-2.69144	-2.17314	-2.08762	-1.96121	-2.36145	-0.76893	-1.57174	-1.03701	-1.46794	-2.10841	-1.41629	-1.47318	-1.70853	-1.67465	-1.80625	-1.74078	-1.65951	-1.3323	-1.29211	-2.4438	-1.67088	-1.58432	-1.79199	-2.68631
session17	gamma	educated	catch	3	-2.43442	-2.73117	-3.84412	-3.59309	-3.2093	-3.98633	-3.7759	-4.25883	-3.93723	-4.24014	-4.28222	-4.51091	-4.45048	-4.48673	-4.74145	-4.15478	-4.33291	-3.33338	-3.00263	-4.40692	-4.50361	-4.03825	-2.06348	-3.86062	-4.1707	-4.68152	-3.68262	-3.32652	-3.80031	-4.13623	-3.68101	-3.53679	-2.12182	-2.27572	-4.10704	-3.72883	-3.0825	-4.43428	-4.91284	-4.2288	-3.53644	-3.60332	-4.79266	-4.50337	-4.44496
session3	gamma	educated	catch	4	-2.43402	-1.9537	-3.53428	-2.40019	-0.807083	-3.74874	-4.06095	-2.92963	-2.21749	-2.62298	-4.27067	-4.09431	-2.67711	-2.81615	-3.79418	-3.99783	-3.2275	-2.39893	-4.01543	-4.59087	-4.49442	-3.08349	-2.91401	-4.24364	-5.5634	-3.98265	-2.4145	-2.4805	-3.32685	-2.98605	-1.8081	-2.4553	-2.59721	-2.09941	-3.8885	-2.15354	-1.748	-4.27417	-4.14119	-3.3069	-2.83496	-2.59379	-4.40927	-5.12508	-3.50135
session7	gamma	ellite	throw	1	-2.42917	-1.9527	-3.33945	-2.73163	-2.47236	-3.60939	-3.43285	-3.07323	-2.10903	-3.95349	-3.87198	-3.46953	-2.85654	-3.24256	-4.20382	-3.34747	-3.33484	-3.08142	-4.31154	-3.32884	-2.80966	-2.54839	-3.6699	-3.29981	-2.58247	-2.51523	-2.21565	-3.40088	-3.47863	-2.96583	-2.18761	-2.91619	-2.7414	-2.71822	-3.89562	-3.47901	-2.9274	-3.78909	-3.56967	-3.57458	-2.88815	-4.21761	-3.56649	-3.57842	-4.00157
session18	theta	educated	throw	2	-2.42916	-1.81466	-2.96977	-2.476	-2.64981	-2.85584	-1.93355	-2.19648	-2.19479	-2.43916	-2.14428	-2.03882	-2.38245	-2.28957	-1.55111	-1.989	-2.16941	-1.43663	-1.60255	-1.92327	-2.67762	-2.12957	-0.696856	-2.355	-2.03455	-2.65395	-0.607062	-0.963096	-0.801691	-1.61767	-1.683	-1.58007	-1.83697	-1.51152	-1.93969	-1.92578	-1.4813	-1.83014	-1.56316	-1.87173	-2.18227	-2.16603	-1.46636	-2.00665	-2.49355
session4	beta	educated	throw	1	-2.41879	-2.26598	-3.07331	-2.74208	-2.74476	-3.22209	-3.55428	-3.11903	-2.3559	-3.13076	-3.56582	-3.64343	-2.08882	-2.77195	-3.4336	-3.80926	-3.33395	-2.54126	-3.3898	-3.71541	-4.07473	-2.73466	-2.93323	-3.18262	-3.46993	-3.60323	-2.74529	-2.54274	-2.63036	-2.74112	-2.66892	-2.08216	-1.84309	-2.03189	-2.92698	-2.6527	-1.85714	-3.47775	-3.72009	-3.07623	-2.24327	-3.10232	-3.51864	-3.61163	-2.05328
session9	beta	ellite	throw	2	-2.41701	-2.40748	-2.65786	-3.36401	-2.97002	-3.09325	-3.39533	-3.89614	-3.03634	-3.10144	-3.1894	-3.38835	-3.82127	-3.39986	-3.3243	-3.56904	-3.62579	-3.39866	-3.56418	-3.86274	-3.3132	-3.26026	-3.51563	-3.28084	-3.09195	-3.19151	-2.14866	-3.92776	-2.77768	-2.35338	-3.00326	-2.57706	-1.94725	-2.44049	-3.02875	-3.1058	-2.84042	-3.36715	-3.1245	-3.41944	-3.20964	-3.03639	-3.18991	-3.48553	-4.03977
session7	gamma	ellite	catch	2	-2.41652	-2.33244	-3.04323	-3.19811	-1.76244	-3.38225	-4.24999	-3.53836	-2.28218	-3.24224	-4.56065	-4.91501	-3.30857	-2.68329	-4.11234	-4.17853	-3.65555	-4.08076	-3.95704	-3.90893	-3.55364	-3.53923	-3.38685	-3.41954	-3.3531	-3.11519	-3.42334	-2.9574	-3.06907	-3.0279	-3.2287	-2.76064	-1.89245	-1.61657	-3.21631	-2.80904	-1.07743	-3.585	-4.04162	-2.80431	-1.14578	-3.43128	-3.54815	-3.81413	-2.68088
session19	beta	educated	catch	4	-2.412	-1.9308	-3.2616	-2.91048	-2.32669	-3.56473	-3.55779	-2.94839	-3.02961	-3.83558	-3.55979	-4.03809	-3.98674	-3.78784	-3.90248	-3.65875	-4.1451	-4.04745	-4.41928	-4.10159	-3.97315	-3.84778	-3.5718	-4.64355	-3.50035	-3.10094	-3.37328	-3.21814	-3.11054	-2.74855	-3.11417	-2.86743	-2.23648	-1.9175	-3.6511	-3.01787	-2.41643	-3.90544	-3.67186	-3.27062	-3.19712	-4.20174	-3.5694	-3.61869	-3.62118
session13	beta	ellite	catch	4	-2.40803	-2.2044	-2.58475	-1.87162	-2.48936	-2.85137	-2.4788	-2.46597	-1.39197	-3.24393	-2.69388	-2.44244	-2.08999	-1.17409	-3.11661	-2.47582	-2.74084	-2.19412	-2.80626	-3.0673	-2.92814	-3.4947	-1.26487	-2.50218	-2.92494	-3.14401	-1.96625	-1.49949	-2.01287	-2.02644	-0.98679	-1.96813	-2.6684	-2.74941	-2.38576	-2.33717	-1.90698	-2.56366	-2.76509	-2.73815	-1.87809	-2.68512	-2.79606	-2.70628	-2.52775
session17	gamma	educated	catch	2	-2.40578	-2.80209	-3.89372	-4.01642	-3.80338	-4.17881	-4.54517	-4.35376	-4.16605	-3.87815	-4.42544	-4.23029	-5.51752	-4.53247	-4.02995	-4.69464	-4.89778	-4.3562	-3.24312	-5.111	-4.62818	-4.88833	-2.65187	-3.87497	-3.79516	-4.50547	-4.04396	-3.41921	-3.58945	-4.10758	-3.73025	-3.53203	-2.57008	-2.98902	-3.62961	-3.84745	-2.97786	-4.24013	-5.11819	-4.39807	-4.60787	-4.28629	-4.86419	-4.764	-5.13392
session15	beta	ellite	catch	4	-2.40441	-2.7337	-3.09506	-3.25486	-2.84428	-3.24391	-3.45845	-3.34893	-1.99759	-3.41871	-3.65037	-4.03442	-3.17245	-2.72833	-4.10531	-4.19301	-3.39203	-2.98173	-3.17221	-4.06038	-3.78249	-3.43078	-2.88565	-3.18749	-3.78104	-3.44062	-2.71071	-2.87598	-2.83361	-3.01028	-2.98421	-2.91057	-2.96011	-3.07361	-3.47155	-3.40685	-2.50845	-3.02057	-2.95785	-3.14654	-2.18969	-3.40125	-3.35416	-3.43054	-3.44589
session12	alpha	educated	catch	3	-2.39789	-1.17016	-2.77136	-2.10466	-1.49496	-2.82579	-2.48221	-2.40303	-0.995282	-1.70118	-2.57231	-3.68114	-3.06132	-2.38446	-3.00776	-3.85129	-3.74986	-2.69088	-2.7002	-3.08615	-3.04062	-3.12383	-1.96621	-2.25833	-2.24504	-2.55417	-2.31227	-1.90545	-2.15798	-2.47826	-2.0829	-2.2536	-1.50366	-1.24783	-2.95573	-1.18462	-1.88557	-2.98236	-2.1864	-2.16413	-2.35918	-2.82087	-2.35779	-2.51458	-2.78007
session20	beta	educated	throw	3	-2.39702	-0.324011	-2.51147	-2.82089	-1.0355	-2.00627	-3.05066	-2.39594	-2.60702	-2.75288	-3.10249	-3.11546	-2.91026	-1.28025	-3.00913	-3.51465	-2.95022	-3.28439	-3.26175	-3.15982	-2.77138	-1.62398	-2.70715	-2.532	-2.6819	-2.28654	-1.56043	-3.00131	-2.76778	-2.27685	-1.29363	-2.72672	-1.84676	-0.32223	-2.52799	-2.934	-1.47657	-2.59844	-2.50624	-3.295	-2.59225	-2.53686	-2.78499	-3.20375	-3.23705
session4	alpha	educated	throw	3	-2.39044	-2.42684	-2.44144	-2.62392	-2.10412	-2.10697	-1.92479	-2.49244	-2.48863	-2.89055	-2.20287	-3.45137	-2.50197	-2.35638	-3.0973	-1.46621	-3.20262	-2.75502	-3.08893	-3.81684	-3.6886	-2.57405	-2.74515	-3.24629	-2.97639	-2.625	-2.04985	-2.55877	-2.94638	-2.32982	-2.2608	-1.89221	-0.266931	-0.523233	-1.776	-2.29067	-1.64592	-3.09966	-2.3449	-2.43723	-2.6358	-2.17208	-2.08155	-1.8599	-2.69345
session13	theta	ellite	catch	1	-2.37849	-1.99314	-1.86261	-1.84439	-1.68491	-1.82858	-2.04516	-2.66825	-2.03711	-2.02056	-2.12941	-2.85973	-2.5934	-1.5901	-2.21663	-2.50138	-2.30177	-2.00903	-2.92374	-2.90812	-2.33022	-2.50434	-2.11009	-2.7269	-1.71112	-2.34644	-1.64498	-1.16252	-1.78713	-1.51616	-1.35183	-1.78279	-1.90662	-2.3169	-1.65958	-1.59543	-1.44558	-1.85107	-1.62067	-3.42262	-1.85216	-2.04779	-2.29249	-1.92253	-3.30218
session11	beta	educated	catch	1	-2.37832	-2.05862	-3.28203	-3.29238	-2.9443	-3.45099	-3.77894	-3.6402	-2.32695	-3.25188	-3.66189	-3.7234	-1.77693	-2.16603	-3.06147	-3.38154	-3.63873	-2.77627	-3.40535	-3.69127	-3.77359	-2.92323	-2.2641	-3.26804	-2.85791	-3.27236	-2.10482	-3.1292	-3.11708	-3.01105	-3.19404	-2.99659	-3.21347	-2.70331	-3.30435	-3.53185	-2.94654	-3.29572	-3.54453	-3.69385	-2.53537	-3.79729	-3.08553	-3.43813	-2.3073
session14	beta	ellite	throw	3	-2.3657	-2.2014	-3.32326	-2.30823	-2.38796	-3.37637	-3.4039	-2.94936	-2.70884	-1.62732	-3.64396	-3.34109	-2.49944	-2.92688	-2.72915	-3.74543	-2.46555	-2.14085	-1.77785	-3.66165	-3.53777	-1.96572	-3.0798	-3.18505	-3.26351	-2.91079	-2.03904	-2.18697	-2.832	-2.64645	-1.75686	-2.58844	-2.57317	-2.64918	-3.62009	-2.93616	-1.77854	-3.44127	-3.53278	-3.01492	-2.2517	-2.21671	-3.31061	-3.44801	-2.41041
session16	beta	ellite	catch	5	-2.36512	-2.38087	-2.33303	-2.7256	-1.26094	-2.49611	-2.73949	-2.93527	-1.45498	-2.66259	-3.12233	-3.41447	-2.14312	-2.00697	-3.08685	-2.58908	-2.79564	-1.14453	-4.15531	-2.50858	-2.4159	-2.39129	-2.63141	-2.54701	-2.33945	-2.2316	-2.32605	-0.979859	-1.89442	-2.14959	-1.76392	-2.65091	-2.03785	-2.08084	-1.81476	-2.64209	-0.888119	-1.67443	-2.13557	-2.54194	-1.1294	-1.38131	-2.19884	-2.77865	-1.9547
session15	beta	ellite	catch	5	-2.36473	-2.01765	-2.78236	-2.34261	-2.56783	-2.72106	-2.82764	-2.52557	-1.63365	-2.8136	-2.96516	-3.13648	-2.37165	-2.4183	-3.28158	-3.09188	-3.08682	-2.50561	-2.93031	-2.70241	-2.61368	-2.69047	-2.57004	-1.98523	-2.39701	-2.14129	-1.34328	-1.67046	-1.60416	-2.1168	-2.03387	-1.97807	-2.547	-2.99386	-3.4598	-2.95363	-2.0906	-3.5417	-3.31901	-3.23093	-1.42127	-3.16356	-3.9921	-4.02392	-2.99837
session10	beta	educated	throw	1	-2.35935	-2.38328	-3.33784	-3.28392	-2.30652	-3.2965	-3.83641	-3.59388	-2.98876	-3.51578	-3.55934	-3.62081	-3.23416	-2.44451	-3.85061	-3.68624	-3.59282	-2.11369	-3.10432	-4.02928	-3.62994	-3.70295	-2.34564	-3.51929	-3.12266	-3.3261	-3.29381	-3.48418	-1.99011	-3.21955	-2.1542	-2.88054	-3.27583	-2.66549	-3.46118	-2.82212	-3.48527	-3.47977	-3.43537	-2.98559	-2.88743	-3.59434	-3.7938	-3.32809	-2.80259
session20	beta	educated	catch	4	-2.35623	-2.80349	-3.00552	-4.36288	-3.20009	-3.3387	-2.99355	-4.47739	-2.78782	-4.89316	-2.99238	-3.30303	-4.16037	-2.33982	-4.13656	-3.66234	-4.69143	-4.35887	-3.59908	-4.35521	-3.73759	-3.64726	-3.0898	-4.07205	-4.01237	-3.26696	-2.40486	-2.75528	-2.97686	-3.58438	-2.79624	-3.51881	-2.61576	-3.34515	-3.49778	-4.15772	-3.33684	-3.87364	-3.1883	-3.89575	-3.38783	-4.16074	-3.38694	-3.24498	-3.35878
session16	gamma	ellite	catch	1	-2.35173	-2.55081	-2.45219	-2.98286	-2.04696	-3.11976	-2.94521	-2.61115	-2.26239	-2.55645	-3.28857	-4.05791	-2.26317	-2.25986	-3.5369	-3.78514	-3.89202	-0.485251	-4.50818	-3.99141	-3.61061	-3.08156	-2.64422	-2.86707	-3.42987	-3.4309	-2.00203	-1.30933	-2.39115	-2.91698	-2.77769	-2.75794	-2.79605	-2.70795	-2.94164	-2.81338	-1.78734	-3.16219	-3.49457	-3.36691	-1.49646	-2.21059	-3.76995	-4.16992	-2.82628
session19	alpha	educated	catch	1	-2.34808	-1.58756	-2.60364	-2.20993	-2.31706	-2.59111	-2.63119	-2.3181	-2.23661	-2.50265	-2.54548	-3.01434	-2.77402	-2.50208	-2.82299	-3.01173	-3.97873	-3.52558	-3.66634	-3.71804	-3.14783	-2.77806	-2.5576	-3.17537	-2.27169	-2.06304	-1.99296	-2.12711	-1.39063	-1.29886	-1.78674	-2.75503	-2.2602	-1.82955	-2.20452	-2.40849	-1.48718	-2.46806	-2.88448	-2.95361	-2.27688	-2.42246	-2.6723	-4.10396	-3.23235
session18	gamma	educated	catch	1	-2.3462	-2.52994	-4.34442	-2.07761	-3.26425	-3.51153	-3.43055	-1.47868	-2.38763	-2.61362	-4.00258	-3.18452	-3.03734	-2.04947	-3.80479	-4.39162	-3.44668	-1.49421	-2.92374	-4.30062	-4.63922	-1.64144	-3.01114	-3.76186	-4.10436	-3.70576	-2.42827	-2.46116	-3.2694	-3.25579	-1.7965	-2.41718	-1.72905	-1.11076	-3.46322	-1.46673	-2.54068	-3.00752	-2.9959	-2.38684	-2.03908	-2.67602	-3.29312	-2.80362	-3.24888
session3	gamma	educated	catch	2	-2.33546	-1.19633	-3.07857	-1.55554	-0.75526	-3.67599	-4.20519	-2.59013	-2.40372	-2.70129	-4.88731	-4.35555	-3.24549	-2.38391	-4.48797	-4.3903	-3.56703	-1.90267	-3.94482	-4.70985	-4.38381	-3.47704	-2.69403	-4.1061	-4.70714	-4.15516	-3.37233	-2.32477	-3.50736	-3.73111	-2.42595	-2.83139	-2.19821	-1.46229	-3.25181	-2.11678	-0.954473	-3.96491	-3.64386	-2.39928	-2.16413	-2.99269	-3.32347	-3.83883	-2.79468
session10	beta	educated	throw	5	-2.33305	-2.32317	-2.93859	-2.89692	-2.95136	-3.50608	-2.9928	-3.03749	-2.65957	-3.87362	-3.60674	-3.49645	-2.59635	-2.44513	-3.83056	-3.47314	-2.98046	-1.74326	-2.65282	-3.68777	-3.30481	-3.03658	-1.73907	-3.05202	-2.94963	-2.9871	-2.54689	-2.41525	-2.21776	-2.94628	-2.62193	-2.78153	-2.92093	-2.90463	-3.40718	-3.08609	-3.51316	-3.19187	-3.30249	-3.35644	-2.98927	-3.28444	-3.40258	-3.27152	-3.17049
session12	alpha	educated	catch	4	-2.33157	-1.62777	-1.74507	-2.07334	-1.15874	-3.40821	-2.78413	-2.57803	-1.87039	-2.96087	-2.08	-3.04106	-3.672	-2.59776	-3.10198	-1.97625	-3.19384	-1.5045	-3.48443	-2.22024	-2.19918	-3.19253	-2.42585	-2.5696	-1.92459	-2.42858	-1.95769	-2.11371	-2.2743	-1.85111	-1.33823	-2.04916	-1.91428	-2.23468	-2.71559	-3.30106	-1.45328	-2.80229	-3.06722	-2.84002	-1.83198	-2.17946	-2.44319	-2.38386	-2.62358
session4	beta	educated	catch	4	-2.32837	-1.71437	-2.98925	-2.06834	-1.88356	-2.60537	-2.7301	-2.9799	-2.06456	-2.49379	-2.61982	-3.05121	-3.18747	-2.77858	-3.00123	-2.77484	-3.34194	-2.87829	-3.1278	-3.67827	-3.09945	-3.67968	-2.15689	-2.90226	-2.77415	-2.86111	-1.93044	-1.68601	-2.14237	-2.32426	-2.2439	-1.80451	-3.09315	-1.70559	-3.42565	-2.38674	-1.97416	-3.48886	-3.69739	-3.2735	-2.3537	-3.78429	-3.66407	-4.17899	-3.12134
session18	theta	educated	throw	5	-2.3218	-2.01306	-2.03705	-2.35061	-2.53039	-1.64931	-1.69468	-2.15394	-2.3247	-2.50324	-2.08435	-2.01978	-3.13878	-2.00623	-1.50474	-1.91136	-3.34031	-1.22426	-2.401	-1.85159	-2.2569	-2.53769	-1.85101	-1.99803	-2.20181	-2.19229	-0.361303	-2.18384	-0.984794	-1.26327	-1.73824	-0.983218	-1.5315	-1.86912	-1.55552	-1.91107	-1.52858	-1.46486	-1.45534	-1.79516	-2.43988	-1.68454	-1.0635	-1.84036	-2.93572
session18	beta	educated	catch	5	-2.32098	-1.29917	-3.27688	-1.59253	-2.07833	-2.18168	-2.74307	-1.72025	-1.45979	-2.22043	-3.00973	-2.47005	-2.09132	-1.97186	-2.41235	-3.04413	-1.97743	-1.62565	-2.12029	-3.09044	-2.74202	-1.38318	-1.43192	-2.40808	-2.67554	-2.85577	-1.49762	-1.36179	-1.5987	-2.33802	-1.38943	-1.79015	-1.82135	-1.17246	-2.85087	-1.61293	-2.56814	-2.50637	-2.16338	-1.52529	-1.95644	-3.06545	-3.23856	-2.54661	-2.64459
session5	beta	ellite	throw	5	-2.31712	0.446458	-2.64608	-2.56224	-2.35557	-2.76955	-2.98656	-2.83564	-2.53138	-1.95416	-3.04531	-2.98684	-1.56185	-1.61331	-3.2832	-3.03534	-2.4352	-2.44731	-3.41435	-2.92362	-3.15698	-2.63531	-2.80545	-2.09705	-2.12409	-1.6763	-2.03515	-1.53301	-0.976098	-1.56497	-1.56382	-1.93744	-1.47701	0.0945593	-1.94403	-1.99399	-1.82654	-1.91036	-2.80623	-2.55881	-1.98843	-2.26238	-2.99158	-3.01567	-1.98664
session17	beta	educated	catch	1	-2.31702	-2.44299	-3.28457	-3.32056	-2.77918	-4.05174	-3.57242	-3.78958	-3.667	-3.66525	-3.58154	-3.27829	-4.41693	-3.44503	-4.05584	-3.4364	-3.7558	-3.6511	-3.47205	-4.06571	-4.07517	-3.91027	-2.23264	-3.54566	-3.84605	-3.7372	-3.24324	-3.51373	-3.58434	-2.96081	-2.34578	-2.48336	-3.30087	-3.30442	-3.59795	-3.71089	-2.98442	-3.48909	-3.26579	-3.593	-3.35273	-3.15249	-3.33125	-3.67062	-4.14066
session3	beta	educated	catch	2	-2.31077	-1.02599	-2.55793	-1.64563	-1.11279	-2.7906	-2.50543	-2.22409	-2.1743	-2.32725	-2.52738	-2.61417	-3.24612	-1.86069	-2.97666	-2.5679	-2.95583	-1.33817	-3.18804	-3.284	-3.53741	-2.51492	-2.07007	-3.0033	-3.14974	-2.96497	-1.56791	-1.57916	-1.79002	-1.04221	-1.12297	-1.49171	-2.45782	-1.18456	-2.48671	-1.45677	-1.46625	-2.72018	-2.64729	-1.9775	-1.6776	-2.20786	-2.46822	-2.4941	-2.82212
session4	alpha	educated	throw	4	-2.30819	-0.946631	-1.82971	-1.35063	-1.32115	-1.85824	-1.37804	-1.00874	-0.81284	-1.41688	-2.07742	-1.3136	-0.735353	-1.0041	-2.08692	-1.57013	-1.29898	-2.06902	-1.30798	-1.39662	-0.677563	-1.32585	-0.895419	-0.966574	-0.372989	-0.0641358	-1.56343	-0.919196	-1.23156	-1.36422	-1.52345	-1.1236	-0.333211	-0.533535	-1.73942	-2.00057	-1.34853	-2.95612	-3.09313	-3.032	-2.49475	-2.2786	-2.45434	-2.27864	-2.87592
session1	alpha	educated	throw	3	-2.30718	-1.44868	-1.73386	-1.8741	-1.39793	-1.42965	-1.45143	-1.98307	-2.07148	-2.26411	-1.36124	-2.39624	-3.11242	-1.701	-2.11998	-1.75286	-2.73752	-2.73916	-2.19493	-2.44667	-2.21153	-2.61802	-1.42845	-2.73466	-2.62216	-2.2175	-2.36267	-0.432377	-1.32564	-1.07465	-0.934444	-0.788649	-1.59809	-0.644973	-1.60614	-0.840453	-0.351131	-1.17843	-1.05033	-1.33777	-0.89457	-1.01472	-1.42822	-1.7755	-1.79188
session11	alpha	educated	throw	2	-2.30671	-1.74687	-2.28515	-2.35804	-2.55363	-1.98183	-1.8506	-1.76691	-2.73326	-2.83043	-2.26066	-2.75353	-2.10464	-2.0302	-2.74193	-2.08598	-2.45468	-2.10037	-2.16811	-2.52694	-2.42275	-2.56871	-1.07648	-2.54706	-2.13537	-1.99821	-2.78141	-1.13689	-1.73121	-1.60586	-1.81772	-1.91277	-1.62083	-2.36628	-1.85149	-2.16064	-2.78508	-2.40364	-2.02201	-2.12235	-2.26583	-2.58579	-2.55296	-3.41594	-1.51268
session5	beta	ellite	throw	3	-2.29889	-1.52684	-2.51207	-2.2815	-2.41975	-2.93606	-3.29628	-3.24381	-2.71369	-2.47449	-3.07091	-3.35762	-1.86767	-1.84431	-2.74962	-3.21837	-2.47264	-2.99242	-3.56811	-2.79533	-3.09603	-2.71454	-2.56113	-1.96778	-2.29033	-2.4311	-2.36718	-1.40507	-0.613848	-1.60611	-1.64974	-1.96947	-2.27257	-1.98174	-2.45382	-2.72562	-2.28925	-2.61193	-3.35843	-2.77025	-2.13768	-2.12232	-3.50085	-3.4823	-1.64692
session15	beta	ellite	throw	2	-2.29066	-2.38941	-2.51204	-3.05173	-2.17185	-1.87975	-3.06038	-3.30196	-1.94106	-1.64995	-2.94865	-3.42542	-2.63321	-2.81228	-2.93576	-3.80794	-3.10223	-1.9548	-2.55203	-3.57038	-3.14009	-2.93062	-1.80332	-2.61376	-3.40177	-2.70473	-2.16006	-2.18355	-2.01647	-2.09507	-2.13959	-1.20406	-1.88042	-1.70556	-2.48424	-2.49234	-1.84788	-2.40756	-2.66809	-2.43892	-1.58286	-1.83311	-3.45431	-2.89935	-2.07525
session13	alpha	ellite	throw	1	-2.28507	-1.82905	-2.221	-1.63929	-1.83137	-1.63603	-1.79775	-1.75612	-1.84001	-2.00975	-2.03601	-1.91436	-2.30687	-1.53873	-1.84244	-1.91397	-2.1725	-2.00565	-0.834215	-2.41208	-1.1511	-1.34272	0.460366	-0.567743	-1.63761	-0.618099	-0.312381	0.00908078	-0.453207	0.0668771	-0.134309	-1.09498	-1.18959	-1.19013	-1.30863	-1.16822	-0.903379	-1.11894	-1.29242	-1.58075	-1.04255	-1.63853	-1.67829	-2.10679	-1.83257
session16	alpha	ellite	catch	1	-2.27425	-2.35296	-1.57308	-2.35619	-1.19976	-1.41375	-1.45914	-2.84694	-1.9705	-1.97953	-1.5418	-2.67299	-2.38743	-3.36089	-2.40022	-2.09645	-2.24212	-0.785702	-3.56646	-2.55082	-2.49699	-1.46369	-2.34414	-2.32798	-1.6752	-1.66575	-1.32335	-1.21947	-1.50639	-1.18979	-1.60145	-1.35156	-2.83895	-2.55373	-2.38103	-3.0225	-2.17939	-2.11223	-2.01382	-3.55311	-1.64939	-2.46019	-2.25093	-3.27054	-2.75504
session15	beta	ellite	catch	2	-2.27315	-2.39031	-3.05278	-2.74184	-2.15786	-2.9683	-3.0202	-2.87446	-1.51408	-2.70594	-3.83376	-3.31312	-3.17804	-1.75934	-4.15158	-3.27383	-3.33873	-3.02843	-3.10617	-2.64301	-2.31747	-3.24319	-2.75433	-2.36328	-2.22661	-2.48874	-2.31641	-2.50231	-2.4162	-2.9297	-2.95167	-2.76018	-2.30298	-2.63769	-3.25047	-2.90894	-2.09939	-3.26735	-3.26742	-3.21115	-1.36538	-3.10966	-3.65356	-3.82888	-3.15229
session1	beta	educated	throw	2	-2.27149	-1.76518	-1.97206	-1.61175	-3.02197	-2.11237	-1.91909	-1.97145	-2.68814	-3.24086	-2.09174	-2.48538	-2.76805	-2.90153	-2.75202	-2.49248	-2.37876	-2.9746	-2.84692	-3.25583	-2.62081	-2.67551	-1.96364	-2.77058	-2.45277	-2.29216	-2.40684	-1.00178	-2.25269	-1.57764	-1.66884	-1.8786	-2.80175	-2.24485	-2.31156	-2.58992	-2.84013	-2.66315	-2.54325	-2.40473	-3.03131	-3.05456	-2.37807	-2.76025	-3.20393
session12	alpha	educated	throw	2	-2.26339	-1.91999	-2.20463	-1.94522	-1.72124	-2.15097	-1.34181	-2.38068	-2.20985	-3.12404	-1.79033	-1.98834	-2.2852	-2.5426	-2.45831	-2.30207	-2.31186	-1.42936	-3.3729	-2.87617	-2.75732	-2.94531	-1.76149	-2.89868	-2.53791	-2.49813	-1.95894	-1.97587	-2.21133	-2.23017	-2.04065	-1.59021	-2.45377	-2.76331	-2.32183	-2.55435	-1.82707	-2.50884	-1.75413	-2.20629	-2.22246	-2.47385	-1.46495	-1.84443	-2.12645
session20	gamma	educated	catch	1	-2.26264	-2.99982	-3.48239	-5.12495	-3.19978	-4.26026	-4.36113	-5.26133	-3.49336	-4.77701	-4.14517	-4.21173	-3.74995	-2.88589	-5.08602	-4.16551	-5.32818	-4.85837	-3.7241	-4.7873	-4.6943	-4.61637	-3.75495	-4.63235	-4.56665	-4.64754	-2.6928	-3.09653	-3.36803	-4.25667	-3.72862	-3.83891	-2.27646	-2.85198	-2.93556	-4.60612	-3.16686	-3.34497	-4.06482	-5.099	-3.09609	-4.52729	-3.92453	-4.92629	-4.37234
session13	delta	ellite	catch	1	-2.26168	-1.84804	-2.2063	-2.01456	-2.75256	-2.36418	-2.05645	-2.78755	-1.86814	-2.91612	-2.42284	-2.88312	-2.51001	-2.16487	-2.41517	-2.53697	-2.33402	-1.72988	-2.97584	-2.55382	-2.86302	-3.3135	-1.79824	-2.24115	-2.08462	-3.53952	-2.03376	-0.911298	-1.48575	-1.96263	-2.26803	-1.71508	-1.09974	-1.92086	-1.86594	-0.547921	-0.779542	-1.73666	-1.32155	-2.8799	-1.20732	-1.81257	-2.69404	-1.42698	-2.90958
session2	gamma	ellite	catch	2	-2.26084	-2.79888	-2.57667	-2.23581	-2.54364	-2.53253	-2.44377	-2.23978	-3.27085	-3.88717	-3.47056	-2.94068	-3.12702	-3.703	-3.4461	-3.78239	-3.42537	-2.84436	-3.40784	-4.69756	-3.94562	-3.92696	-2.10624	-3.53038	-3.3454	-3.67872	-3.22113	-2.00842	-2.14289	-2.92747	-3.24776	-2.09093	-1.29201	-2.17916	-2.7186	-2.61777	-1.87204	-2.34926	-2.40524	-2.56673	-2.57866	-3.78101	-2.58457	-3.02661	-3.20383
session17	beta	educated	catch	3	-2.25876	-2.52228	-3.58552	-3.66262	-2.94601	-3.62185	-3.87603	-3.63465	-3.38782	-3.44816	-3.54682	-3.82205	-4.12011	-4.10944	-3.7285	-3.65338	-4.22641	-3.31765	-2.45703	-3.97074	-3.63923	-3.69555	-2.42124	-3.53529	-3.3133	-3.57286	-2.99559	-3.56816	-3.67969	-2.58431	-2.10665	-2.71605	-2.28009	-2.38496	-2.8982	-2.8391	-2.75712	-3.36085	-3.18394	-3.11149	-3.30838	-3.43431	-3.33558	-3.44045	-4.03624
session2	gamma	ellite	catch	3	-2.25635	-2.93529	-3.37659	-2.73557	-3.09546	-3.48717	-3.72158	-2.92195	-3.19205	-4.11447	-3.81256	-3.77521	-3.56979	-3.41456	-3.51065	-3.42191	-3.59724	-2.68105	-3.24197	-4.05339	-4.20461	-4.41927	-2.99752	-3.6048	-3.50204	-3.65057	-4.04906	-3.0776	-3.25165	-3.61349	-4.01694	-3.34665	-2.08138	-2.1466	-3.24408	-2.49342	-2.6866	-3.2416	-3.55031	-3.07068	-3.32007	-4.46644	-3.71787	-3.97477	-4.42303
session19	alpha	educated	throw	3	-2.2492	-1.65475	-2.85539	-2.49829	-2.439	-2.63297	-2.10484	-1.97283	-3.01418	-2.37087	-1.97078	-2.3747	-3.40448	-3.04429	-3.05589	-2.42912	-3.06444	-2.48573	-2.96717	-3.0094	-3.0486	-3.069	-2.08323	-2.57942	-2.82377	-3.04917	-2.30389	-2.07637	-1.84252	-2.30812	-1.72587	-2.01073	-2.70429	-2.1367	-2.55825	-1.88901	-2.02413	-3.00587	-2.46626	-1.64591	-2.27314	-2.40764	-2.87479	-2.7681	-2.45532
session7	gamma	ellite	catch	1	-2.24397	-2.26991	-2.97878	-3.18583	-1.9054	-3.19299	-4.64132	-3.16524	-2.26475	-3.56945	-4.24793	-4.57838	-3.0181	-3.71652	-3.88736	-3.81072	-3.44029	-3.60648	-4.1423	-3.91124	-3.76264	-3.32803	-3.60261	-3.65366	-3.43514	-3.41439	-3.22749	-3.17706	-3.25558	-2.99977	-3.49371	-2.50615	-3.3814	-3.3541	-3.5319	-3.92728	-2.78424	-3.61676	-4.07743	-4.24761	-3.49961	-4.12039	-4.31622	-5.528	-4.47293
session20	beta	educated	catch	2	-2.2427	-2.03512	-3.09096	-3.74728	-2.46841	-3.84097	-3.04857	-4.45262	-2.02953	-4.30961	-3.66343	-3.82035	-3.29797	-2.0094	-4.26422	-3.41398	-4.59564	-4.78085	-3.56575	-3.56386	-3.41693	-3.19446	-2.79351	-3.5823	-3.27319	-2.93173	-2.6363	-2.55431	-2.73149	-3.06517	-2.77447	-2.90389	-1.62126	-2.22967	-2.65668	-3.98212	-2.23704	-3.51035	-3.19456	-4.26619	-2.52474	-4.25159	-3.775	-3.83193	-3.6411
session15	gamma	ellite	throw	5	-2.2381	-2.16302	-3.21686	-3.77262	-2.36457	-3.34889	-4.11526	-4.04803	-2.18714	-2.17405	-3.94301	-3.92868	-2.8512	-3.30306	-3.6285	-4.00592	-2.45747	-2.39897	-3.49203	-4.58237	-3.53815	-1.40539	-3.03226	-4.35492	-4.19853	-3.34648	-2.57919	-3.12023	-3.19175	-2.39949	-2.30751	-1.23574	-2.17672	-2.38379	-3.15834	-3.19142	-1.57811	-3.42138	-3.98215	-3.1557	-1.81212	-2.21367	-4.55777	-3.60621	-2.01199
session13	beta	ellite	throw	2	-2.22847	-1.89699	-2.30218	-1.59748	-2.28649	-2.1563	-1.96343	-1.91365	-1.59704	-2.35637	-2.24066	-2.05312	-1.90814	-1.5423	-2.24028	-2.57146	-2.44264	-1.90088	-2.48075	-2.49909	-2.82308	-2.68348	-0.841163	-1.47592	-1.66952	-2.08762	-1.28283	-0.557036	-0.808205	-0.784273	-0.47049	-0.716914	-2.15377	-1.78578	-2.26119	-1.59305	-2.42953	-2.48802	-2.02881	-1.82622	-1.27841	-2.93875	-2.6741	-2.20408	-1.76074
session15	beta	ellite	catch	1	-2.21935	-2.77907	-3.37632	-3.209	-2.16575	-3.51998	-3.43858	-3.36516	-1.60208	-3.31103	-4.11248	-4.36545	-3.47059	-2.51803	-4.35832	-4.00393	-3.65453	-2.74233	-3.28587	-4.03993	-3.00927	-2.85559	-3.26033	-3.47114	-3.44796	-2.35737	-2.47859	-2.96871	-3.18248	-2.79138	-2.77492	-3.48196	-2.63987	-2.6377	-3.20294	-2.86545	-2.00661	-3.37036	-3.06282	-2.78861	-1.40891	-3.10003	-3.83809	-3.56551	-2.94838
session3	beta	educated	throw	1	-2.21106	-2.35928	-2.29983	-2.10335	-1.71763	-2.37096	-2.26897	-2.24162	-2.12541	-2.43524	-2.57897	-2.55693	-2.62651	-3.11237	-3.07609	-3.2724	-2.85413	-2.83181	-3.05077	-3.03863	-3.03096	-2.90488	-2.24811	-2.62446	-2.31559	-2.46124	-2.12606	-1.97159	-1.69915	-2.1357	-1.62986	-2.03356	-1.95314	-0.981468	-1.79495	-2.17884	-0.894584	-2.04138	-2.13125	-2.18318	-0.915533	-2.27747	-2.56632	-2.81332	-2.36902
session16	beta	ellite	throw	3	-2.20977	-2.25205	-2.55457	-3.06474	-1.71402	-2.43269	-2.72814	-2.69263	-2.36269	-2.53498	-2.99793	-2.45765	-2.99122	-1.73433	-2.95064	-2.68141	-2.44122	-1.26237	-2.08924	-2.57691	-2.39203	-2.48075	-2.93845	-2.0635	-2.10042	-1.97102	-2.59537	-1.24899	-2.23933	-2.48139	-2.60464	-1.67249	-2.68092	-2.76688	-2.60696	-3.2469	-1.782	-2.14094	-2.09194	-2.21695	-2.28184	-2.41453	-2.08658	-2.22956	-2.50314
session12	theta	educated	throw	1	-2.20827	-1.28785	-1.8292	-1.5174	-0.860917	-1.15771	-1.2857	-2.67962	-1.18057	-1.75391	-0.841185	-1.72329	-1.65237	-0.727525	-1.3794	-1.44579	-2.34195	-1.79304	-1.61398	-1.65823	-1.88523	-2.78487	-0.960438	-1.38128	-1.05051	-1.66056	-1.32601	-1.75315	-1.64031	-2.22782	-1.17816	-2.51682	-1.83405	-0.928906	-2.32757	-2.25719	-2.33665	-1.81063	-0.712467	-1.1903	-0.816571	-2.24559	-1.08662	-1.31906	-0.640742
session2	gamma	ellite	throw	2	-2.2042	-0.369482	-2.6673	-1.51057	-1.35114	-2.99693	-3.23951	-2.46485	-1.98236	-3.84671	-3.81087	-3.61868	-2.66508	-2.77751	-4.15746	-4.24063	-3.81991	-2.26299	-3.95964	-4.3259	-3.92713	-3.50352	-2.76508	-3.61918	-3.73654	-3.31863	-3.73993	-2.70326	-2.28642	-2.83097	-2.55349	-3.39753	-2.68798	-1.03951	-3.23545	-1.8587	-2.09471	-3.55122	-3.18961	-2.55552	-1.62152	-4.127	-3.7829	-3.42361	-2.23793
session3	beta	educated	throw	3	-2.2023	-1.75716	-2.79244	-2.15248	-1.91232	-2.90952	-2.66604	-2.5517	-2.19286	-2.83967	-2.91787	-2.92221	-2.48556	-2.85702	-2.77481	-3.18389	-3.01812	-2.55137	-3.09741	-2.91582	-3.40595	-3.0925	-2.33929	-2.7888	-2.6311	-2.79583	-2.04454	-2.11018	-2.249	-1.83267	-1.47925	-1.59988	-2.86307	-1.5193	-2.37097	-2.9824	-2.31926	-2.77811	-2.71149	-2.42346	-2.14017	-3.17772	-3.0615	-3.07305	-2.31261
session2	gamma	ellite	catch	4	-2.20118	-2.32388	-3.59683	-2.82543	-3.38214	-3.63418	-3.62626	-3.00414	-3.43318	-4.00215	-4.1294	-4.02772	-3.74121	-3.41271	-3.66217	-4.35138	-4.398	-3.60088	-3.65354	-4.20855	-4.60254	-4.22518	-2.89852	-3.34944	-3.46991	-4.02677	-3.797	-2.76126	-2.80972	-3.71427	-3.55768	-3.05576	-3.15247	-2.47109	-3.80732	-2.26835	-3.69024	-3.61841	-3.17644	-3.09018	-3.70851	-4.59976	-3.41315	-3.6608	-3.81407
session12	alpha	educated	throw	3	-2.19485	-1.3165	-2.5038	-1.59738	-2.07813	-2.29437	-1.66389	-1.75837	-1.4341	-2.64407	-2.0141	-2.30952	-2.06985	-2.19668	-3.25274	-1.50553	-3.22036	-2.43208	-3.41719	-2.59313	-2.17915	-2.99351	-1.80889	-2.26543	-1.81693	-1.87719	-2.22787	-1.88212	-2.00972	-1.9468	-2.23217	-2.11751	-2.60798	-1.87077	-2.21437	-2.52077	-1.61971	-2.43031	-1.99716	-2.5731	-1.41621	-2.00901	-1.8082	-2.77939	-1.58007
session16	beta	ellite	catch	1	-2.18646	-2.15332	-1.89057	-2.74942	-1.09649	-1.66583	-2.05529	-2.86914	-1.50732	-1.73988	-1.81253	-3.12906	-1.90565	-2.62096	-2.62824	-2.51055	-3.26216	-1.10409	-3.86534	-2.96678	-3.10495	-2.44017	-2.24039	-2.27977	-2.40225	-2.35323	-1.51505	-0.727053	-1.63871	-1.71949	-1.44886	-1.36277	-2.63329	-2.18311	-2.79081	-2.83444	-1.39542	-2.81238	-2.92817	-3.08488	-1.89088	-2.16707	-3.41998	-4.2184	-2.17339
session18	alpha	educated	throw	4	-2.18278	-1.1005	-1.79882	-1.18709	-2.3757	-1.89363	-0.927615	-0.996765	-1.59454	-1.61071	-1.9481	-1.27089	-1.65518	-1.23068	-0.382938	-2.06561	-1.4792	-1.10103	-0.725582	-1.36666	-1.73992	-1.80697	-1.01523	-1.18701	-1.69808	-1.57808	-1.76056	-1.11464	-1.24999	-1.33795	-2.10583	-1.92749	-0.914494	-1.01892	-1.20399	-1.29606	-0.544734	-1.39987	-1.35959	-1.00566	-2.34742	-1.59152	-1.4904	-1.43135	-2.47222
session19	beta	educated	catch	5	-2.18235	-1.8864	-3.59646	-2.67193	-1.92527	-4.04305	-3.80186	-3.55082	-3.00268	-3.74832	-3.53308	-3.93192	-3.97492	-3.09567	-3.7352	-3.49343	-4.2422	-4.09182	-3.48277	-4.34418	-3.7361	-3.64156	-3.66123	-4.2822	-3.76755	-3.32023	-3.56035	-3.3267	-3.4374	-3.53244	-3.53787	-3.43747	-2.41948	-1.72467	-3.24167	-2.44225	-1.94515	-3.41883	-3.47059	-3.09095	-3.44755	-3.53481	-3.03586	-3.53391	-3.62387
session5	beta	ellite	throw	1	-2.18068	-0.97892	-2.6738	-2.44474	-2.77188	-2.92422	-3.25045	-2.5672	-2.23064	-2.31885	-3.27492	-3.09444	-1.92734	-1.71775	-3.45017	-2.95517	-2.704	-3.30426	-3.09971	-2.9463	-2.53602	-2.95372	-2.85726	-1.94778	-1.83571	-1.8614	-2.21916	-1.79115	-0.92771	-1.30663	-1.32767	-1.70642	-2.32059	-1.44917	-2.63461	-2.60674	-2.87061	-3.10544	-3.17787	-3.11465	-2.70144	-2.68969	-3.31545	-3.27089	-2.28843
session10	gamma	educated	catch	4	-2.1775	-2.0297	-3.90348	-3.03405	-3.30356	-4.38102	-4.23367	-3.33992	-2.02642	-3.91993	-4.93835	-4.09829	-2.09641	-2.62146	-4.31668	-5.02633	-3.77367	-3.54576	-2.14973	-4.66008	-4.05002	-2.58044	-2.48976	-3.70608	-4.11012	-3.08325	-1.38907	-1.29751	-2.86804	-2.59065	-1.31066	-2.6591	-2.27591	-2.22827	-4.21479	-4.43183	-3.22629	-4.47219	-4.92442	-4.54906	-3.24747	-3.8128	-4.66609	-5.06309	-3.52555
session7	beta	ellite	catch	3	-2.17616	-2.02024	-2.87229	-2.81317	-2.04339	-3.24206	-3.9263	-2.71815	-2.28399	-3.48448	-3.9929	-4.00081	-2.90705	-3.15152	-3.32084	-3.78099	-2.75648	-3.37529	-3.28199	-3.3453	-3.03801	-2.68453	-2.90193	-3.00313	-2.36817	-2.42885	-2.7061	-2.5565	-2.54108	-2.44792	-2.90888	-2.51089	-2.03296	-1.76745	-2.65652	-2.65215	-2.23492	-2.79553	-3.52698	-2.91441	-2.38866	-2.9295	-3.21187	-4.46489	-3.05304
session2	beta	ellite	throw	5	-2.17484	-0.854063	-1.84467	-1.62709	-1.52378	-1.42099	-1.47668	-1.33059	-2.20128	-2.29899	-1.87644	-1.78708	-2.09537	-2.11984	-2.45927	-2.96704	-2.4998	-1.97096	-2.17647	-2.91226	-2.50973	-2.26563	-1.62983	-2.07806	-1.92463	-2.11518	-2.39423	-1.46645	-1.3257	-2.11774	-2.40826	-2.34974	-1.48851	-1.44064	-1.59687	-1.51074	-1.02934	-1.88266	-1.92256	-1.50681	-1.9709	-2.34325	-2.29562	-1.3082	-2.28693
session5	alpha	ellite	catch	1	-2.17398	-1.8572	-1.84769	-2.31302	-1.46279	-2.08341	-1.83329	-1.43491	-2.19742	-2.31224	-1.7488	-1.62636	-2.83616	-0.699967	-2.00986	-2.39907	-2.10803	-2.75743	-1.41093	-1.91108	-2.19157	-2.09317	-1.57074	-1.08925	-1.94261	-1.34828	-1.49592	-1.1177	-0.840146	-1.03155	-1.13341	-1.43309	-2.16172	-1.88287	-1.67847	-2.2039	-1.1768	-1.78594	-2.02453	-1.99705	-2.7229	-1.86529	-2.3501	-2.05469	-2.41102
session20	alpha	educated	catch	4	-2.16918	-3.04581	-2.49019	-3.98191	-2.72237	-2.80323	-2.63001	-4.26991	-2.70561	-3.93333	-2.61326	-2.85407	-3.18782	-2.41935	-3.76735	-3.26595	-3.73444	-3.36197	-3.02728	-3.96728	-2.57734	-2.49649	-2.50753	-3.64442	-3.31359	-1.90335	-1.93588	-2.10827	-2.47184	-2.45169	-1.76401	-2.89788	-1.96847	-2.90008	-2.89556	-3.78337	-2.40765	-2.98593	-2.47616	-4.0948	-3.16726	-3.43889	-2.90628	-3.14717	-3.64717
session16	delta	ellite	catch	3	-2.15762	-3.25945	-1.78398	-2.28212	-2.25378	-1.28429	-1.13578	-2.42168	-1.63735	-3.15938	-1.30221	-2.34198	-2.37901	-1.87764	-3.51485	-1.34997	-3.81789	-1.41085	-3.20946	-2.26117	-3.36576	-3.15058	-3.11593	-2.74706	-2.47913	-3.15712	-1.94859	-1.38581	-1.96143	-1.79768	-1.9147	-1.19901	-0.0373231	-0.652886	-0.340898	-0.811922	0.00818577	-0.198494	-0.115419	-1.36482	0.027246	-1.10133	-0.089483	-0.954661	-1.32336
session2	gamma	ellite	throw	4	-2.15121	-1.14865	-2.78582	-2.15621	-0.833683	-2.56845	-3.10523	-2.54104	-1.99608	-3.00274	-3.20189	-3.16456	-1.98691	-1.10856	-1.93087	-3.5219	-3.96298	-2.44209	-2.40778	-3.40838	-3.80472	-3.7596	-1.83618	-2.57165	-3.52255	-3.39508	-3.95195	-2.03639	-1.82555	-3.11818	-2.79115	-3.03998	-2.65941	-0.261685	-2.54483	-1.47194	-1.52741	-2.64386	-3.09403	-2.46242	-1.18228	-2.87124	-3.6014	-3.72255	-1.91088
session1	beta	educated	throw	1	-2.15091	-1.8795	-1.83027	-2.04147	-2.06354	-2.19532	-2.35661	-2.37179	-2.17328	-2.46856	-2.26787	-2.79436	-2.90524	-2.75254	-2.90539	-1.91233	-2.94675	-3.26443	-3.70884	-2.90302	-2.86314	-2.98432	-2.57726	-3.19928	-2.49983	-2.74208	-2.61848	-1.18979	-2.44582	-1.91782	-1.4018	-2.02465	-2.46143	-1.9994	-1.97087	-2.08129	-2.6674	-2.30309	-1.87187	-2.41697	-2.7144	-2.95943	-2.37036	-2.67968	-3.41811
session16	alpha	ellite	catch	3	-2.15023	-1.80413	-2.16391	-2.9713	-0.969345	-1.91917	-2.21541	-3.13581	-1.9235	-2.28614	-2.00422	-2.57748	-1.96594	-2.32582	-3.01162	-2.01285	-2.50131	-1.45526	-4.01658	-2.12025	-3.31612	-2.03932	-2.50152	-2.15612	-1.69677	-2.82968	-2.3802	-1.15586	-1.26845	-1.60686	-1.52648	-1.18576	-2.53734	-2.36608	-2.53629	-2.8187	-2.26554	-1.70111	-2.10391	-3.09589	-2.01118	-1.93813	-2.06556	-3.05757	-3.06058
session19	beta	educated	throw	1	-2.14915	-2.13268	-3.45645	-3.13276	-2.49195	-3.82344	-3.51529	-3.03728	-2.24778	-2.91305	-3.43068	-3.52215	-3.81892	-2.35391	-2.81899	-3.23356	-3.39151	-3.234	-2.88879	-3.5344	-3.65099	-2.99514	-2.49818	-3.22946	-3.25123	-3.66488	-2.8298	-2.89549	-2.95423	-2.91673	-2.322	-2.24182	-3.13294	-2.83751	-3.33242	-3.21792	-2.83029	-3.53037	-3.03438	-2.78896	-1.65306	-3.09117	-3.37664	-3.56054	-3.73051
session4	beta	educated	throw	3	-2.14642	-1.98335	-3.16772	-3.02612	-2.41672	-3.43047	-3.54789	-2.71941	-2.81085	-3.37096	-3.50944	-3.37068	-1.63849	-3.1909	-3.8701	-2.62322	-3.02569	-2.70655	-3.61202	-3.90718	-3.39401	-2.49741	-3.38683	-3.74526	-3.46159	-2.92501	-3.42975	-3.01547	-3.0319	-3.00499	-3.11156	-2.8296	-1.14413	-1.17185	-2.0005	-2.06031	-1.74897	-3.08295	-3.183	-2.6415	-2.58489	-3.02339	-3.7479	-3.44276	-2.45122
session13	beta	ellite	throw	4	-2.1445	-2.02137	-1.91609	-1.68266	-1.965	-1.71326	-1.69863	-2.11412	-1.77826	-1.83136	-1.81622	-2.14057	-2.34837	-1.66037	-1.82736	-2.0106	-2.80768	-1.62835	-2.42533	-2.75855	-2.08951	-2.15915	-0.870775	-2.18195	-1.68746	-1.93597	-0.900963	-0.596666	-1.22728	-1.08535	-0.60272	-1.31804	-2.01187	-1.88009	-2.02649	-1.58006	-1.80481	-2.03929	-2.00101	-1.96151	-1.60815	-2.23043	-2.72399	-2.21286	-2.11582
session9	gamma	ellite	throw	4	-2.13918	-2.49292	-2.9332	-3.39392	-2.69617	-3.38553	-3.54677	-4.18533	-3.29232	-3.53118	-3.68029	-4.02395	-4.01068	-3.23278	-4.0038	-4.30399	-3.75828	-3.8588	-4.17821	-3.8805	-4.43285	-3.81858	-3.92651	-4.23225	-3.747	-3.46483	-2.26759	-4.82507	-3.65365	-2.01187	-3.33384	-2.63691	-2.33008	-2.37657	-3.23332	-3.12517	-2.61366	-3.08077	-4.0527	-4.15141	-3.94538	-3.35489	-4.00453	-4.19058	-3.75565
session12	delta	educated	catch	5	-2.13238	-1.31442	-1.61297	-2.2608	-1.84175	-2.35075	-2.23034	-2.81524	-1.02376	-0.713126	-1.84778	-2.72174	-3.6957	-1.85165	-1.61658	-1.96682	-2.20523	-2.39149	-3.59576	-2.52491	-2.39609	-2.41906	-2.71028	-3.10172	-2.35385	-2.9809	-2.13822	-1.95509	-3.90611	-2.9641	-1.30798	-3.84855	0.522982	0.979005	-1.00022	0.11535	0.152601	-1.17037	-0.568044	-0.439893	0.528999	-1.49329	-0.853879	-0.610153	-1.57219
session9	beta	ellite	throw	5	-2.12437	-2.74745	-3.02058	-3.07375	-2.672	-2.91789	-3.30041	-3.79715	-2.81875	-2.88144	-3.72551	-3.64624	-3.66716	-2.88399	-2.89588	-3.5221	-3.3911	-3.30071	-2.95781	-3.39283	-3.45661	-3.106	-2.72463	-2.77457	-2.58141	-3.20921	-2.55231	-4.23665	-2.69706	-2.08315	-2.8081	-2.64134	-1.93632	-2.27085	-2.56176	-2.3278	-2.65712	-2.58827	-2.65744	-3.2774	-2.6443	-2.71961	-2.7967	-3.12535	-3.68007
session5	alpha	ellite	catch	5	-2.12018	-2.27322	-1.22512	-1.54184	-1.50193	-1.27817	-1.38986	-1.19199	-1.37765	-2.30308	-1.70662	-1.54383	-1.34863	-1.47204	-2.46011	-2.33473	-1.73475	-2.05189	-1.75224	-2.71522	-2.22645	-1.94789	-2.05735	-1.33507	-1.36716	-1.07015	-0.868266	-0.945311	-0.148954	-0.0712097	-0.0194494	-0.519517	-1.93674	-2.26964	-1.96995	-1.99201	-1.58238	-1.64477	-1.58506	-1.90964	-1.48337	-2.21393	-1.29941	-0.962431	-1.43137
session1	beta	educated	throw	3	-2.11894	-1.77316	-1.918	-2.07987	-1.78798	-2.18138	-2.09029	-2.39531	-1.9686	-2.34958	-2.1189	-2.8444	-2.7962	-1.81118	-2.85039	-2.83672	-3.02269	-3.47668	-2.65064	-3.09236	-2.9945	-3.24136	-2.00727	-2.69463	-2.40334	-2.65513	-2.81364	-0.915206	-2.06752	-1.69408	-1.25001	-1.7111	-2.16574	-1.81841	-1.87156	-2.0816	-1.987	-2.29294	-2.14317	-2.2312	-2.37307	-2.54875	-2.64361	-2.47223	-3.02245
session12	theta	educated	throw	4	-2.11063	-1.49866	-1.99336	-2.24575	-0.603265	-1.89924	-1.05067	-1.81765	-1.83767	-1.77344	-1.2936	-1.79275	-1.19011	-2.07559	-2.85131	-2.4258	-2.93729	-0.133757	-2.68178	-2.19841	-3.23575	-2.67382	-2.14282	-2.53377	-1.86798	-1.84246	-1.66341	-1.90855	-1.89782	-1.74346	-1.65925	-1.52984	-2.00852	-1.49433	-2.20804	-2.00761	-1.19445	-1.66789	-1.4946	-1.77845	-1.31653	-0.623996	-1.91033	-1.76977	-1.30887
session11	alpha	educated	catch	4	-2.11044	-1.69325	-2.69649	-2.59062	-2.06064	-2.70151	-2.40452	-2.6678	-1.80808	-2.55024	-2.41759	-2.66686	-2.31287	-2.28082	-2.29966	-2.72845	-2.82763	-2.69917	-2.77126	-2.68874	-2.7005	-3.05398	-2.25175	-3.16296	-2.21741	-2.05907	-2.03426	-2.81768	-1.9947	-1.62621	-2.91671	-1.37626	-1.21517	-1.20586	-2.18077	-1.70164	-1.89714	-2.46278	-2.68399	-2.09065	-0.906621	-2.11907	-2.28314	-2.5663	-1.47438
session17	beta	educated	throw	1	-2.08961	-3.00685	-2.82956	-2.90317	-3.09259	-2.45611	-3.05985	-3.07262	-3.47088	-2.79314	-2.95568	-3.74249	-3.60477	-2.08505	-3.01279	-3.85039	-3.61822	-4.00784	-2.32045	-3.54417	-2.91113	-3.35387	-1.67419	-2.7497	-2.03522	-2.7214	-2.60457	-1.89261	-2.48023	-2.42741	-2.05388	-2.53264	-2.94862	-3.39283	-3.27982	-3.33179	-3.62197	-3.31741	-3.06632	-3.01113	-3.4564	-3.24835	-3.37593	-3.58506	-3.87775
session13	delta	ellite	throw	5	-2.08699	-0.0639772	-1.61873	0.559686	-0.959271	-1.61414	-1.15989	-0.785337	0.859034	-1.76228	-0.718329	-1.00019	-1.83801	-0.64736	-1.12594	-0.0263942	-1.34083	-1.41764	-1.86437	-0.441994	-0.294234	-2.39787	-1.29879	-0.943819	-0.693334	-0.961734	-0.516388	0.803063	-1.07574	-1.04199	-0.776384	-0.234085	-0.884336	-0.730918	-1.85427	-1.04299	-1.40252	-2.66314	-1.61994	-1.98981	-0.423571	-2.04124	-2.34159	-1.61688	-1.77712
session17	beta	educated	catch	2	-2.08588	-2.21644	-3.07587	-2.9192	-2.67569	-3.47716	-2.62065	-3.16493	-3.4429	-3.68916	-3.22118	-3.09733	-4.38516	-3.36888	-3.5874	-3.0118	-3.61407	-3.55993	-3.37122	-3.75992	-2.94168	-3.64285	-2.24316	-3.02279	-2.53578	-3.23989	-2.78245	-2.90297	-2.16904	-2.24723	-1.83552	-2.82559	-1.93287	-2.35688	-2.83333	-3.0578	-2.12677	-3.21695	-3.5179	-3.22409	-3.08227	-2.73664	-3.62969	-3.89073	-3.80434
session3	beta	educated	throw	4	-2.0846	-2.15983	-2.3101	-1.79154	-1.74528	-2.45735	-2.29613	-2.46894	-1.72438	-2.59231	-2.73313	-2.72449	-2.07763	-2.84073	-3.41622	-3.24021	-2.47581	-2.87384	-3.49473	-2.68278	-2.43031	-2.68418	-2.13153	-3.17486	-1.87242	-2.19702	-1.95927	-1.91259	-2.13476	-1.21266	-1.15309	-1.81526	-1.75614	-1.44742	-1.95936	-1.8735	-1.41302	-2.10766	-2.25176	-2.29077	-0.982765	-2.06368	-2.28708	-2.63754	-1.89383
session16	alpha	ellite	throw	3	-2.08378	-1.71884	-2.05282	-2.39374	-2.162	-1.9997	-1.4677	-1.94315	-1.86067	-2.55578	-1.57914	-1.92758	-2.53271	-1.95929	-2.93622	-1.96552	-2.63173	-2.29817	-2.16783	-2.58001	-2.09017	-2.24836	-2.63855	-2.25401	-1.36059	-1.57477	-2.02419	-1.57572	-1.76358	-1.75627	-1.68008	-1.13607	-2.259	-2.01843	-2.54025	-2.68381	-1.66453	-2.17781	-1.26158	-1.69945	-1.65664	-2.47352	-1.42617	-1.77238	-2.30222
session12	theta	educated	catch	5	-2.07412	-1.63288	-2.25281	-2.53195	-1.781	-2.10299	-2.26355	-2.38678	-1.93223	-1.30848	-2.24577	-2.73828	-3.30674	-2.18225	-2.32566	-2.16468	-2.24446	-2.39838	-3.62311	-2.27716	-1.7123	-2.6485	-2.65535	-2.82832	-1.50376	-2.58529	-2.51648	-2.28362	-3.23951	-2.75227	-2.18487	-3.65903	-0.585924	0.0569355	-1.64166	-0.917752	-1.22203	-1.71679	-1.14387	-0.973949	-0.563058	-1.88734	-1.47569	-1.38653	-1.71908
session19	alpha	educated	catch	4	-2.07202	-0.896624	-1.73127	-1.28876	-1.56275	-1.95244	-1.88204	-1.79346	-1.98853	-2.23793	-2.20559	-2.55037	-3.40392	-2.89686	-2.75664	-2.67204	-3.87235	-3.59733	-3.5096	-3.10071	-2.46583	-2.83238	-1.9881	-3.03381	-1.81936	-1.56536	-1.70761	-1.69855	-1.38898	-1.00815	-1.47004	-1.63004	-1.86796	-1.53914	-2.69122	-1.65748	-2.00549	-2.43715	-2.01442	-1.90028	-2.56512	-2.66527	-1.78889	-2.0598	-2.75881
session14	alpha	ellite	throw	3	-2.06898	-1.62787	-2.48538	-1.70723	-1.5312	-2.61742	-2.40334	-2.48894	-2.61418	-1.47914	-2.79846	-2.68922	-2.4878	-2.69816	-3.09968	-2.7175	-2.03135	-2.17118	-2.48794	-3.00426	-2.77593	-1.98662	-2.3879	-2.82338	-2.06475	-2.34387	-2.36517	-1.79153	-2.53406	-1.76164	-1.70834	-2.1013	-1.55936	-1.62239	-2.34705	-2.06562	-1.98582	-1.96297	-2.14185	-1.81907	-1.93464	-1.89269	-2.52082	-2.20504	-1.54227
session13	theta	ellite	catch	4	-2.06887	-1.47686	-1.64802	-0.0055508	-1.44478	-1.68689	-1.56562	-1.64339	-1.04206	-1.94641	-1.50015	-1.7535	-1.41971	-0.509486	-2.7078	-1.51395	-2.11333	-1.72502	-2.05961	-2.64588	-2.51327	-2.2953	-0.861693	-1.90672	-1.86476	-2.11467	-1.32563	-0.537791	-1.47395	-1.33337	-1.0245	-0.816411	-1.69181	-1.2422	-2.77047	-1.30953	-1.6667	-2.28989	-2.13189	-1.93948	-0.600856	-2.38804	-2.30452	-1.99193	-1.80407
session4	gamma	educated	throw	1	-2.06811	-2.33899	-2.98373	-3.14697	-2.2138	-3.53573	-4.00607	-3.6754	-2.92926	-3.01319	-4.1749	-3.60909	-1.86711	-2.16746	-3.99948	-4.61081	-3.07607	-2.43579	-3.78729	-4.21978	-4.09852	-3.13031	-3.31224	-4.15237	-3.60087	-3.97007	-3.29605	-2.71534	-3.03361	-2.9055	-2.78496	-1.99433	-2.03931	-2.43895	-4.30084	-3.20328	-1.98381	-4.33227	-4.53362	-3.43279	-2.817	-3.15583	-4.26301	-3.35946	-1.83578
session14	delta	ellite	catch	5	-2.06607	-1.7732	-1.9406	-2.35122	-1.28279	-1.3341	-2.12524	-1.33884	-1.90196	-1.24742	-1.40777	-2.71926	-1.25306	-1.28244	-2.90928	-2.98611	-1.99992	-2.01349	-1.02087	-0.797002	-2.72503	-2.40408	-0.60789	-2.55475	-2.42475	-2.95616	-1.46036	-0.221485	-1.69745	-0.793573	-0.675574	-2.34507	-1.73798	-0.619847	-1.63234	-0.907978	-1.03007	-2.24246	-1.66508	-0.816642	-2.30276	-1.31671	-1.32402	-2.14023	-2.45365
session4	beta	educated	catch	2	-2.06445	-1.54744	-2.98746	-1.77425	-1.91908	-2.98382	-3.1108	-2.95119	-1.93278	-2.97942	-2.96204	-3.31774	-3.2834	-2.99413	-3.43598	-3.47578	-3.46856	-2.89496	-3.28481	-3.27422	-3.13768	-4.06273	-2.18254	-3.01372	-2.74073	-2.72733	-2.52611	-1.90484	-2.33314	-2.64549	-2.65441	-2.02038	-2.63488	-1.85731	-3.03115	-2.07973	-1.69602	-3.30245	-3.26987	-2.66842	-1.89355	-3.23391	-3.54494	-3.21889	-2.81121
session2	gamma	ellite	catch	1	-2.06072	-2.55935	-2.59968	-1.7668	-2.73586	-2.74224	-3.01299	-2.25822	-2.95051	-3.60675	-3.00508	-3.22072	-3.00117	-3.54671	-3.17395	-3.76196	-3.49005	-2.91178	-3.27081	-3.76689	-3.6453	-3.56708	-2.89071	-3.52719	-3.41971	-3.79289	-3.84026	-2.04551	-1.50507	-2.87753	-3.60604	-1.53204	-2.32716	-3.06218	-3.54915	-2.47067	-2.51082	-3.51071	-3.5257	-3.19735	-3.25809	-4.21413	-3.30368	-3.68228	-3.5452
session13	delta	ellite	catch	5	-2.05783	-1.90861	-1.2303	-0.69222	-1.04968	-1.91293	-1.62428	-2.21388	-1.41715	-2.02565	-1.73896	-1.51479	-2.14083	-1.08314	-3.08003	-1.87335	-1.61763	-1.19335	-3.2074	-2.30561	-1.8272	-2.31434	-0.796741	-2.2988	-1.88084	-1.85651	-1.18668	0.0379648	-1.39864	-1.11789	-1.00227	-1.35804	-1.53289	-1.10716	-1.76439	-2.40852	-0.930381	-1.87327	-0.451277	-1.07945	-1.1586	-2.51416	-1.26601	-0.77168	-1.89508
session17	alpha	educated	throw	2	-2.0578	-2.6308	-2.5327	-2.6299	-2.11015	-2.53243	-2.46901	-2.38238	-3.17376	-1.98349	-2.54443	-2.75059	-3.43478	-1.52472	-2.59756	-2.39594	-2.95189	-4.0124	-1.97024	-3.55806	-2.09641	-3.76011	-1.41574	-2.16254	-1.85804	-2.21789	-2.30659	-1.3832	-1.41357	-1.46478	-1.654	-1.50371	-1.98358	-3.29756	-2.95275	-2.91477	-2.96784	-2.36578	-2.43343	-3.05013	-3.39087	-3.14328	-2.57116	-2.81347	-3.8296
session11	alpha	educated	throw	4	-2.05677	-1.66854	-1.58172	-2.21329	-2.68913	-1.54926	-1.3264	-2.32538	-2.68343	-2.52776	-1.43864	-2.11571	-2.06708	-1.94667	-2.75906	-2.22555	-2.44398	-2.30425	-1.80104	-3.04171	-2.30901	-2.32165	-1.32275	-2.38967	-2.66489	-1.73028	-1.73325	-2.09226	-2.07647	-1.6803	-2.21245	-1.5472	-2.42616	-2.48811	-2.70716	-2.70768	-2.51772	-2.52655	-1.54345	-2.57451	-2.73859	-3.4996	-1.66499	-1.94131	-2.6242
session14	delta	ellite	catch	3	-2.05492	-0.898614	-1.9133	-0.839647	-0.993715	-1.6757	-0.909529	-1.70946	-2.01767	-0.730067	-1.0309	-1.8819	-1.82394	0.773549	-1.29661	-1.88848	-2.37379	-1.18593	-1.19574	-0.452209	-2.11529	-1.84345	-1.06732	-3.04496	-1.96804	-1.63511	-0.587821	-1.53869	-1.24141	-0.326563	-1.38878	-1.26679	-1.56843	-1.54207	-1.35438	-1.85462	-1.11074	-1.35943	-1.3076	0.0386983	-0.687714	-2.88684	-0.787801	-1.73972	-1.69687
session20	delta	educated	throw	5	-2.05479	0.305205	-1.84103	-1.77595	-1.85678	-1.52929	-0.575603	-1.59095	-1.13267	-1.53847	-1.02523	-1.17816	-2.18837	-1.2641	-1.24718	-1.57127	-2.43695	-2.73907	-2.44768	-2.6932	-3.21968	-2.31897	-1.15233	-1.89842	-2.70196	-2.25565	-0.39706	-2.01129	-2.20622	-2.14559	-0.348192	-2.09933	-1.36706	-0.365839	-1.5392	-2.28723	0.0278209	-1.66715	-0.766798	-2.4612	-1.20053	-1.38582	-1.12054	-1.25749	-2.57514
session3	beta	educated	catch	1	-2.05385	-0.842952	-2.79918	-1.82894	-1.53908	-3.07517	-2.837	-2.91481	-2.45538	-2.39635	-2.55901	-3.13832	-3.00664	-3.00997	-3.43292	-2.83366	-3.24995	-2.30676	-3.92711	-3.40101	-3.41085	-3.11343	-2.16824	-3.13416	-2.92195	-3.1629	-2.37768	-1.87598	-1.91753	-1.73048	-1.58343	-2.04594	-2.32638	-0.916315	-3.02416	-1.51337	-0.949173	-3.03826	-3.10697	-2.35806	-1.96169	-2.07876	-2.83234	-3.02983	-2.75209
session13	beta	ellite	throw	3	-2.05248	-2.14121	-1.89044	-1.59904	-1.28481	-1.71753	-2.17486	-2.46534	-1.92254	-1.03174	-2.35659	-2.3563	-2.12367	-1.58164	-2.47449	-2.55543	-2.89502	-1.91019	-2.39281	-3.25483	-2.54524	-2.49258	-1.17955	-2.49035	-2.05784	-1.86455	-1.89459	-0.739957	-1.39075	-1.3344	-1.36159	-1.17157	-2.94505	-3.07034	-3.14238	-2.59216	-2.63751	-2.65454	-2.58164	-2.87405	-2.09439	-2.93145	-3.01785	-2.90959	-2.6061
session3	beta	educated	catch	5	-2.04385	-0.93564	-2.24578	-1.65031	-1.13354	-2.51372	-2.22484	-2.12171	-1.77352	-2.10294	-2.14023	-2.02238	-2.59242	-1.95293	-2.97492	-2.27111	-2.7557	-2.0014	-2.6943	-3.2376	-3.15287	-2.93303	-1.23922	-2.56037	-2.81966	-2.8587	-1.99421	-0.712122	-0.939202	-0.829536	-1.07855	-1.36957	-2.12594	-1.47645	-2.62759	-1.7161	-1.35292	-2.85953	-2.90992	-2.55659	-2.24141	-2.29572	-2.38375	-2.92186	-3.11464
session20	alpha	educated	throw	2	-2.04043	-2.12143	-2.04418	-1.96901	-2.27787	-2.22367	-1.67991	-1.92313	-2.31903	-2.81621	-2.44231	-2.53457	-3.47337	-2.55494	-2.22475	-3.0814	-3.88603	-3.27628	-3.00023	-2.61576	-2.72124	-2.38355	-2.04776	-2.27393	-2.60734	-1.79529	-1.27428	-3.03603	-2.89465	-2.22143	-1.10463	-2.73398	-1.39151	-1.80994	-2.12984	-2.45963	-1.95504	-2.74221	-2.30803	-2.66804	-2.86583	-2.20476	-3.06389	-2.64474	-3.13369
session7	beta	ellite	catch	1	-2.0394	-1.72317	-2.9064	-2.74942	-1.66914	-3.16164	-4.19404	-2.84316	-1.94722	-3.16997	-3.58308	-4.06992	-2.84984	-2.32084	-2.81725	-3.10196	-3.2899	-3.53473	-2.78423	-3.25334	-3.26343	-3.16214	-2.28885	-3.11558	-2.72487	-2.67776	-2.91476	-2.20457	-2.16249	-2.44541	-2.82117	-2.53247	-2.61733	-2.15237	-2.92539	-2.74305	-1.38197	-2.95636	-3.52773	-3.09849	-2.27666	-2.8907	-3.42208	-4.28246	-3.28618
session8	gamma	ellite	throw	4	-2.03875	-2.11258	-3.47759	-2.05042	-2.59276	-3.44713	-4.11932	-2.14221	-1.68045	-2.95306	-3.83616	-3.5006	-3.32777	-3.51957	-3.29664	-3.67254	-2.15837	-2.85485	-3.88472	-4.20142	-4.25153	-1.29712	-2.81842	-4.08875	-4.40811	-3.42766	-1.98202	-2.53311	-3.397	-3.38847	-2.07248	-4.11997	-1.76711	-2.48375	-2.5791	-1.97814	-2.43822	-2.84658	-3.38852	-1.78019	-1.68641	-3.6697	-3.79803	-3.14553	-3.13246
session16	theta	ellite	catch	3	-2.03231	-2.48414	-1.64541	-2.43571	-1.45299	-1.37313	-1.26888	-2.53885	-1.78837	-2.18108	-1.48069	-2.39441	-1.86983	-1.66589	-2.80606	-1.46967	-2.7682	-1.03509	-3.34158	-1.9163	-3.2122	-2.20939	-2.66936	-2.15479	-2.06654	-3.06632	-1.83528	-1.10963	-1.45524	-1.62916	-1.63401	-1.02778	-1.06529	-1.33804	-1.07632	-1.54671	-0.956765	-0.946775	-0.783211	-2.03781	-1.15902	-1.998	-1.0418	-1.93646	-1.96426
session3	delta	educated	catch	3	-2.03135	-0.0725806	-1.44301	-1.87478	-0.200707	-1.94639	-1.09717	-0.93499	-1.04992	-0.337095	-1.46213	-1.33907	-2.05261	-0.855673	-1.67228	-0.743352	-1.92481	-1.3513	-1.93213	-1.33905	-2.01694	-1.82629	-0.435508	-0.994736	-1.9324	-1.67623	-0.625593	-0.835269	-0.921878	-0.423235	-0.273994	-1.19765	-0.87793	0.852787	-0.00716949	0.444193	-0.161959	-0.106171	-0.0409597	0.288114	0.54392	-0.112719	0.00348984	-0.266808	-1.04791
session8	gamma	ellite	throw	2	-2.02936	-2.06211	-2.86068	-1.52651	-2.37888	-3.08019	-3.04234	-2.32912	-1.42573	-2.91518	-4.04899	-3.00901	-3.5123	-3.54603	-3.05043	-3.64704	-1.95179	-2.93774	-3.25543	-4.10906	-3.42436	-1.29135	-2.82761	-3.37103	-3.8662	-2.95627	-2.12494	-2.59177	-2.86653	-2.76151	-2.32663	-3.04443	-1.3316	-1.41612	-2.79848	-2.57856	-3.20478	-3.05114	-3.5895	-1.71031	-2.25998	-3.33991	-3.66542	-2.82058	-2.91892
session14	gamma	ellite	throw	5	-2.0277	-1.76772	-3.35996	-3.02767	-2.59868	-3.99081	-4.22534	-3.65002	-2.65123	-2.26033	-3.9123	-4.04662	-2.87331	-3.48241	-3.13763	-3.92462	-3.41803	-2.66587	-3.40036	-4.28627	-3.98302	-2.50166	-3.53406	-3.52161	-3.29491	-3.61498	-3.69381	-2.77191	-2.44748	-3.39324	-3.24825	-3.8151	-2.27046	-2.13205	-3.72208	-3.40426	-2.62158	-4.23538	-4.72338	-3.95867	-3.35567	-2.1899	-4.39242	-4.66017	-3.06137
session10	beta	educated	catch	3	-2.0263	-1.54807	-2.08657	-2.4083	-2.21372	-3.26135	-3.37117	-2.36105	-2.218	-3.33297	-3.88777	-3.50407	-1.49671	-2.08401	-3.29944	-3.65286	-2.55991	-3.38579	-1.97638	-3.33674	-2.6675	-2.20581	-2.34237	-3.116	-2.41074	-2.04844	-1.34857	-1.58226	-2.23899	-2.07484	-1.29544	-2.36976	-2.19242	-1.38654	-2.91312	-2.68286	-2.46272	-2.89432	-3.38725	-2.94194	-2.67964	-2.89825	-3.85578	-3.68399	-2.77242
session6	beta	ellite	throw	5	-2.02596	-1.87402	-2.23467	-2.12683	-1.66273	-1.94815	-2.22183	-2.49178	-1.42648	-2.33461	-2.27771	-2.85751	-2.97398	-2.19881	-1.75733	-3.35848	-2.63343	-1.77901	-2.60633	-3.15806	-3.03796	-2.25896	-2.79293	-2.86067	-3.13267	-2.44531	-2.327	-2.7357	-2.59466	-1.99492	-1.88802	-2.26383	-1.57312	-1.2695	-2.56141	-2.22027	-1.74451	-2.54307	-2.68567	-2.4115	-1.48544	-2.50032	-2.39807	-2.79631	-2.92075
session10	beta	educated	catch	5	-2.01573	-2.35869	-2.79165	-2.43002	-2.45659	-2.80226	-3.20014	-2.72801	-2.35309	-3.10117	-3.79039	-3.66489	-1.96695	-2.09277	-3.6602	-3.77177	-2.93707	-3.26701	-2.71024	-3.21283	-3.42248	-2.71851	-2.42849	-2.81955	-2.80661	-2.3343	-1.47663	-1.79465	-2.20846	-2.19182	-1.4681	-2.29334	-2.09117	-2.65659	-3.46922	-2.91317	-2.27483	-3.34604	-3.24924	-2.46451	-2.23678	-3.24193	-3.45107	-3.04109	-2.06029
session14	alpha	ellite	throw	2	-2.01217	-1.61117	-3.19822	-2.01184	-2.00815	-2.53112	-2.48685	-1.84583	-1.77607	-1.75507	-2.35964	-2.32387	-2.48053	-2.57677	-2.48966	-2.68093	-2.19931	-1.86392	-2.20402	-3.04507	-3.73653	-2.71071	-2.57346	-2.90372	-2.49833	-3.42618	-1.43724	-1.96937	-1.44852	-1.86706	-1.70977	-1.97907	-1.49425	-1.4074	-2.22046	-2.14878	-1.01872	-1.68731	-2.00605	-2.41456	-2.15067	-0.967453	-1.86909	-2.01937	-1.25717
session13	delta	ellite	catch	4	-2.01168	-0.926312	-1.48036	0.897878	-1.56262	-1.42539	-1.31974	-1.53064	-0.283423	-2.31707	-0.72269	-1.83959	-1.42885	-0.511172	-2.93549	-1.85897	-2.29984	-1.09293	-2.30347	-1.91735	-2.29865	-2.22842	-0.806436	-1.83051	-1.61539	-1.93328	-1.63627	-0.271189	-1.3476	-1.21526	-1.44838	0.211823	-0.474441	-0.229051	-2.09728	-0.0437959	-2.0361	-1.8336	-1.61139	-1.70004	0.0990386	-2.72178	-1.99973	-1.54906	-1.53356
session5	delta	ellite	catch	5	-2.01142	-0.55514	-0.866645	-1.02926	-1.4441	-0.7864	-0.696542	-0.648756	-1.46219	0.254444	-0.797685	-0.864653	-1.39477	-0.792016	-0.841894	-1.08836	-1.48331	-2.53077	-1.21076	-1.62341	-0.0440305	-2.38776	-2.32599	-1.65812	-1.30624	-0.640622	-0.847355	0.139044	-0.445192	-0.0868402	-0.114394	-0.434937	-0.820848	-0.0616545	-0.824217	-0.567727	0.537609	-0.0451373	-0.138288	1.1293	0.120576	-0.377391	0.133549	0.22116	-0.800994
session20	gamma	educated	catch	2	-2.01099	-2.27359	-3.03165	-4.27599	-3.00494	-3.77736	-3.39392	-4.36177	-2.1208	-3.82523	-3.88182	-4.30371	-2.73553	-1.71369	-4.94958	-4.49726	-5.77124	-5.27945	-3.17518	-4.67108	-4.72271	-3.67519	-3.38412	-4.17744	-4.03688	-4.41595	-2.40818	-1.97254	-2.32323	-3.62157	-3.55526	-2.65379	-2.66817	-2.43489	-3.63934	-5.33731	-3.70728	-4.44938	-4.60086	-5.41968	-2.42571	-5.19415	-4.16022	-4.40715	-4.0072
session12	alpha	educated	throw	5	-2.0104	-1.38567	-1.93215	-1.82227	-1.88458	-1.66925	-1.61228	-1.65516	-1.26893	-1.14417	-1.35572	-1.68443	-1.69819	-2.43642	-2.15745	-1.43295	-2.75977	-1.68188	-3.14286	-1.96417	-1.8051	-2.62402	-1.90939	-2.38226	-0.964718	-1.58023	-1.47894	-1.95809	-1.4735	-1.42885	-1.40199	-1.33317	-2.56826	-2.29873	-2.42526	-2.60826	-1.82733	-2.49266	-2.00561	-2.48653	-1.8138	-2.27171	-2.99329	-3.45165	-1.99658
session12	beta	educated	catch	4	-1.99936	-1.89234	-2.13922	-2.41127	-1.10388	-3.01539	-3.31736	-2.99137	-0.7708	-2.92171	-3.13065	-3.67332	-3.11252	-2.7297	-4.28096	-3.49333	-3.77307	-1.60193	-4.3562	-4.02206	-3.99316	-3.57213	-3.13865	-3.97203	-3.61185	-4.29484	-2.12287	-3.11059	-3.73734	-3.02466	-2.21243	-3.38504	-1.46548	-2.60133	-2.04897	-2.5636	-0.530544	-2.7176	-3.22253	-3.20762	-1.07392	-2.5019	-3.08774	-3.83735	-2.99954
session9	alpha	ellite	throw	1	-1.99851	-2.26738	-1.89627	-1.77268	-2.84112	-2.66964	-2.7228	-2.8512	-1.99197	-3.07089	-1.90095	-2.75135	-2.95257	-2.54375	-1.97552	-2.32464	-2.81011	-3.06326	-2.69359	-2.36412	-3.09036	-2.78218	-2.24977	-2.30414	-2.53816	-2.58573	-1.93455	-3.48135	-2.43475	-1.60546	-2.13452	-1.88793	-1.70702	-1.77057	-1.6896	-2.0795	-1.60667	-1.92257	-2.12394	-2.78519	-1.97685	-2.14118	-2.41746	-2.12655	-2.8077
session18	theta	educated	throw	4	-1.99708	-0.746337	-1.9303	-1.12586	-2.00692	-2.16622	-1.13157	-0.696284	-1.58624	-2.24536	-2.10322	-1.09968	-1.54863	-1.40189	-1.24892	-1.90661	-1.77169	-1.56099	-1.06554	-1.30137	-2.542	-1.31458	-0.82937	-0.873206	-1.54749	-1.74692	-1.06756	-0.780279	-0.757699	-1.2188	-1.64489	-1.22318	-1.22774	-1.11964	-1.15104	-1.9001	-0.432905	-1.08063	-1.79417	-1.53927	-2.02488	-1.41423	-1.59331	-1.83298	-2.64668
session17	gamma	educated	catch	4	-1.99201	-2.44176	-3.15264	-3.99047	-2.50487	-3.85151	-3.97595	-4.60788	-3.83511	-3.14079	-4.00673	-4.31331	-4.89234	-3.22137	-4.01534	-3.6487	-3.78403	-4.32852	-2.97819	-3.97421	-3.56946	-3.79244	-2.78682	-4.06938	-3.08489	-3.58853	-3.88028	-3.22414	-3.97878	-3.59923	-2.89002	-2.92007	-1.26674	-2.55918	-3.27468	-2.81355	-2.16485	-3.31618	-3.62409	-3.27837	-3.26194	-3.31363	-4.07292	-3.96513	-3.88345
session6	beta	ellite	throw	2	-1.99187	-1.03083	-2.48073	-1.38579	-1.59339	-2.39401	-2.55466	-1.80428	-0.738692	-2.76855	-2.9975	-2.87963	-2.1502	-1.32844	-2.62421	-3.03338	-2.03101	-1.65203	-2.67959	-2.66494	-2.61965	-1.79016	-1.97752	-2.30009	-2.52604	-2.33923	-1.41567	-2.47916	-1.97726	-1.17352	-1.32894	-2.0121	-1.09716	-0.684847	-1.87565	-1.43661	-1.53572	-1.90119	-2.23858	-2.00222	-0.814929	-2.63427	-2.50651	-2.85576	-2.61122
session16	theta	ellite	catch	5	-1.98634	-1.06006	-1.09711	-1.40713	-1.46498	-0.938489	-0.778347	-1.60951	-0.803602	-2.17818	-1.12262	-1.88828	-1.38174	-1.58172	-2.12008	-1.11866	-2.63448	-0.849588	-3.51	-1.74984	-1.68652	-2.19712	-1.72362	-1.74869	-0.97161	-1.77675	-1.80781	-0.15847	-0.360458	-0.797773	-1.01647	-1.21846	-0.690814	-1.37165	-0.729871	-1.42989	-0.582106	-0.704969	-0.86022	-1.68609	-1.3349	-1.0603	-1.05703	-2.42081	-1.92101
session2	beta	ellite	catch	1	-1.97665	-1.85564	-2.42768	-1.61022	-2.68436	-2.27648	-2.07849	-1.50586	-2.2816	-3.41741	-1.94246	-1.78206	-2.24599	-3.35803	-3.07546	-2.05657	-2.41833	-2.54357	-2.73165	-2.83264	-2.98292	-3.03312	-2.57094	-2.12242	-1.97553	-2.29766	-2.49728	-2.00166	-1.19015	-1.82027	-2.53768	-1.41625	-1.79725	-1.2687	-2.36644	-1.90841	-2.38894	-2.2842	-2.21957	-2.44344	-2.25383	-3.11375	-1.95237	-2.62326	-3.04655
session19	alpha	educated	throw	2	-1.97564	-2.03591	-2.7504	-2.40554	-1.79299	-2.68791	-2.12791	-2.35224	-1.79306	-2.4083	-1.81069	-1.81049	-2.98207	-2.22023	-3.33373	-2.13844	-2.98747	-2.44216	-2.71703	-3.01298	-2.10969	-2.85967	-1.36747	-2.15766	-1.3328	-2.21095	-1.6497	-1.40471	-1.31843	-2.34596	-1.58069	-1.6902	-1.61379	-1.44481	-2.50314	-2.10224	-2.20131	-2.61604	-2.29423	-2.13251	-1.25147	-2.39363	-2.1022	-2.22638	-2.76172
session13	alpha	ellite	catch	4	-1.97559	-1.71748	-2.06497	-1.29001	-1.31043	-1.99459	-1.29116	-1.34531	-1.21684	-1.97362	-1.55328	-1.06966	-1.30653	-0.0256917	-2.61013	-1.05866	-1.36041	-1.94183	-1.42049	-2.07771	-1.84299	-2.42228	-0.218375	-1.32716	-1.74624	-2.26679	-0.441443	-0.421957	-0.99863	-0.816422	-0.100904	-0.943423	-2.03409	-1.64147	-1.53129	-2.01597	-0.947863	-1.52425	-1.47231	-1.72744	-0.842013	-1.72434	-1.86919	-1.69878	-1.6848
session15	delta	ellite	throw	2	-1.96995	-2.23123	-1.40806	-2.24712	-1.41102	-1.12561	-1.77298	-2.10794	-1.47072	-1.11792	-1.23591	-1.95985	-1.73617	-1.62464	-1.61234	-1.95576	-2.41899	-2.08852	-2.49208	-2.22198	-3.0663	-2.09442	-1.22829	-1.94935	-2.79854	-1.28703	-1.52199	-1.30332	-1.36391	-0.703291	-0.652009	-0.992681	-0.404396	-0.490775	-1.60585	-1.42799	-1.03034	-1.29699	-2.0692	-1.23523	-1.08335	-1.51684	-1.76441	-1.83169	-1.63768
session8	gamma	ellite	catch	1	-1.96817	-3.08836	-1.54766	-1.96509	-1.64975	-1.204	-3.53379	-2.38657	-1.73557	-1.31517	-3.56105	-2.86132	-3.67341	-2.89566	-3.11541	-3.41776	-1.93225	-3.3549	-2.02552	-4.34279	-3.88097	-3.19785	-2.24683	-3.11993	-3.77831	-3.03731	-2.61778	-1.29411	-2.60698	-2.67131	-1.93195	-1.67725	-1.76855	-3.63107	-1.96273	-1.14037	-1.79527	-1.77355	-3.39282	-2.22191	-2.33516	-1.17819	-3.57827	-4.32513	-3.68874
session8	gamma	ellite	catch	3	-1.96245	-3.07713	-2.70659	-2.36031	-2.38034	-1.94067	-3.10066	-2.72886	-1.09819	-1.47851	-2.68482	-3.97689	-2.28973	-3.51672	-2.79039	-3.62815	-2.87905	-2.76609	-2.45986	-3.71462	-4.25219	-1.63951	-2.73601	-3.51845	-3.70292	-3.96072	-2.1322	-1.73552	-3.04617	-3.44201	-1.75871	-2.99542	-1.07941	-3.55516	-1.8016	-1.43757	-1.68046	-2.30541	-3.39111	-2.20334	-1.58491	-1.16833	-2.87962	-3.72295	-3.00113
session18	gamma	educated	catch	3	-1.96028	-1.98515	-3.27747	-1.56736	-2.94111	-2.65406	-3.2878	-2.83652	-2.52853	-2.6076	-3.37613	-3.59066	-2.70867	-2.73271	-3.4314	-3.70274	-3.01422	-1.53575	-2.86381	-3.89304	-3.47854	-1.54289	-2.85387	-3.52359	-3.48225	-3.06371	-2.464	-1.71219	-2.96135	-2.28247	-1.227	-2.86966	-2.82936	-1.62864	-3.26345	-1.87439	-2.70264	-2.26849	-3.43782	-1.77426	-2.40628	-3.05353	-3.57174	-3.57677	-3.74989
session16	theta	ellite	throw	2	-1.95902	-1.0012	-1.81317	-2.0082	-0.665213	-1.31686	-0.893395	-0.868804	-0.888431	-1.36348	-0.493067	-1.14608	-1.01039	-1.3959	-1.77532	-0.384179	-1.57256	-0.712209	-1.53777	-0.739602	-0.896645	-1.80487	-1.6076	-0.951147	-0.44184	-1.06065	-1.225	-0.528317	-0.567336	0.182413	-1.27624	-0.592113	-0.768429	-0.764651	-1.35193	-2.12347	-0.463681	-0.804827	-0.521116	-0.944288	-0.15723	-1.73494	0.0231894	-0.403478	-1.35879
session14	gamma	ellite	throw	4	-1.95084	-1.94654	-3.48284	-3.74571	-3.2565	-3.69989	-4.13396	-3.66491	-2.70617	-1.93741	-3.68694	-4.22786	-2.33764	-3.43429	-3.12654	-4.35206	-3.08343	-2.80768	-3.17309	-4.20919	-3.94698	-2.41813	-4.44139	-4.04959	-3.64774	-3.22313	-2.5967	-4.09573	-3.26674	-3.29567	-2.77601	-3.40396	-2.81632	-2.59909	-3.94643	-3.28769	-3.10703	-4.05867	-3.74131	-3.5898	-2.40771	-3.02404	-4.15332	-3.71163	-2.2695
session11	alpha	educated	throw	1	-1.94752	-1.83548	-1.91796	-2.14416	-2.4435	-2.24412	-2.00108	-2.36425	-2.36116	-2.53263	-2.28288	-2.42353	-2.14723	-2.32993	-2.53594	-2.30192	-2.59453	-2.25752	-2.88954	-2.2333	-2.60794	-2.93539	-1.38801	-3.11117	-2.92155	-2.75306	-2.73899	-1.76157	-2.29622	-2.21066	-2.00874	-2.12075	-2.06915	-2.32288	-1.98382	-2.65599	-3.00584	-2.5896	-2.3187	-1.93401	-2.05765	-2.44534	-2.70022	-2.79217	-1.52212
session18	beta	educated	catch	2	-1.94666	-1.32571	-3.12627	-2.12091	-2.37653	-2.6368	-3.11168	-2.23869	-2.4432	-2.58615	-3.06669	-2.69685	-2.52755	-2.07185	-2.98329	-2.69991	-2.4708	-1.48663	-2.94555	-3.48871	-2.67627	-1.80701	-2.01221	-3.6238	-3.03101	-2.67757	-1.77512	-1.72337	-2.5481	-2.60348	-1.62582	-2.70184	-1.78754	-1.26292	-2.52591	-1.32717	-2.40797	-2.22581	-2.2696	-1.37029	-1.86682	-2.31229	-2.81082	-2.20831	-2.28984
session11	alpha	educated	catch	2	-1.94446	-1.60868	-1.69708	-1.92414	-1.82785	-1.8385	-2.05341	-2.25231	-1.44539	-1.58459	-1.84882	-2.64304	-1.74853	-0.659915	-1.51863	-2.52132	-2.04933	-1.37262	-1.12101	-2.1943	-2.44817	-1.90514	-1.13255	-1.57985	-2.27144	-1.86235	-1.03491	-2.04793	-2.09072	-1.59138	-2.16664	-2.12659	-1.63666	-1.47892	-2.06778	-2.10192	-1.79239	-2.34247	-2.4989	-2.62865	-1.46294	-1.97572	-2.03177	-2.57335	-2.36313
session3	theta	educated	catch	1	-1.93969	-1.06452	-1.92051	-1.88707	-1.66217	-2.01663	-1.51198	-1.71855	-1.89115	-2.51085	-1.47709	-1.09658	-2.59442	-1.89394	-2.99454	-1.77216	-2.41011	-2.40544	-2.08933	-2.55636	-2.80235	-2.7505	-0.996055	-1.65537	-2.30754	-2.02717	-1.60242	-0.602503	-0.608801	-1.18133	-1.13692	-1.26361	-1.17266	-1.39071	-1.2667	-2.47183	-0.500418	-1.37883	-1.25284	-1.89616	-1.57014	-0.402959	-1.14755	-1.52241	-1.92191
session13	alpha	ellite	catch	1	-1.93623	-1.67636	-1.96148	-1.55921	-1.51845	-2.06984	-2.24998	-2.22874	-1.4949	-1.86328	-2.48522	-2.69907	-2.34264	-1.03934	-2.59135	-2.84953	-2.66474	-2.64916	-2.43117	-2.707	-1.74996	-2.37446	-1.40972	-2.47704	-1.1569	-1.28801	-1.14639	-0.688227	-1.69225	-0.587771	-0.473965	-1.75196	-2.33111	-2.80232	-2.08647	-2.50181	-2.00233	-1.9407	-2.29405	-3.36871	-2.21886	-2.40926	-1.94616	-2.60742	-3.0447
session3	alpha	educated	catch	4	-1.93287	-1.09807	-2.28616	-2.16332	-1.46173	-1.99754	-1.90759	-2.15786	-0.893705	-1.30036	-1.72836	-2.25523	-2.03716	-1.32139	-1.70284	-2.54677	-1.79327	-0.80792	-1.48451	-2.2663	-2.24605	-1.13165	-0.815312	-1.47687	-2.24798	-1.16599	-0.437238	-0.595396	-0.89313	-0.250874	-0.174949	-1.25886	-2.08837	-1.25141	-1.38867	-2.18185	-1.7108	-1.71902	-1.50859	-2.04421	-1.88595	-1.7246	-1.4939	-1.6973	-2.65881
session3	theta	educated	catch	3	-1.92377	-0.26738	-1.5804	-1.56636	-1.13395	-2.05611	-1.19807	-1.67699	-1.07783	-1.47613	-1.8438	-1.60663	-1.97926	-1.20766	-2.1539	-1.17846	-2.73223	-1.20101	-1.94662	-1.24327	-2.12559	-1.94526	-0.678898	-1.26354	-1.40393	-1.56232	-0.726841	-0.795527	-0.844899	-0.137605	-0.380551	-1.321	-1.44329	-0.192046	-0.833882	-0.892736	-0.58075	-0.982736	-0.787563	-0.892881	-0.51078	-0.597838	-0.612785	-1.05948	-1.68208
session13	alpha	ellite	throw	3	-1.92336	-1.11201	-1.94811	-1.28384	-1.11702	-1.54333	-1.64483	-1.69422	-1.5917	-0.996697	-1.86185	-1.5639	-1.81491	-1.1053	-1.8727	-1.7255	-2.1298	-2.11002	-1.76088	-2.27226	-1.75568	-1.99926	-1.01817	-1.82967	-1.34691	-1.16533	-1.4167	-0.980239	-1.21506	-0.90887	-1.17573	-1.01601	-2.23357	-2.37344	-2.24601	-2.19097	-2.26504	-2.02858	-1.55076	-2.53449	-1.95334	-2.09468	-1.90247	-2.29648	-2.13327
session7	beta	ellite	catch	5	-1.92242	-1.72214	-2.58401	-2.4493	-2.34011	-3.17159	-3.65169	-3.0162	-2.32686	-3.70143	-3.67149	-4.0537	-2.91653	-3.19335	-2.99046	-3.1402	-3.26159	-2.97464	-3.19519	-2.80567	-3.08644	-2.36236	-2.73032	-3.05134	-2.77764	-2.37641	-2.03224	-2.6052	-2.6448	-2.10974	-2.18417	-2.60309	-1.71428	-1.33232	-2.54116	-2.10586	-2.11561	-2.82176	-3.18391	-2.83893	-2.45311	-2.88631	-3.30788	-4.34239	-3.31638
session17	theta	educated	throw	4	-1.92083	-2.75003	-1.23115	-2.28485	-1.49704	-1.61422	-1.51232	-2.20899	-3.39591	-1.24678	-2.08199	-1.96249	-2.03702	-1.08281	-2.26175	-2.62143	-2.74322	-3.24355	-1.29879	-2.70051	-1.82195	-2.28258	-1.20556	-1.90574	-1.15842	-1.75862	-1.38767	-2.31454	-2.00572	-0.721688	-0.706159	-1.60693	-1.60296	-1.87193	-1.2541	-1.17716	-1.87168	-1.42497	-1.15595	-1.03381	-1.6411	-1.5593	-1.76342	-1.24024	-1.59954
session10	alpha	educated	throw	3	-1.92025	-1.28998	-2.4961	-1.98463	-1.81101	-2.35568	-2.36427	-1.79656	-2.3318	-2.36462	-2.19462	-2.08338	-1.91877	-1.27249	-2.34445	-2.26209	-2.20417	-1.77277	-2.18461	-2.59933	-2.28991	-2.2939	-1.22717	-2.77853	-2.80882	-1.46654	-1.95704	-1.63088	-1.25828	-2.16094	-1.86234	-1.00618	-1.81435	-1.75118	-1.96388	-1.69119	-1.71419	-1.89773	-1.71404	-1.68835	-2.34303	-2.11145	-2.22164	-2.2935	-2.2258
session10	gamma	educated	catch	2	-1.91746	-1.59489	-3.55112	-3.17992	-2.74692	-3.62324	-4.19106	-3.35803	-2.98514	-3.31217	-4.55723	-4.64996	-2.22583	-1.98357	-4.28115	-4.47457	-3.72339	-3.67899	-2.79766	-4.6151	-4.35046	-3.03979	-2.51265	-4.25908	-3.91794	-3.17147	-1.54843	-1.67674	-3.34737	-2.69761	-1.20788	-2.74808	-2.45723	-2.20966	-3.57928	-3.05801	-2.8068	-3.22829	-4.65678	-3.95112	-2.18437	-3.70825	-4.9802	-4.60092	-2.75476
session9	gamma	ellite	catch	1	-1.90344	-1.80536	-3.02825	-3.14569	-3.06377	-3.82465	-4.45592	-4.40404	-1.9	-3.99662	-4.55408	-4.45733	-2.31504	-3.4573	-4.56419	-4.4328	-4.20173	-2.86543	-4.96031	-4.54569	-4.18131	-4.19573	-3.26309	-4.36836	-4.13554	-3.7586	-2.83662	-3.92814	-4.26402	-2.87765	-3.89557	-2.93603	-1.3384	-1.78257	-2.5624	-3.52097	-2.80715	-3.73345	-3.50001	-3.52235	-2.01501	-4.03937	-3.72947	-4.16328	-2.02483
session1	alpha	educated	throw	1	-1.89756	-1.19758	-1.92364	-2.03889	-1.47525	-1.07616	-1.46987	-1.90154	-2.08127	-1.85424	-1.22198	-2.24969	-2.67663	-1.97469	-1.73113	-1.40038	-2.65045	-1.92382	-3.34531	-1.70108	-2.11722	-1.9948	-1.86232	-2.83976	-2.11968	-2.07131	-2.14715	-1.42698	-2.15812	-1.81591	-1.35877	-1.92169	-2.49885	-1.60067	-2.12654	-1.77904	-2.00768	-1.34149	-1.81387	-2.09	-1.94574	-2.50646	-1.38859	-2.07256	-2.69034
session2	beta	ellite	catch	3	-1.88982	-2.02672	-2.07835	-1.98921	-2.65001	-2.2184	-2.18493	-2.62437	-2.69417	-2.8958	-2.54061	-2.62556	-3.01034	-2.90976	-2.87643	-2.65391	-2.62554	-2.51172	-2.90515	-3.18713	-3.36478	-2.67107	-2.46617	-2.70563	-1.97028	-1.97039	-2.1736	-2.17185	-1.91297	-1.53874	-2.16156	-2.41252	-1.53429	-1.74044	-2.42607	-1.62566	-2.0374	-2.32463	-1.68084	-1.5465	-2.92672	-3.19315	-2.20906	-1.73625	-2.5705
session3	theta	educated	catch	2	-1.88908	-0.933638	-1.6715	-1.16496	-1.41503	-1.39824	-1.42967	-1.56697	-0.741139	-1.04807	-1.17501	-1.07522	-2.10416	-1.65072	-1.97221	-1.67499	-2.43898	-1.39489	-2.23101	-1.91665	-2.14802	-1.99785	-1.04628	-1.68107	-2.26369	-1.97071	-1.38116	-0.650969	-0.772828	-1.20174	-0.975975	-0.901234	-2.15546	-0.559236	-1.74844	-0.492628	-0.719105	-1.77825	-1.20098	-0.941819	-0.992415	-1.62559	-1.03282	-1.07449	-1.75734
session15	alpha	ellite	throw	1	-1.88376	-1.93741	-1.6894	-1.81122	-1.13827	-1.44796	-2.49007	-1.7479	-1.85603	-0.90612	-1.88676	-2.84567	-1.97698	-2.22961	-1.2858	-2.57999	-2.28837	-0.793826	-1.94006	-2.56043	-0.974967	-0.942497	-1.44327	-2.10536	-1.92643	-0.150203	-1.10345	-1.91796	-1.8737	-1.24939	-1.20883	-1.27124	-1.27086	-1.04017	-1.59597	-1.37177	-1.51762	-2.0182	-2.07409	-1.58279	-1.26288	-2.03355	-2.79288	-2.31304	-1.5752
session16	delta	ellite	catch	1	-1.88062	-1.81932	-0.630709	-1.74833	-0.22147	0.119896	-0.479549	-1.02573	-1.04736	-0.498939	-0.726229	-2.17862	-1.63865	-1.00258	-1.07374	-0.542945	-1.9519	0.405322	-3.31878	-1.04755	-1.05848	-1.14154	-2.266	-1.41283	-1.10787	-1.42679	-0.92158	-0.281318	-1.05175	-0.594147	-0.891981	0.879633	-0.609231	-0.751089	-0.0405951	-1.00278	-0.653859	0.0792454	-0.180365	-1.86752	-1.07134	-0.463407	-0.409381	-0.94546	-0.603389
session18	alpha	educated	catch	2	-1.87996	-1.4615	-2.66568	-2.22173	-1.1774	-1.62899	-2.14821	-1.72297	-1.47538	-1.64205	-1.70682	-2.15976	-1.94148	-1.06599	-1.74618	-1.3464	-1.91865	-1.5077	-2.2761	-2.00312	-1.77879	-1.75946	-1.31584	-3.16732	-1.49462	-1.8083	-0.697507	-1.21917	-2.18667	-1.89533	-1.08248	-1.60012	-0.999596	-0.943505	-1.38753	-1.73245	-1.04764	-1.27184	-1.58637	-1.48208	-1.34669	-1.1586	-2.52227	-2.09514	-2.14179
session11	alpha	educated	catch	1	-1.87756	-1.16947	-1.95516	-2.35847	-1.62	-1.89784	-2.03803	-2.52134	-1.13766	-2.66772	-1.79128	-2.68961	-1.70559	-1.82271	-2.33478	-1.88254	-2.63691	-2.1114	-2.60934	-2.84904	-2.4439	-1.80503	-2.25571	-2.59575	-1.64324	-1.64715	-1.42078	-2.20749	-2.40648	-1.20778	-2.57231	-2.32756	-1.92268	-1.99673	-2.40511	-2.20443	-2.03869	-2.90559	-2.30028	-1.98992	-1.6012	-3.77112	-2.40294	-2.6128	-1.17239
session17	alpha	educated	throw	5	-1.87744	-2.55468	-2.87638	-2.44555	-3.70919	-2.30601	-2.49169	-2.20433	-3.32746	-2.90391	-2.44158	-2.55629	-2.68985	-2.16878	-2.83653	-2.62893	-3.4694	-3.69321	-2.12557	-3.45597	-3.06198	-3.16854	-1.3499	-2.70592	-2.35314	-2.55007	-2.32427	-1.49422	-1.73496	-2.01746	-1.37849	-2.01572	-2.63257	-2.81301	-2.1895	-2.40148	-2.49196	-2.13649	-2.00426	-2.24335	-3.30688	-2.50286	-2.13181	-2.36654	-3.1007
session9	gamma	ellite	throw	3	-1.87651	-2.61984	-3.37236	-3.40581	-2.62745	-3.10216	-4.01104	-4.44778	-2.99467	-3.41222	-3.52789	-4.55831	-3.79122	-4.23655	-3.8247	-4.68494	-3.7214	-3.32201	-3.29131	-4.10025	-4.23027	-3.88237	-3.18892	-3.73668	-3.87595	-3.41625	-2.68955	-3.6377	-3.11351	-2.23132	-3.50445	-3.43168	-3.30264	-3.23853	-3.48133	-3.71655	-3.1123	-3.85088	-4.26586	-4.50337	-3.45182	-3.13138	-4.38753	-4.45013	-4.38499
session15	beta	ellite	throw	4	-1.87504	-1.92555	-2.61884	-2.44123	-2.03228	-2.50749	-2.74296	-2.5562	-1.334	-1.74511	-2.90233	-3.05047	-2.4153	-2.5047	-3.04782	-3.59528	-3.01711	-2.17139	-2.75013	-3.23222	-3.14787	-2.76616	-2.33603	-2.61485	-3.15327	-2.68874	-2.16143	-2.38881	-2.31512	-1.86393	-1.86288	-1.92877	-2.59468	-2.57196	-3.39926	-3.3499	-2.41074	-3.0785	-3.2495	-2.47786	-2.59809	-2.36956	-3.32981	-2.82821	-2.75408
session20	theta	educated	throw	1	-1.87496	-0.547079	-1.12476	-2.17079	-0.979497	-1.65669	-1.86323	-2.30179	-1.69843	-1.62565	-2.15384	-2.47158	-2.399	-2.16684	-0.709242	-2.66606	-2.87359	-2.14553	-2.70335	-2.32748	-2.76738	-2.43846	-1.8887	-2.75938	-2.97545	-2.75196	-0.962779	-2.71279	-2.92474	-2.35779	-0.976076	-2.45166	-1.06116	-1.10259	-1.38704	-2.06423	-0.445456	-1.77056	-1.27486	-2.73212	-1.43201	-2.05942	-1.64732	-1.70703	-2.83828
session6	beta	ellite	throw	4	-1.86806	-1.06682	-1.90787	-1.55124	-0.874507	-1.8017	-1.82315	-1.7319	-0.388541	-2.33091	-2.28395	-2.25694	-2.25053	-1.36478	-2.48179	-3.37902	-1.8688	-1.31146	-2.34984	-3.01864	-2.64643	-1.56707	-2.2123	-2.42445	-2.54634	-2.02902	-1.44232	-2.06345	-1.75305	-1.28057	-0.757577	-0.969776	-2.35346	-2.58532	-2.39892	-1.85827	-1.47975	-2.26536	-2.34839	-1.95341	-0.849573	-2.97008	-3.08581	-2.57204	-2.45828
session3	beta	educated	catch	4	-1.86341	-1.54161	-2.42674	-1.82127	-1.32725	-2.59893	-2.49797	-2.85211	-1.95177	-1.65646	-2.64024	-2.88045	-2.70266	-2.00269	-2.69832	-3.15359	-2.8735	-1.47727	-2.78684	-3.09063	-3.40899	-2.1307	-1.78943	-2.64333	-3.40424	-2.7285	-1.81809	-1.48394	-2.10279	-1.76058	-1.13669	-1.97031	-2.3139	-1.2928	-2.16001	-1.37164	-1.72352	-2.54421	-2.54677	-2.26975	-2.53547	-1.98403	-2.80452	-2.61438	-3.07079
session5	alpha	ellite	catch	3	-1.86169	-1.95719	-1.16612	-1.40574	-0.870565	-1.42615	-1.41119	-1.92213	-1.49398	-1.19543	-1.63094	-1.61321	-1.62351	-0.967967	-2.02406	-1.8873	-1.87357	-2.32846	-1.30493	-1.69359	-2.21644	-1.72232	-1.85842	-1.85116	-0.577977	-0.733368	-1.04039	-0.855256	-0.309461	-0.322298	-0.334806	-0.497311	-2.36296	-2.13709	-2.17675	-2.38843	-1.89228	-2.12122	-2.06131	-1.65661	-1.8709	-1.54422	-1.93636	-1.34149	-1.95782
session20	alpha	educated	throw	3	-1.8574	-0.210777	-2.21132	-2.30951	-1.22151	-1.97144	-2.02966	-2.22097	-3.04606	-1.87949	-2.92063	-2.43489	-2.86373	-1.17565	-2.38543	-2.97454	-2.6804	-2.55058	-2.92068	-2.82973	-2.59907	-2.31252	-2.30093	-2.5194	-2.75774	-1.98432	-1.21409	-2.96102	-2.94733	-2.19193	-0.922389	-2.45296	-1.96189	-0.982279	-1.84637	-3.29543	-1.07189	-2.75786	-2.55834	-3.17112	-2.61953	-2.8588	-2.7998	-2.62884	-3.6038
session20	theta	educated	throw	5	-1.8572	-0.551703	-1.54879	-1.25008	-2.18175	-1.32946	-0.569672	-1.7275	-1.80081	-1.40278	-1.15181	-1.22653	-2.30528	-1.0585	-1.32623	-1.56649	-2.262	-2.79805	-2.10844	-2.36573	-2.76747	-2.50314	-0.919768	-1.97954	-2.5946	-2.16361	-0.730492	-2.04632	-2.30034	-2.16196	-0.466083	-2.13312	-1.41473	-1.15281	-1.45188	-2.30736	-0.717532	-1.61333	-0.84993	-1.92635	-1.83649	-1.55207	-1.0676	-1.36527	-1.82705
session2	beta	ellite	throw	1	-1.85317	-0.251052	-2.53995	-1.38786	-1.38848	-2.33275	-2.08652	-1.64978	-1.17188	-2.98935	-2.26307	-1.95118	-1.95323	-2.51486	-2.47606	-2.02107	-2.72068	-2.09383	-2.85158	-2.35616	-2.61026	-2.38358	-1.89134	-2.13763	-1.73229	-2.00278	-2.82441	-1.44051	-1.33828	-1.7985	-2.05753	-2.47717	-1.62899	-0.591298	-2.45997	-1.60712	-1.14798	-1.81452	-2.00544	-1.72631	-1.33704	-1.97758	-2.03879	-1.43914	-1.95318
session12	gamma	educated	catch	4	-1.85183	-2.41569	-2.95619	-3.28273	-0.309331	-3.07497	-3.86167	-3.40808	-0.808516	-3.00018	-3.9281	-4.98168	-2.60985	-2.63376	-4.30488	-4.75713	-4.59986	-1.00326	-4.54375	-5.1912	-5.29057	-3.86236	-3.48641	-4.70576	-4.66513	-4.76552	-2.45813	-3.35915	-4.40551	-3.8532	-3.13014	-3.81268	-1.39513	-2.23059	-2.47273	-2.70528	-0.886426	-3.16046	-3.51896	-4.15061	-1.12263	-2.84107	-4.02096	-4.88377	-3.78362
session17	alpha	educated	throw	4	-1.84104	-3.18832	-2.65561	-3.83404	-2.24897	-2.7741	-2.69821	-3.27986	-3.42397	-2.34101	-3.25891	-2.94576	-3.01267	-1.7966	-2.56647	-2.92765	-2.98677	-3.6328	-2.04454	-3.72782	-2.19606	-2.72205	-2.25131	-2.45656	-1.63189	-2.01546	-2.25423	-3.15587	-2.27288	-1.47669	-1.24144	-2.02427	-2.75469	-2.74785	-2.57606	-1.95091	-3.07125	-2.64351	-2.10555	-1.67175	-2.33301	-2.53246	-2.7134	-1.77104	-2.11895
session11	alpha	educated	catch	5	-1.84037	-1.71664	-2.12473	-1.59232	-2.69396	-2.50921	-2.37506	-1.45136	-1.20863	-3.12952	-2.7351	-2.17579	-1.57146	-2.32267	-3.23636	-3.07481	-2.37797	-2.50905	-2.70181	-2.43382	-1.93784	-2.29792	-1.18594	-2.08778	-1.01156	-1.24162	-2.04273	-1.93866	-0.985097	-1.22518	-2.76831	-2.02586	-1.9873	-1.96399	-3.05454	-3.15396	-2.48949	-3.44067	-2.83659	-2.93585	-2.05082	-3.02712	-2.02811	-2.11238	-1.99223
session8	gamma	ellite	throw	1	-1.8391	-2.21839	-3.49221	-2.7485	-2.98173	-3.60257	-3.97805	-3.61055	-2.78843	-3.22962	-3.73346	-3.87951	-4.02866	-4.52832	-3.71033	-4.22915	-3.55068	-4.5963	-3.44743	-4.31081	-4.48893	-4.33315	-2.08901	-3.3255	-4.41173	-4.07354	-2.62868	-1.76187	-2.75739	-3.25062	-3.23267	-2.86116	-2.47508	-2.26076	-3.30175	-1.95168	-3.22372	-3.41019	-3.02542	-2.13727	-2.02262	-3.48539	-3.36694	-2.83595	-2.407
session7	beta	ellite	catch	4	-1.83656	-1.54765	-2.31991	-2.24059	-2.28399	-2.3655	-3.01026	-2.65762	-2.27628	-2.89764	-3.13252	-3.80869	-2.88925	-2.45526	-3.27631	-3.32045	-2.78679	-3.64416	-3.15963	-2.99852	-2.39355	-2.67624	-2.70678	-3.08401	-2.09263	-1.66533	-2.6235	-2.44796	-2.34875	-1.44358	-1.99356	-2.64906	-1.7447	-1.59237	-2.41577	-2.62109	-2.02767	-2.43696	-3.44904	-2.77088	-2.49627	-3.09077	-3.13358	-3.77492	-2.99337
session12	theta	educated	throw	5	-1.82988	-1.02563	-1.6914	-1.75004	-1.50044	-1.28585	-1.07241	-1.68514	-1.08521	-0.929559	-1.11727	-1.37109	-0.958374	-1.72949	-2.04691	-1.10919	-2.35062	-1.049	-2.68373	-1.43261	-1.69774	-2.3389	-1.41081	-1.77823	-1.00084	-1.83552	-1.45502	-1.29358	-1.06467	-1.60634	-1.48997	-0.812022	-1.77343	-1.19562	-1.87778	-1.70648	-1.75566	-2.13852	-1.53873	-1.75777	-0.940402	-1.67113	-2.38645	-2.14932	-1.54919
session15	alpha	ellite	catch	3	-1.82623	-1.83384	-1.72025	-1.75536	-1.40906	-1.91171	-1.63295	-1.83843	-1.1244	-2.03618	-2.20568	-2.23768	-1.99355	-1.35794	-3.06636	-2.56047	-2.43119	-2.15322	-1.95915	-2.28962	-2.39371	-2.93799	-1.99371	-1.73502	-1.95248	-2.02534	-1.1494	-1.83713	-1.63341	-1.31256	-1.35013	-0.855935	-0.822259	-0.963987	-1.43788	-1.2128	-1.49553	-1.87096	-1.50765	-1.28664	-0.984653	-2.21327	-2.02636	-1.70375	-2.13709
session10	alpha	educated	catch	1	-1.82494	-1.92035	-2.40998	-3.00222	-2.22809	-2.37689	-2.84747	-2.60594	-2.72234	-2.5529	-3.53602	-3.26713	-1.84156	-3.30119	-2.53338	-3.0904	-2.50381	-3.65707	-2.88426	-3.38478	-2.60446	-3.26552	-1.76059	-2.58695	-2.38186	-2.64292	-1.58333	-1.11908	-1.32662	-1.37312	-1.46554	-1.46538	-1.37516	-1.45238	-2.02545	-1.97608	-1.84537	-2.15278	-2.22318	-2.10254	-1.95685	-2.75474	-2.71707	-2.95221	-2.74918
session8	alpha	ellite	catch	2	-1.82309	-2.56523	-1.95123	-1.92888	-1.71985	-1.98852	-3.36852	-2.08346	-1.87413	-1.87819	-2.83956	-2.96403	-3.14206	-3.09328	-2.91551	-2.96176	-2.7462	-3.70024	-3.14008	-3.69786	-3.3272	-2.3009	-2.52315	-3.18789	-1.90647	-3.38194	-1.43846	-1.26414	-1.45424	-1.5477	-1.60468	-2.05299	-2.44213	-3.53699	-2.23055	-2.68467	-1.80156	-2.27614	-3.16502	-2.96503	-1.87701	-1.55744	-2.78625	-2.63121	-2.91546
session12	alpha	educated	catch	5	-1.82185	-1.9063	-3.09639	-2.91907	-2.06886	-2.54058	-2.79766	-2.85649	-2.87697	-2.37295	-2.75922	-3.47218	-3.81242	-2.67312	-3.13022	-2.6132	-2.87035	-1.73195	-3.52964	-2.68244	-2.2564	-2.91202	-3.06643	-3.159	-1.73122	-2.54879	-2.41689	-2.8953	-3.34658	-2.56758	-2.42409	-3.54861	-1.26708	-0.955573	-1.91265	-2.32878	-1.39856	-2.50682	-2.14171	-2.20114	-1.73384	-2.09227	-2.81014	-2.47971	-2.71164
session20	alpha	educated	throw	5	-1.8206	-1.4873	-1.77117	-1.61395	-1.5396	-1.94345	-0.989418	-2.07916	-2.68571	-1.54101	-1.83281	-2.0905	-2.30711	-1.51094	-0.827301	-2.85016	-2.56706	-2.60195	-2.05139	-1.98843	-2.35826	-2.13653	-1.25546	-1.91782	-2.2492	-1.40347	-1.40061	-2.52359	-2.4926	-1.90937	-0.823086	-2.41798	-1.61225	-1.25152	-1.3973	-2.60549	-1.46497	-1.69718	-1.31466	-1.94405	-2.05602	-1.72058	-1.61015	-2.21011	-1.28464
session5	alpha	ellite	catch	4	-1.81896	-2.52473	-1.33574	-1.35904	-0.861355	-1.73227	-1.69037	-1.2192	-1.36179	-1.30168	-2.22135	-1.23205	-1.48393	-0.485767	-2.81423	-1.51032	-1.4153	-2.18566	-2.20478	-1.69788	-0.55714	-1.7209	-2.3009	-1.95897	-0.113952	-0.0684986	-1.26116	-1.01033	-0.606636	-1.00356	-0.87514	-1.25311	-1.87784	-1.95852	-1.44785	-1.62083	-2.09568	-0.904388	-1.47624	-1.25116	-1.62286	-1.65592	-1.63444	-1.26017	-1.48735
session16	alpha	ellite	catch	2	-1.81826	-1.87178	-0.728793	-1.50833	-1.27716	-0.0298136	-0.102626	-1.47885	-0.733892	-1.25134	-0.802498	-2.15876	-0.925343	-1.57695	-2.25867	-2.11499	-1.04883	0.0307343	-2.12469	-2.1438	-1.77097	-0.881774	-1.63539	-1.24203	-1.64749	-1.21454	-1.41523	-0.609237	-1.6159	-1.31405	-1.5728	-0.746267	-1.94534	-2.3232	-1.99318	-2.32356	-1.83932	-1.75228	-1.85496	-2.68753	-2.21981	-2.2424	-2.16494	-2.90613	-2.39713
session19	delta	educated	throw	5	-1.81723	-1.69169	-2.93229	-1.79369	-1.92912	-3.25605	-3.03244	-2.28313	-1.46101	-2.44456	-2.5533	-2.91463	-2.37806	-2.15404	-3.0254	-2.03488	-2.49065	-2.47233	-3.39931	-2.50743	-2.87866	-2.67138	-2.22821	-2.95826	-1.77454	-2.76801	-2.19061	-2.10428	-2.04785	-2.08707	-0.979926	-2.26216	1.92867	1.30352	-0.400526	-0.351067	0.265501	-0.924561	-0.860214	-1.23756	0.058776	-1.20816	-0.38511	-0.998153	-2.79781
session6	alpha	ellite	catch	5	-1.81675	-1.82189	-1.98308	-2.27649	-1.3232	-1.67703	-1.68062	-1.96169	-1.58368	-2.03296	-1.69405	-2.29676	-1.61675	-1.81869	-1.77873	-2.06541	-2.11513	-1.6997	-2.23636	-1.69039	-1.67253	-1.66103	-1.20043	-1.44426	-1.28952	-1.0921	-1.33376	-1.28352	-1.48822	-1.35958	-1.11326	-1.13246	-1.36935	-1.59183	-1.82133	-1.74542	-1.192	-1.53289	-1.32786	-1.31193	-1.477	-1.86743	-2.10751	-2.10172	-1.75914
session17	alpha	educated	catch	3	-1.81636	-1.76667	-2.5305	-2.22216	-2.16264	-2.80717	-2.13751	-2.31277	-2.63556	-2.68427	-2.71112	-2.6116	-3.17271	-3.39164	-3.36039	-2.70804	-3.39529	-3.05532	-2.23928	-2.92972	-2.53979	-3.71533	-2.48147	-2.9318	-2.26771	-2.70747	-2.40238	-2.40897	-2.33284	-1.83537	-1.94177	-1.77272	-2.41642	-1.72848	-2.62154	-1.98745	-1.89753	-2.50819	-2.13151	-2.40619	-2.40134	-2.39577	-2.34868	-2.45059	-3.02787
session8	beta	ellite	throw	1	-1.81589	-1.57171	-2.18704	-1.75554	-2.01295	-2.28475	-2.65376	-2.489	-2.1637	-2.64293	-2.88781	-2.64126	-3.0338	-3.11693	-2.94317	-3.01116	-2.62976	-3.10665	-2.70582	-3.79657	-3.42435	-2.30106	-1.70161	-2.98077	-3.32569	-2.85682	-1.42908	-1.28479	-2.3205	-2.09995	-1.8902	-2.32649	-1.25881	-1.13367	-2.41294	-1.74347	-2.18095	-2.42845	-2.4722	-2.00497	-1.33112	-2.49105	-2.42664	-2.33956	-2.34339
session13	alpha	ellite	catch	2	-1.81267	-1.93576	-1.99252	-1.65891	-1.54194	-2.27404	-2.39519	-2.53786	-1.59503	-2.1414	-2.19489	-2.44834	-2.16989	-0.772485	-2.50048	-2.51639	-2.79697	-1.94718	-2.43302	-2.99483	-2.5396	-2.53225	-0.786845	-2.39929	-1.06694	-1.42197	-1.24221	-1.1105	-1.64016	-0.849519	-0.64284	-1.43332	-2.58799	-1.6148	-2.2441	-1.7744	-1.57465	-2.08391	-1.47349	-1.37836	-1.45015	-1.74339	-1.5341	-1.24545	-1.75837
session12	alpha	educated	catch	1	-1.81229	-1.47681	-1.73088	-2.34472	-1.06756	-2.72649	-2.75369	-2.39752	-1.51103	-1.83711	-2.6116	-2.72219	-2.64217	-1.83586	-2.93699	-2.80411	-3.26812	-1.72814	-2.62695	-3.60298	-3.0842	-2.6074	-1.87709	-2.59822	-2.40294	-2.23207	-1.04237	-2.06899	-2.56952	-1.96496	-1.88517	-2.29555	-2.00677	-2.17979	-2.89411	-4.21861	-1.23262	-2.75943	-2.16919	-2.64934	-1.88027	-2.45246	-2.1598	-2.29495	-2.87011
session6	beta	ellite	throw	3	-1.80742	-1.79861	-2.14276	-1.7847	-1.15334	-1.93941	-2.47525	-1.60225	-0.788486	-2.47164	-3.06914	-3.19417	-2.32409	-2.29345	-2.99622	-3.42068	-2.30306	-1.67371	-2.63252	-3.16755	-2.95729	-1.872	-2.33786	-2.59261	-2.77837	-2.27225	-1.7222	-2.36877	-2.27341	-1.53363	-1.30832	-1.91367	-2.14334	-1.40663	-2.1862	-1.97473	-0.52767	-1.81887	-2.09058	-1.79117	-1.08386	-1.3608	-2.00657	-2.5081	-2.56431
session12	delta	educated	throw	1	-1.8067	-0.836225	-1.94712	-0.76122	-1.09215	-1.67778	-1.61942	-2.76144	-0.63952	-1.60739	-1.15222	-1.53983	-1.13048	-0.751492	-1.37235	-1.61671	-2.23682	-1.15246	-1.7694	-1.49876	-1.60256	-2.64384	-1.44634	-1.04716	-1.11353	-1.8303	-1.11973	-1.84435	-1.65958	-2.33205	-1.25829	-2.41955	-0.691277	0.566397	-2.53554	-1.50352	-1.48379	-1.3519	0.0291946	-0.16733	0.941777	-1.87579	-0.435768	-0.65404	0.810033
session12	delta	educated	throw	5	-1.80409	-1.14425	-1.82654	-2.17109	-1.42227	-0.918378	-0.817344	-1.21499	-1.54336	-1.43601	-1.26305	-1.13404	-0.112039	-1.78803	-2.66375	-1.97821	-2.36491	-0.165225	-2.33355	-2.21749	-2.63536	-1.86662	-1.56618	-1.72182	-1.69546	-2.61906	-1.48781	-1.1435	-0.909761	-1.41658	-2.03543	-0.850298	-0.802501	-0.500645	-1.37668	-0.705243	-1.18458	-2.24754	-1.53094	-1.37083	-0.154449	-1.08278	-2.28828	-1.40421	-0.34152
session1	alpha	educated	throw	4	-1.80058	-1.26369	-2.38792	-1.44031	-1.46559	-1.82707	-1.66329	-1.65211	-1.69088	-2.93696	-1.38444	-1.91464	-1.97406	-2.87214	-2.43189	-1.28618	-2.62148	-2.58093	-4.26066	-1.86371	-2.56596	-2.8313	-1.55513	-2.39553	-2.06344	-2.52476	-1.83958	-0.540526	-1.71777	-0.888908	-0.872656	-0.774606	-1.74728	-1.42152	-1.90852	-1.857	-1.43024	-1.33467	-1.73467	-1.88489	-1.78708	-1.27193	-1.64301	-1.51918	-2.03884
session16	theta	ellite	catch	1	-1.7989	-2.0345	-1.01691	-1.94762	-0.828783	-0.490698	-0.764147	-1.80254	-1.42831	-1.29467	-0.976243	-1.92542	-2.32173	-2.16694	-2.07585	-1.47443	-1.99754	-0.377149	-3.35949	-2.14737	-1.93951	-1.39973	-2.23396	-1.91913	-1.32837	-1.5503	-1.17531	-0.767311	-1.00332	-0.657674	-1.07513	-0.281797	-1.17013	-1.35459	-0.786661	-1.67366	-1.04726	-0.573121	-0.707183	-2.41156	-1.19347	-0.943959	-0.939858	-1.77486	-1.5863
session13	theta	ellite	catch	3	-1.79883	-1.41888	-1.82813	-0.991049	-1.49203	-1.85986	-1.75132	-1.62556	-1.14201	-1.99837	-1.82701	-2.16286	-1.24987	-1.11787	-2.0164	-1.9755	-2.00074	-1.28276	-2.072	-2.30824	-2.44952	-1.81507	-0.847589	-2.12366	-2.14217	-1.8515	-1.87983	-0.525276	-1.27069	-1.00298	-1.95729	-1.17128	-2.50569	-2.42868	-2.10619	-0.849557	-1.50542	-1.93256	-1.46452	-2.10716	-1.26497	-2.06097	-1.91867	-1.87507	-2.43597
session18	theta	educated	throw	1	-1.79569	-1.45012	-1.5473	-2.32685	-1.2928	-0.855693	-1.27833	-1.53231	-1.10257	-1.86701	-1.05618	-1.77174	-1.75264	-1.69185	-1.86955	-1.92758	-1.65527	-0.896433	-1.89038	-2.09549	-2.04211	-1.2972	-1.3007	-1.56013	-1.83335	-1.38654	-0.782941	-0.676458	-0.598739	-0.990119	-1.0764	-0.624273	-1.37907	-1.00986	-1.72176	-1.7882	-1.58433	-1.67549	-2.04766	-1.12241	-0.815329	-1.72222	-1.68761	-1.9583	-1.74695
session19	theta	educated	catch	4	-1.78701	-0.793083	-1.72605	-1.16511	-1.10765	-1.72748	-1.66018	-1.65213	-1.99449	-1.67592	-1.50025	-2.35668	-2.47908	-1.81241	-2.17291	-2.37501	-3.32299	-2.70607	-2.53674	-2.91292	-2.59034	-2.51329	-1.90218	-2.85845	-2.06537	-1.67819	-1.43802	-1.5915	-1.22571	-1.03545	-1.21246	-1.52594	-0.7963	-0.774983	-1.77373	-0.761379	-1.26257	-2.00499	-1.3834	-0.919961	-2.44022	-2.54926	-1.35593	-1.35437	-1.99605
session4	gamma	educated	catch	5	-1.78534	-0.817259	-2.71911	-1.69247	-1.31223	-2.92545	-3.40189	-2.99905	-1.53977	-2.54356	-2.99774	-4.18304	-3.29922	-2.37578	-1.23232	-3.91444	-2.34481	-1.78408	-1.76205	-2.69431	-3.71929	-3.41453	-2.41915	-2.83225	-3.23346	-3.02978	-1.827	-2.16157	-2.38801	-2.66929	-2.63045	-1.89931	-1.68086	-0.764953	-2.26569	-2.44804	-1.03862	-3.28119	-3.43604	-2.28827	-1.85424	-2.84476	-4.19378	-2.75461	-2.44511
session8	beta	ellite	catch	2	-1.77741	-2.64724	-1.85744	-1.88945	-1.5865	-2.12117	-3.07121	-2.1506	-1.90838	-1.20728	-3.33457	-3.17463	-2.65913	-2.82067	-2.49738	-3.5408	-2.50885	-2.71485	-2.24578	-3.92942	-3.97474	-2.118	-2.8977	-3.41637	-3.0711	-3.24964	-1.94319	-1.9082	-2.15865	-2.13006	-1.77328	-2.36177	-1.43598	-2.98233	-1.32032	-1.64178	-1.40228	-1.36083	-3.22626	-2.30855	-1.34536	-1.34917	-2.97023	-3.33869	-2.71686
session18	beta	educated	catch	4	-1.77448	-1.10569	-2.12356	-1.73364	-1.73073	-1.84233	-2.28866	-2.03029	-1.83094	-2.14537	-2.44626	-2.38832	-2.44736	-1.73395	-2.81985	-2.52488	-1.96773	-1.70847	-1.99042	-3.08873	-2.11116	-1.71243	-1.29465	-2.04201	-1.95629	-1.78456	-1.69255	-0.851173	-1.10783	-1.52278	-1.07827	-1.62859	-2.15441	-1.14236	-2.78979	-1.58486	-2.35524	-2.55856	-2.46348	-2.129	-2.05028	-2.68851	-3.11594	-2.54415	-2.6498
session10	beta	educated	catch	4	-1.76821	-2.20688	-3.12395	-2.7165	-2.70445	-2.79279	-2.78463	-2.39913	-2.06025	-3.15372	-3.23966	-3.08017	-2.31198	-1.83838	-3.43384	-3.37022	-3.25506	-3.37441	-2.27234	-3.41294	-3.51726	-2.50252	-2.30513	-2.81736	-2.89136	-2.98278	-1.41179	-1.80963	-2.25869	-2.33711	-1.41239	-2.49485	-2.05465	-2.24164	-3.04635	-2.69048	-3.05591	-3.03632	-3.39935	-2.86232	-2.50778	-3.12873	-4.00372	-3.71952	-2.72484
session11	beta	educated	throw	5	-1.76755	-2.08722	-2.63265	-2.62302	-3.14901	-2.61424	-3.14078	-2.69485	-3.31917	-2.87689	-3.15108	-3.35932	-1.65664	-1.82779	-3.28104	-2.72005	-2.58328	-3.02668	-3.32773	-3.47971	-2.38157	-2.20264	-2.17452	-3.55283	-2.74618	-2.34371	-2.8455	-2.54146	-2.71742	-2.58146	-2.77188	-2.40725	-2.92828	-3.1717	-3.15135	-3.00141	-3.24703	-3.12715	-2.75498	-2.50203	-3.1309	-3.40442	-2.99865	-3.07512	-1.42299
session8	alpha	ellite	catch	4	-1.76362	-2.51638	-2.9273	-2.45514	-1.90075	-1.72223	-2.24813	-1.92628	-2.25635	-1.14874	-2.23268	-2.78179	-2.63635	-2.71339	-2.13502	-2.49005	-2.5745	-2.84447	-2.43841	-2.84988	-2.40384	-1.21381	-2.23956	-2.63638	-2.1422	-1.6312	-1.06427	-0.870444	-1.54344	-1.10483	-0.521621	-1.54139	-1.63775	-2.5708	-1.0119	-3.50073	-1.25431	-1.92226	-2.65381	-1.81183	-2.28786	-0.78566	-2.66277	-2.7266	-2.26404
session4	alpha	educated	throw	2	-1.7571	-2.0445	-2.06011	-2.18686	-1.60769	-2.24539	-2.37387	-2.46786	-2.05192	-2.35399	-2.91373	-2.84015	-2.94601	-2.57605	-4.46546	-2.72602	-3.52678	-2.98399	-3.21635	-3.22897	-3.49425	-3.71078	-1.93208	-2.3633	-2.53744	-3.40428	-2.60679	-1.39462	-1.6137	-2.39598	-2.26589	-1.56269	0.0561965	-0.259431	-1.02913	-1.3344	-1.59322	-1.58459	-1.33478	-1.85331	-2.43563	-2.4811	-1.78719	-2.04768	-2.75017
session10	beta	educated	catch	2	-1.75344	-1.69339	-2.7676	-2.69875	-1.89145	-2.77939	-3.39031	-2.88353	-2.58699	-3.25397	-3.51961	-3.51296	-2.10939	-1.96102	-3.35984	-3.83108	-2.92627	-3.16644	-3.13025	-4.0984	-3.41566	-2.56422	-2.33485	-3.27665	-2.98542	-2.25462	-1.35139	-1.74541	-1.92321	-2.30396	-1.18756	-2.30242	-2.88273	-1.4703	-2.76493	-2.66293	-2.25207	-2.91312	-3.64635	-2.90976	-1.97123	-2.79885	-3.89654	-3.6614	-2.60785
session2	gamma	ellite	throw	3	-1.75257	-1.17414	-2.35281	-1.74333	-0.928019	-3.03096	-2.84337	-2.52007	-1.4667	-2.72692	-3.29822	-2.8436	-0.856658	-1.17446	-2.86041	-2.81971	-2.76695	-2.54122	-2.89604	-3.49466	-3.00342	-2.32618	-1.42839	-2.76728	-3.27813	-2.59806	-2.44859	-1.47978	-1.58863	-2.21433	-1.96404	-2.39858	-1.67477	-2.56861	-2.68899	-2.06513	-1.94615	-2.76748	-2.7672	-1.7571	-2.67629	-2.9384	-3.30429	-2.74799	-1.75537
session18	delta	educated	throw	1	-1.75075	-1.95863	-1.9149	-2.86918	-1.20091	-1.33899	-1.5784	-1.35637	-0.967499	-2.18153	-1.30439	-2.62267	-1.75531	-1.33938	-2.18208	-2.37316	-2.23192	-0.594112	-1.55717	-2.0549	-2.95751	-1.44125	-1.31221	-1.77054	-2.40331	-1.78207	-0.927912	-0.706188	-0.723047	-1.63939	-1.13514	-0.731858	-0.406248	-0.3649	-1.18442	-0.901195	-1.55249	-0.927892	-0.872798	-0.427077	-1.02655	-1.27217	-1.13292	-2.42379	-1.41182
session7	gamma	ellite	throw	2	-1.75032	-1.67288	-2.58595	-2.15716	-2.13556	-2.61588	-2.60785	-2.46663	-2.35203	-3.22173	-3.22618	-2.85756	-3.27044	-2.77806	-3.46834	-3.63091	-3.51686	-3.62402	-3.57739	-3.64247	-3.20402	-2.83794	-3.2675	-3.35539	-2.69069	-2.71224	-2.22482	-2.92154	-2.95465	-2.46607	-2.33944	-2.8958	-1.89254	-1.89226	-3.0532	-2.89665	-1.68399	-3.11081	-3.50627	-3.02467	-2.47192	-3.1579	-3.85189	-3.56009	-3.76086
session18	delta	educated	throw	4	-1.74211	-0.691416	-1.89626	-1.19737	-2.09557	-1.59879	-1.07356	-0.701342	-1.40786	-2.24376	-2.24095	-1.29965	-1.76044	-1.18412	-1.54584	-2.26001	-2.18572	-2.03901	-1.72856	-1.55544	-2.64543	-1.41755	-1.07821	-1.254	-1.57743	-2.00883	-0.93332	-0.496614	-0.651027	-1.13066	-1.57986	-0.765452	-1.6064	-1.32986	-1.11173	-2.00515	-0.302608	-0.709837	-1.86736	-1.96463	-1.80752	-1.51308	-1.59052	-1.95069	-2.7169
session7	beta	ellite	catch	2	-1.74053	-1.54934	-2.55507	-2.36501	-1.24863	-2.70765	-3.47659	-2.72561	-2.06165	-2.74479	-3.27597	-3.94201	-2.79787	-2.37619	-2.71776	-3.36425	-3.07015	-3.15037	-2.79818	-3.05551	-2.55583	-2.38301	-2.43843	-2.8334	-2.34715	-1.75543	-2.30489	-2.4616	-2.50943	-1.63707	-2.1267	-2.32919	-1.67646	-1.56508	-2.57597	-2.49909	-1.01374	-2.71292	-3.40499	-2.62017	-1.2276	-2.85174	-3.0581	-3.55187	-2.42007
session7	beta	ellite	throw	2	-1.73489	-1.58156	-2.13458	-1.90572	-1.85704	-2.04436	-1.88859	-2.05945	-2.37109	-2.72743	-2.34829	-2.10192	-2.90882	-2.28734	-2.78724	-2.46675	-1.70399	-2.6789	-2.95937	-2.7427	-2.36703	-1.65106	-2.00808	-2.50066	-2.00774	-1.46174	-1.48605	-1.9794	-1.90047	-1.53291	-1.68418	-2.11514	-0.575006	-0.622745	-1.75675	-1.74514	-1.50571	-1.97933	-2.21149	-1.78247	-1.75288	-2.41423	-2.39156	-1.83955	-2.39202
session10	alpha	educated	catch	2	-1.7319	-1.45753	-2.04581	-2.09378	-1.52567	-2.05344	-2.10498	-1.9595	-1.74923	-2.11094	-2.26694	-2.2016	-2.05247	-2.9342	-2.78536	-2.96308	-2.05374	-2.44927	-2.38194	-3.37419	-2.81515	-2.49823	-1.94657	-2.06069	-1.33416	-2.39281	-1.76381	-1.24292	-0.973869	-1.83895	-2.06215	-1.76031	-1.86815	-1.58201	-1.95306	-1.57958	-1.77904	-1.69123	-1.83062	-1.60998	-1.80448	-2.59374	-2.70123	-2.2835	-2.40289
session3	beta	educated	throw	5	-1.72832	-1.17535	-2.27764	-1.95463	-1.31765	-2.36116	-2.78727	-2.39013	-1.46867	-2.11389	-2.92723	-2.90747	-1.65118	-2.56325	-3.37046	-2.82323	-2.28494	-2.59683	-2.84916	-3.15762	-2.88884	-2.47287	-1.67022	-2.89764	-2.67633	-2.38906	-1.62596	-1.31145	-1.95721	-1.55481	-1.53262	-1.95317	-2.17495	-1.54414	-2.32475	-1.75358	-1.66552	-2.22989	-2.25744	-1.34893	-1.53483	-1.984	-2.58435	-2.18836	-1.43149
session1	gamma	educated	catch	3	-1.72832	-1.94241	-2.28932	-3.37604	-1.79136	-3.14765	-3.62616	-2.65041	-2.49205	-3.20111	-3.23611	-3.76122	-3.06191	-2.29043	-3.51274	-3.02694	-4.03328	-2.98313	-4.56749	-3.92097	-3.63139	-3.18056	-3.96606	-4.10253	-3.0912	-3.50381	-2.81867	-2.64634	-3.21609	-2.89883	-1.99434	-2.48673	-1.8111	-2.14189	-2.93636	-3.68122	-3.16092	-3.32289	-3.95244	-3.83507	-2.82962	-3.82165	-3.80457	-4.17213	-3.62462
session9	beta	ellite	throw	3	-1.72755	-2.12104	-2.50183	-3.08612	-2.31319	-2.33829	-2.33374	-3.33117	-2.37748	-2.73445	-2.65149	-2.8109	-3.42692	-2.79223	-3.08812	-3.14981	-3.08899	-3.61822	-2.99089	-3.83722	-3.26739	-2.83281	-2.81048	-3.11869	-2.76399	-2.7937	-1.9194	-3.42243	-2.72386	-1.79513	-2.5943	-2.64233	-2.50414	-2.08696	-2.47991	-2.55456	-3.00356	-2.50805	-3.27338	-3.71199	-2.34469	-2.36171	-2.75863	-3.17852	-3.55958
session7	gamma	ellite	throw	5	-1.72686	-1.78775	-3.1659	-2.99515	-2.25325	-3.04141	-2.92001	-2.86308	-2.27073	-3.67992	-3.23597	-2.86661	-3.17667	-2.52503	-3.70584	-3.36043	-2.66293	-3.14545	-3.63164	-3.93042	-3.54247	-3.09611	-3.06175	-3.50861	-3.27187	-3.11305	-2.16764	-2.74884	-2.78799	-1.6367	-0.900294	-1.41594	-2.01947	-1.97188	-3.51111	-3.2383	-2.7284	-3.80101	-3.33699	-3.16155	-2.33505	-4.01034	-3.55158	-3.17751	-3.15305
session17	alpha	educated	throw	1	-1.7256	-2.07982	-1.86379	-1.83598	-1.82489	-1.77747	-1.68333	-1.82141	-2.82649	-1.7586	-1.67097	-2.30969	-2.82261	-1.54289	-2.16611	-3.71034	-3.18521	-3.57559	-1.53288	-3.18416	-2.46989	-2.50733	-1.73285	-2.1897	-0.946029	-1.8433	-1.49794	-1.11882	-1.24666	-1.19874	-0.575646	-1.14769	-2.5577	-3.23921	-3.05317	-2.95589	-3.00614	-2.7537	-2.48189	-2.80089	-3.16546	-3.23523	-3.23332	-2.9662	-3.16066
session13	theta	ellite	throw	1	-1.72546	-1.67191	-1.0764	0.225172	-1.30461	-0.652104	-0.71819	-1.28508	-1.24842	-1.52643	-0.869233	-0.995589	-2.08889	-1.44165	-1.59769	-1.17719	-1.86284	-1.41331	-1.56725	-2.38001	-1.13744	-1.16355	-0.290282	-1.23474	-1.02383	-1.12576	-0.990884	0.068306	-0.344871	-0.390404	-0.683691	-0.806597	-1.35503	-1.1706	-1.7563	-1.04524	-1.30858	-1.60707	-1.48773	-1.24297	-1.24983	-2.23121	-1.96782	-1.55922	-1.8717
session5	theta	ellite	catch	5	-1.72306	-1.38433	-0.646997	-0.979533	-0.944564	-0.475405	-0.709007	-0.785477	-1.19912	-0.522722	-0.853415	-1.01478	-1.66717	-0.87075	-1.23076	-1.42371	-1.7988	-2.03353	-1.4893	-2.1207	-0.662857	-1.76035	-2.12163	-1.39864	-1.16645	-0.41705	-0.544149	-0.153433	-0.0502091	0.216539	0.230025	-0.150055	-1.25767	-1.41745	-1.05998	-1.0659	-0.158793	-0.800087	-0.626557	-0.249254	-0.522953	-1.06768	-0.502495	-0.248088	-0.802877
session6	theta	ellite	catch	3	-1.71958	-1.9498	-1.45586	-1.73628	-1.21937	-1.03243	-1.24849	-1.82082	-1.44567	-1.57378	-1.2103	-1.73601	-1.36833	-1.2788	-1.77469	-1.72917	-2.16704	-0.71837	-2.31241	-2.09125	-2.12016	-1.50452	-1.198	-1.5667	-1.42923	-1.34399	-1.40764	-1.2479	-1.43835	-1.49855	-1.16818	-0.638371	-1.20563	-1.18056	-1.1252	-1.52302	0.135255	-0.612889	-1.13138	-0.941873	-1.49674	-0.895697	-1.19414	-1.13886	-1.61119
session10	alpha	educated	throw	2	-1.70634	-1.46277	-1.89287	-1.21674	-1.76939	-2.11029	-2.06077	-1.25626	-1.84444	-2.40629	-2.55854	-2.63933	-2.08102	-1.45221	-2.68341	-2.68627	-2.01392	-2.09519	-1.94312	-2.52054	-2.79504	-2.71565	-1.02777	-1.7942	-1.63897	-2.27698	-2.0432	-1.45659	-0.808133	-1.62747	-2.14599	-1.69309	-1.88642	-1.70969	-2.19996	-1.9603	-1.85039	-2.45568	-2.21455	-1.72358	-2.32487	-2.82206	-2.22221	-2.19671	-2.12222
session20	gamma	educated	throw	3	-1.70558	-0.180312	-1.94458	-2.74746	-0.299036	-1.90558	-3.50389	-2.18024	-2.76759	-1.9739	-3.42506	-2.83974	-2.80546	-2.04402	-2.83199	-3.41703	-3.25727	-2.45049	-3.45647	-3.14961	-2.79404	-1.30679	-2.4321	-2.47828	-2.48339	-2.57645	-1.64463	-2.56956	-2.41845	-2.4139	-2.10117	-2.54362	-1.24822	0.0628826	-1.61103	-2.97127	-1.56686	-2.48571	-3.06517	-3.08705	-3.3712	-2.4784	-3.00254	-3.63357	-2.97529
session8	gamma	ellite	catch	2	-1.70555	-3.05934	-1.39939	-1.76176	-1.67685	-1.70237	-3.92992	-2.23243	-1.48199	-1.85411	-3.95194	-3.57863	-2.82718	-3.25905	-3.11369	-3.768	-3.04491	-3.06211	-1.87216	-3.7139	-3.71515	-2.09793	-3.07218	-3.15269	-3.78889	-3.50641	-1.84323	-1.50139	-2.85231	-3.03204	-2.30159	-2.42084	-1.55387	-3.08663	-2.47985	-1.87533	-2.25395	-2.15105	-3.51319	-1.92621	-1.00968	-1.51059	-4.0019	-3.58084	-2.63945
session15	beta	ellite	throw	5	-1.6991	-1.58372	-2.51019	-2.48789	-2.09441	-2.68658	-3.37403	-2.53678	-1.60435	-1.75881	-3.42369	-2.71867	-1.59589	-2.54203	-3.26767	-3.54006	-1.94605	-1.88847	-2.98724	-3.19071	-2.73632	-2.05196	-2.74545	-2.54085	-2.66206	-2.62546	-2.1361	-2.10377	-1.94321	-2.10273	-2.09328	-0.985071	-2.15636	-1.73658	-2.94453	-2.84287	-2.45047	-3.09045	-3.63573	-3.04165	-1.79198	-2.81156	-3.87363	-2.92092	-2.12527
session18	beta	educated	catch	3	-1.69692	-1.22819	-2.3578	-1.44803	-1.61672	-1.94949	-2.31111	-1.7647	-2.09109	-2.31483	-2.49774	-2.79947	-2.72253	-1.74845	-2.68273	-2.65591	-2.7564	-1.24605	-2.46751	-3.06079	-2.68884	-1.14331	-1.6709	-2.9183	-2.54843	-2.72333	-1.94181	-1.28627	-1.79365	-2.79536	-0.889877	-1.52961	-2.59682	-0.965034	-2.67754	-1.64381	-1.60168	-1.84095	-2.4439	-1.23862	-2.12635	-1.93726	-2.74725	-2.52983	-2.5057
session1	beta	educated	catch	2	-1.69573	-1.62069	-2.30233	-2.5402	-1.98227	-2.10316	-2.35307	-2.40711	-2.16362	-2.72654	-2.36251	-2.28109	-2.7856	-2.14798	-3.58545	-2.42196	-2.73684	-3.07315	-3.1212	-3.5216	-3.55835	-2.98471	-2.79704	-2.93895	-2.54642	-3.14941	-2.66369	-2.66085	-2.37141	-2.17393	-1.90538	-1.37604	-1.52423	-1.48438	-2.52773	-2.57489	-2.42873	-2.79443	-2.67203	-2.83211	-2.17505	-3.0737	-2.99603	-2.87544	-3.37029
session8	alpha	ellite	catch	3	-1.69253	-3.55661	-1.78469	-2.429	-1.23205	-2.08363	-2.78353	-2.30317	-1.99417	-1.95629	-2.87776	-2.7361	-1.97255	-2.88082	-2.75647	-2.36946	-2.9927	-3.32873	-2.76892	-2.7957	-2.51688	-2.32224	-2.58152	-2.61474	-1.45918	-2.24128	-0.903205	-1.5743	-2.18149	-0.859952	-0.654392	-1.69618	-2.28587	-4.20509	-2.11418	-2.46601	-2.09557	-1.81503	-2.43089	-2.16684	-2.54282	-1.79686	-2.73738	-2.77948	-2.72755
session9	beta	ellite	throw	4	-1.68803	-1.5767	-2.15716	-1.87776	-2.34552	-2.35094	-2.77256	-2.72394	-2.08739	-3.12983	-2.40469	-3.13021	-3.28548	-2.79469	-2.65571	-3.30685	-2.79823	-2.96044	-2.92686	-2.85728	-3.08694	-3.06164	-2.61922	-2.27848	-2.07281	-2.60139	-2.09986	-2.91262	-2.16388	-2.50401	-2.24397	-2.05701	-2.04137	-2.29547	-2.71582	-3.01523	-2.4195	-2.56066	-3.08532	-3.42335	-2.63538	-2.70672	-2.7782	-3.65758	-3.6293
session20	beta	educated	catch	1	-1.68548	-2.18615	-2.69561	-4.29886	-2.58229	-3.3187	-3.23093	-4.29625	-2.76954	-4.31806	-3.24697	-3.42815	-3.29791	-2.24983	-4.17803	-3.40565	-3.97732	-4.49746	-2.89249	-4.00565	-3.38772	-3.01517	-2.46535	-3.37175	-3.64925	-2.76708	-2.69972	-2.42453	-2.70353	-3.41552	-3.1308	-3.46996	-1.704	-2.49165	-2.4943	-4.40198	-2.76485	-3.13285	-3.36087	-4.57968	-2.74768	-4.43514	-3.5749	-3.69749	-3.45234
session18	alpha	educated	catch	1	-1.68499	-1.20414	-2.4195	-1.47792	-2.26844	-1.9736	-2.01144	-1.855	-1.34549	-2.0823	-1.77723	-2.36594	-2.27821	-1.52104	-1.64202	-2.17102	-2.7757	-1.26831	-2.08847	-2.6563	-3.14532	-1.57871	-0.967574	-2.47919	-2.09285	-2.07395	-0.75292	-1.36394	-1.39222	-1.24846	-0.70899	-1.39838	-1.07341	-1.42559	-1.78617	-1.49428	-1.59641	-1.46199	-1.42431	-1.43219	-1.56304	-1.58191	-1.72122	-1.27468	-2.25242
session10	beta	educated	throw	4	-1.68467	-1.94136	-2.17617	-2.34916	-1.56288	-2.5418	-3.05396	-2.19972	-2.4943	-2.42208	-3.20405	-2.78474	-2.06011	-1.17464	-3.46064	-3.34396	-2.16553	-1.37667	-2.36499	-2.82283	-2.52333	-2.70431	-1.73354	-2.79558	-2.13383	-2.04998	-2.16997	-2.67489	-1.7908	-2.09263	-1.88548	-2.58661	-2.51229	-2.48344	-3.08288	-3.02404	-2.69732	-3.15273	-3.03205	-2.37066	-2.06828	-3.46743	-2.86759	-3.48474	-2.3546
session8	delta	ellite	catch	3	-1.68105	-2.63103	-2.44252	-1.94854	-1.05456	-2.72772	-2.25578	-2.086	-1.30033	-1.3583	-2.68675	-3.07712	-2.23978	-3.23052	-2.44944	-2.27669	-2.85537	-2.86696	-2.92997	-2.03531	-2.13181	-2.58144	-2.3985	-2.08948	-2.37914	-3.05902	-2.10501	-1.82419	-2.63953	-1.8903	-1.12051	-0.937888	-1.91613	-3.01881	-1.65411	-2.67779	-1.31408	-2.29052	-3.33651	-2.2599	-1.56542	-2.21895	-2.25729	-3.42033	-2.2885
session2	beta	ellite	throw	3	-1.67995	-1.15427	-1.67427	-0.851219	-1.19768	-1.22516	-1.13205	-0.262346	-0.547768	-1.74684	-1.61884	-0.64623	-0.585343	-1.10475	-1.79216	-2.03228	-1.84513	-1.36965	-1.97267	-2.48995	-2.34289	-1.34426	-1.47545	-2.04916	-1.87709	-1.77683	-1.68182	-1.31709	-1.26971	-1.71762	-1.53839	-2.07294	-1.21504	-1.46836	-1.926	-1.17125	-1.35316	-1.36335	-1.58487	-1.01022	-1.46901	-1.99818	-2.12644	-1.93659	-2.17856
session8	theta	ellite	catch	1	-1.67901	-3.0726	-1.50651	-0.997534	-1.23212	-2.06747	-2.60572	-1.85245	-1.3738	-2.25823	-1.88227	-2.6671	-2.31089	-2.86993	-2.14958	-2.37465	-2.45172	-2.30175	-1.61654	-2.58826	-3.27168	-1.95208	-2.45479	-2.15577	-2.48961	-3.17907	-1.84175	-1.06508	-2.55626	-2.27795	-1.1807	-1.89846	-1.17193	-2.52757	-1.72051	-2.38923	-1.03249	-2.39565	-3.17496	-2.82995	-2.39127	-1.57637	-2.93773	-2.63643	-2.53119
session16	alpha	ellite	throw	1	-1.67648	-2.59862	-2.85747	-2.41516	-1.03536	-1.90026	-1.27704	-1.35534	-1.87967	-1.84036	-1.14764	-1.59885	-1.67906	-1.07987	-2.54396	-1.91222	-1.58574	-1.58581	-1.27365	-2.75039	-2.14286	-2.01657	-2.23875	-1.88394	-1.81628	-1.77777	-1.92734	-1.53633	-1.76721	-1.20155	-1.73089	-1.29749	-1.83002	-1.62129	-2.04225	-2.42388	-1.21148	-1.80433	-1.05848	-1.51501	-1.66549	-2.22654	-1.1657	-0.851787	-2.64646
session3	alpha	educated	throw	2	-1.67043	-1.01217	-1.78412	-1.60067	-1.80092	-1.73768	-2.0171	-1.54913	-1.01518	-1.3411	-1.81579	-2.32595	-0.967765	-2.25043	-0.655948	-1.79788	-1.57083	-1.01696	-0.477138	-0.468564	-1.90661	-0.784329	-0.264285	-0.0365271	-1.34995	-1.19834	0.248202	0.00259373	0.379145	-0.228394	0.124333	-1.11857	-2.00306	-1.49657	-1.9766	-1.58581	-2.14146	-1.51891	-1.39629	-1.56619	-1.5226	-2.1865	-1.39808	-1.13943	-2.45578
session4	alpha	educated	catch	1	-1.66873	-1.66644	-1.79108	-1.94626	-0.788461	-2.03338	-2.46939	-2.55227	-2.37623	-2.23681	-2.51404	-3.38814	-3.53713	-2.18102	-3.64089	-3.03509	-3.72598	-3.32862	-3.04127	-3.07507	-2.68669	-3.17859	-2.41614	-2.72354	-2.11663	-2.55357	-1.78467	-1.5125	-1.91407	-2.16839	-2.02392	-1.29054	-1.72391	-1.63804	-2.20517	-1.38112	-0.717429	-2.65274	-2.46669	-2.1422	-1.56006	-2.50603	-2.43878	-2.16853	-2.54267
session14	gamma	ellite	throw	1	-1.66308	-1.29403	-3.30026	-2.95374	-3.38407	-3.81898	-4.13118	-3.69354	-2.10356	-2.1967	-4.0336	-3.45146	-2.55807	-3.16903	-2.8702	-3.83366	-2.78356	-2.42538	-2.39219	-4.29993	-4.08237	-1.5177	-2.94893	-3.51953	-3.5153	-3.12029	-1.54358	-2.05587	-3.22858	-2.90808	-1.23514	-2.2657	-2.51176	-2.13817	-3.9419	-3.38796	-3.09568	-3.96876	-4.20493	-3.7237	-2.61564	-1.81112	-3.97495	-4.25219	-2.31634
session3	alpha	educated	catch	2	-1.66195	-1.38851	-1.39134	-1.54417	-1.3358	-1.38604	-1.22143	-1.71556	-0.761338	-1.94275	-1.19314	-1.22342	-2.01156	-2.07206	-1.84837	-1.36252	-2.19267	-1.16994	-2.53326	-2.26142	-2.30138	-1.54348	-1.30129	-1.83128	-1.78828	-1.55711	-0.401075	-0.75029	-0.678319	0.193564	-0.182684	-0.598993	-2.78207	-1.29798	-2.09844	-1.50248	-1.4045	-1.95995	-1.63344	-1.43814	-0.714736	-1.71783	-1.36215	-1.18006	-1.94607
session10	delta	educated	catch	2	-1.66121	0.00482538	-0.0394944	0.849183	0.671823	-1.40252	-1.24194	-0.299015	0.906716	-0.898383	-2.01578	-1.73226	0.263178	-0.911757	-1.27276	-2.00636	-2.03167	-1.50024	-1.83096	-1.26368	-1.68284	-1.76237	-1.38334	-0.449371	-0.906259	-1.45571	-0.49055	-0.83525	-0.621535	-0.951233	-0.293531	-1.04168	-0.276101	0.222977	-0.998475	-1.99404	-1.80037	-1.5766	-1.65656	-2.36778	-0.788648	-1.25582	-2.44547	-2.15095	-2.27542
session12	theta	educated	catch	2	-1.66018	-1.44123	-2.76511	-2.15491	-0.811085	-3.07183	-2.79246	-1.87235	-1.8997	-2.60017	-2.08459	-1.8586	-2.15469	-0.968555	-1.95346	-1.61637	-2.22614	-2.07419	-1.723	-2.13138	-2.35766	-2.14745	-1.27361	-2.80456	-1.95097	-1.85821	-1.62884	-1.67179	-2.59395	-2.5317	-2.08681	-2.64549	-0.965307	-2.03117	-2.47852	-1.93961	-0.43467	-2.30806	-2.14819	-2.12243	-1.63104	-1.65924	-1.91033	-2.34085	-3.07048
session12	theta	educated	throw	3	-1.659	-1.03934	-1.58157	-1.62082	-1.03805	-1.62613	-0.527173	-0.999575	-1.0339	-1.73181	-0.893526	-1.34595	-1.21822	-1.19989	-2.32493	-0.584189	-2.24574	-1.34393	-2.38731	-2.31808	-1.78615	-2.86129	-0.785525	-2.01147	-1.77212	-1.6799	-1.27457	-0.842869	-1.09983	-1.46671	-1.88533	-0.563194	-1.63467	-0.40368	-2.05991	-0.756474	-1.25737	-2.06527	-1.41966	-1.85474	-1.06334	-1.07694	-1.57107	-2.00833	-0.971089
session13	beta	ellite	throw	5	-1.64268	-1.27668	-1.5194	-1.11416	-1.9282	-1.55977	-1.17635	-1.34925	-1.47147	-1.91676	-1.67017	-1.68312	-1.68766	-1.85493	-2.50354	-2.11519	-2.45504	-1.52087	-2.04227	-2.74543	-2.23166	-2.66874	-0.714467	-1.05609	-1.03922	-1.61685	-1.21329	-0.390686	-0.439219	-0.61688	-0.665279	-1.00783	-2.39391	-2.29274	-2.60193	-2.20075	-2.34707	-2.41599	-2.50896	-2.41748	-2.17597	-2.50292	-2.78651	-2.57274	-2.19842
session6	alpha	ellite	catch	2	-1.63122	-1.29361	-1.55449	-1.34828	-1.13026	-1.67789	-1.51446	-0.932053	-1.06607	-1.92766	-2.25948	-1.89094	-1.61774	-1.75575	-1.76748	-1.67388	-2.27115	-0.579887	-1.89889	-0.871195	-1.46843	-1.96828	-2.27049	-0.663109	-0.556654	-1.52208	-1.04525	-1.61363	-0.64167	-1.2339	-0.920246	-1.13704	-1.79094	-1.97892	-1.85519	-1.90469	-1.51438	-1.83731	-1.51027	-1.35984	-2.24661	-2.0806	-1.65574	-2.08992	-2.02207
session6	alpha	ellite	catch	3	-1.63108	-2.61266	-1.49372	-1.89769	-1.39109	-1.40391	-1.58172	-2.10907	-1.42528	-1.67256	-1.64606	-1.99192	-2.21652	-1.53541	-2.33917	-2.21198	-2.34687	-1.04246	-2.55254	-2.27732	-2.03974	-2.36393	-1.5342	-1.91527	-1.46396	-1.68402	-1.45694	-1.60617	-1.79027	-1.34244	-1.3586	-0.78168	-2.00912	-1.80685	-1.9889	-2.45277	-1.31611	-1.39207	-1.59879	-1.85959	-1.50394	-1.82449	-1.7258	-1.61236	-1.7957
session13	theta	ellite	throw	4	-1.62361	-1.13482	-1.6607	-0.38001	-1.2764	-0.690319	-0.605246	-1.03621	-1.17985	-1.28967	-0.689186	-0.808974	-2.11985	-1.64419	-1.27676	-0.452118	-1.75885	-0.96347	-2.12823	-1.5594	-1.33262	-1.754	-0.411715	-1.31427	-0.625142	-1.09062	-0.077595	-0.17984	-0.397459	-0.549129	-0.155716	-0.306437	-0.972651	-1.36884	-1.32724	-0.236397	-0.575595	-1.82067	-1.27572	-1.6899	-1.52324	-1.19318	-2.11	-1.95057	-1.71735
session18	alpha	educated	throw	3	-1.62253	-1.40261	-1.03503	-1.45047	-0.99831	-1.21409	-1.09165	-1.19198	-1.91605	-2.0694	-1.59031	-2.0367	-2.66519	-1.34721	-0.664179	-1.89538	-2.1546	-1.50509	-1.17097	-1.39061	-1.9392	-1.65802	-0.936868	-1.04128	-1.43824	-1.78915	-1.6627	-0.637076	-0.975861	-1.85192	-2.01508	-1.79265	-2.12941	-1.67611	-2.16514	-2.29771	-1.88664	-2.06906	-1.58186	-1.71649	-1.99136	-2.10589	-1.93326	-1.59478	-2.39687
session17	theta	educated	throw	5	-1.62114	-2.22857	-2.02482	-2.21658	-2.81605	-2.01266	-1.7597	-1.81664	-2.47254	-2.37776	-2.41185	-2.20461	-2.42238	-1.38812	-2.11431	-2.63976	-3.06778	-3.66134	-1.64324	-2.34349	-2.44215	-2.23511	-0.708978	-1.60081	-1.87564	-1.32095	-1.54518	-1.07965	-1.33617	-1.98821	-1.03448	-2.13998	-1.98817	-2.25694	-1.57606	-1.54005	-2.2994	-1.82342	-1.35727	-1.16821	-2.13889	-1.4002	-1.83868	-1.57785	-2.174
session8	delta	ellite	catch	1	-1.60786	-3.14421	-2.35494	-1.64729	-1.27114	-1.64907	-2.7121	-1.84066	-1.78964	-2.45005	-2.39053	-2.65448	-2.90855	-3.20982	-2.88354	-2.74416	-2.58317	-2.93096	-1.89698	-3.19553	-3.62943	-2.76316	-3.01623	-2.24484	-3.18125	-2.89078	-2.03518	-1.21349	-2.28364	-1.47968	-1.72229	-1.26234	-2.6503	-3.49909	-0.935568	-3.12071	-0.247964	-2.15514	-3.04791	-2.80405	-2.25191	-1.01335	-3.43539	-2.35534	-1.67761
session5	alpha	ellite	throw	2	-1.59073	-1.18834	-1.97801	-1.74984	-0.58107	-2.1169	-2.7257	-2.01027	-0.128989	-1.36437	-2.03302	-1.80104	-1.2208	-1.70257	-2.29765	-1.65106	-1.95527	-1.77564	-2.82964	-2.07345	-1.83991	-3.48348	-2.12556	-1.92124	-1.01279	-1.53375	-2.48342	-0.978414	-1.05741	-1.45836	-1.49725	-1.74758	-1.68299	-1.46025	-1.77226	-1.82719	-1.86351	-1.66705	-2.05221	-2.04005	-1.92632	-1.86511	-1.90169	-2.52365	-1.42365
session17	gamma	educated	catch	5	-1.5876	-2.47939	-3.48826	-3.96434	-3.41412	-4.64002	-4.16918	-4.38952	-4.26905	-4.23999	-4.31089	-3.95287	-5.28832	-4.13509	-4.55912	-3.98606	-4.14	-4.2308	-2.70364	-3.96675	-4.42471	-4.85228	-2.11565	-3.50612	-3.68739	-4.73277	-3.70424	-3.9595	-3.4886	-3.96709	-3.41942	-3.91817	-2.50098	-2.8851	-3.8652	-3.99805	-3.13314	-4.11372	-4.29823	-3.92856	-3.78839	-4.10956	-4.97248	-4.8745	-4.45898
session2	beta	ellite	throw	2	-1.58664	-0.560134	-2.14472	-1.55628	-1.31184	-2.07856	-1.68594	-1.81238	-1.49946	-3.05248	-1.52655	-1.75917	-2.02767	-1.9673	-2.20345	-2.30566	-2.84744	-1.88465	-2.29962	-2.94375	-2.71821	-1.93898	-1.98889	-2.42567	-2.18907	-2.07953	-2.14046	-1.97434	-1.78742	-2.0682	-1.93356	-2.29513	-1.75821	-0.393791	-2.30165	-2.00395	-1.45328	-2.30794	-2.02755	-1.85169	-1.92207	-2.61245	-2.26908	-2.16129	-2.32751
session6	theta	ellite	catch	1	-1.5845	-1.3652	-1.29829	-1.24791	-1.03776	-1.0048	-0.914583	-0.680585	-1.06128	-1.7682	-0.512159	-0.754939	-1.32596	-1.17741	-1.51504	-1.2572	-1.08502	-1.22745	-1.67807	-1.90258	-1.60939	-0.99639	-1.31837	-1.39809	-1.73948	-0.783135	-0.733278	-1.32864	-1.41636	-0.78137	-0.619797	-0.520625	-1.57176	-1.12047	-1.00493	-1.78533	-0.359626	-0.899327	-1.20428	-1.53415	-0.761975	-1.29045	-1.16662	-1.59605	-1.19109
session12	theta	educated	catch	1	-1.57959	-0.611129	-0.385938	-1.78217	-0.997648	-1.76372	-1.33513	-1.88696	-0.62991	-0.573674	-1.67516	-1.99363	-2.14793	-0.931497	-1.87985	-1.65487	-2.56977	-1.46466	-1.49519	-2.34948	-1.92335	-1.97277	-1.22067	-2.12185	-1.25678	-1.12486	-0.268117	-1.06185	-1.89987	-1.00599	-1.04595	-1.69399	-1.84369	-1.75382	-1.60358	-2.51147	-0.989698	-1.55716	-1.54086	-2.24952	-1.45717	-1.64565	-1.12899	-1.82549	-2.37492
session15	theta	ellite	throw	2	-1.57914	-1.90802	-1.48615	-1.8612	-1.2054	-1.07499	-1.29374	-1.52001	-1.71973	-0.963337	-0.994677	-1.11462	-1.44145	-2.35445	-1.08063	-1.35335	-1.0132	-1.05587	-1.82609	-2.15581	-1.6177	-1.5562	-0.9152	-1.35952	-1.64486	-1.01953	-1.37804	-0.670743	-0.602464	-0.368524	-0.309163	-0.350171	-0.376775	-0.556643	-1.25426	-1.37935	-0.646338	-0.862708	-1.41277	-0.993045	-0.853075	-0.958145	-1.44522	-1.28074	-1.21443
session18	alpha	educated	catch	3	-1.57691	-1.36105	-1.94027	-1.11411	-0.656349	-1.83382	-1.63338	-1.71712	-1.57201	-1.40243	-1.88558	-2.14532	-2.42104	-1.48438	-2.19687	-1.88806	-2.60682	-1.28283	-1.85571	-2.63312	-2.24823	-1.1962	-0.553228	-2.09547	-1.79956	-1.80099	-1.0152	-0.818684	-1.02387	-1.50328	-1.14825	-0.586999	-1.99814	-1.36075	-2.52653	-1.27552	-2.61194	-2.09489	-1.93452	-1.4779	-0.939253	-2.2425	-2.32676	-2.3633	-1.67762
session7	gamma	ellite	throw	4	-1.56705	-1.37928	-3.31708	-2.52487	-2.37462	-3.2871	-2.70653	-2.08111	-2.05325	-3.87482	-2.59363	-2.31845	-2.54613	-1.9537	-3.10802	-3.07939	-2.22808	-2.4259	-2.8133	-3.94148	-3.47526	-2.22751	-1.8342	-2.49965	-3.44787	-3.03199	-2.17775	-1.96821	-1.88822	-1.73453	-0.97047	-0.568325	-2.02512	-2.07215	-3.06023	-3.00958	-2.22306	-2.9863	-3.08113	-3.45266	-2.55713	-3.58337	-3.20797	-3.09544	-3.48141
session2	beta	ellite	throw	4	-1.56062	-0.450323	-1.74736	-1.13154	-0.661837	-1.07761	-1.41188	-1.0601	-1.06359	-1.77655	-1.58594	-1.70588	-1.32225	-1.36851	-1.28323	-2.10097	-2.35696	-1.72801	-1.86228	-2.13778	-2.21057	-1.64438	-1.3424	-1.6604	-1.22445	-1.46488	-1.95799	-1.12292	-0.833324	-1.68548	-1.79669	-2.40565	-2.1859	-0.449062	-2.25185	-1.76721	-1.60064	-1.85104	-1.69685	-1.95838	-1.37941	-2.53087	-1.7319	-2.05445	-1.97395
session15	alpha	ellite	catch	1	-1.5599	-1.21752	-1.80431	-1.65145	-1.65999	-1.82475	-1.96012	-2.04294	-1.30923	-2.03794	-2.41816	-2.75848	-2.49196	-1.85504	-2.79414	-1.86064	-1.9869	-2.29333	-2.12373	-1.97038	-0.824105	-1.59036	-1.72532	-1.90859	-1.3711	-0.655158	-2.24255	-1.99773	-1.90114	-1.82441	-1.79369	-2.41931	-1.15529	-1.1491	-1.77987	-1.59772	-1.71744	-2.13977	-2.31557	-1.79763	-1.42806	-2.34587	-2.82672	-3.03911	-2.42081
session1	gamma	educated	catch	4	-1.55481	-1.27134	-2.68172	-2.81935	-2.54271	-2.78981	-3.32411	-3.10668	-2.3593	-3.42587	-3.51058	-3.84438	-2.93628	-2.66533	-4.21453	-3.26046	-3.26285	-3.62026	-3.97153	-4.01917	-3.95944	-2.83185	-3.62221	-3.62961	-3.74374	-3.44177	-2.50204	-2.65049	-2.70682	-2.52428	-1.47516	-1.17511	-2.26131	-2.39231	-3.3461	-3.48505	-2.07648	-3.50042	-3.98846	-3.05533	-2.90022	-3.54787	-4.08819	-3.92413	-3.51245
session1	alpha	educated	throw	2	-1.55478	-1.29497	-2.24408	-0.920906	-2.02308	-1.97766	-1.53694	-1.32325	-2.24934	-2.46432	-1.92265	-1.45083	-2.28236	-2.32201	-2.01072	-1.14875	-1.81797	-3.1784	-2.53392	-2.07672	-2.20706	-2.79412	-1.47132	-2.04665	-2.00064	-2.91925	-2.45061	-0.61701	-1.15013	-1.81834	-1.39192	-0.541294	-2.35575	-1.43731	-1.38484	-1.64503	-1.522	-1.54168	-1.24114	-1.61585	-2.35174	-1.587	-1.3068	-1.32769	-2.86569
session11	alpha	educated	throw	3	-1.55297	-2.42242	-1.35724	-2.77053	-2.37562	-1.64175	-1.60671	-1.76468	-2.99747	-2.37369	-1.68135	-1.78765	-1.86086	-2.01487	-2.13939	-1.94539	-1.98104	-2.40146	-2.24211	-3.02337	-2.3116	-2.21993	-0.926489	-2.91684	-1.92499	-1.90977	-1.62689	-1.46401	-1.20745	-0.81429	-1.07992	-0.750119	-1.83679	-1.96736	-2.05668	-2.41934	-2.86076	-2.03121	-2.29373	-2.64497	-2.87619	-2.58186	-2.10851	-2.96345	-1.79737
session20	theta	educated	throw	3	-1.54639	0.0203754	-1.83652	-2.19712	-0.710074	-1.83025	-1.58509	-1.8517	-2.29844	-1.68573	-1.90046	-1.94458	-2.49539	-0.810055	-2.06189	-2.34094	-2.68005	-2.2426	-2.75803	-2.5058	-2.70691	-2.17322	-2.39421	-2.3917	-2.89947	-2.18129	-0.793479	-3.34137	-3.22917	-2.40458	-0.776798	-2.84284	-0.672152	-1.26916	-1.12734	-2.46941	-0.789604	-2.35255	-1.58389	-2.55221	-2.70717	-2.54757	-1.98121	-2.07921	-3.07714
session15	alpha	ellite	catch	4	-1.54459	-1.48577	-1.79213	-2.20925	-1.86006	-2.20605	-2.47851	-2.0928	-1.79802	-2.4031	-2.82334	-2.63995	-2.70346	-2.26506	-3.68621	-3.05656	-2.54148	-2.77086	-2.33504	-3.4153	-2.9858	-2.62241	-1.80782	-2.34317	-2.71924	-1.91952	-2.60568	-1.66275	-1.48731	-1.60648	-1.68524	-1.77274	-1.5339	-1.48145	-1.52998	-1.54071	-1.5736	-1.51361	-1.34401	-1.36172	-1.59537	-2.01282	-1.86173	-1.90964	-2.34448
session4	beta	educated	catch	5	-1.54013	-1.57614	-2.49369	-1.73143	-0.515005	-2.61341	-2.85528	-2.21278	-2.21318	-2.51948	-3.00342	-2.70008	-2.82666	-1.56828	-2.38304	-3.16429	-2.19822	-2.93333	-2.91737	-3.67575	-3.43902	-3.55663	-1.90675	-2.92645	-3.13507	-3.18089	-2.04074	-1.5229	-2.01852	-2.29202	-2.27362	-1.04935	-1.46694	-0.830061	-1.68374	-1.53404	-0.553302	-2.28737	-2.29955	-2.16383	-1.69057	-2.55089	-2.63582	-2.07065	-2.10913
session11	theta	educated	catch	4	-1.53944	-1.17586	-1.38226	-1.85483	-0.879113	-0.80569	-0.813969	-1.82164	-0.883025	-0.920733	-0.77124	-1.32675	-1.0986	-0.965325	-0.80454	-1.06488	-1.94973	-1.28195	-1.10423	-2.18431	-1.53221	-1.59675	-0.281428	-2.53769	-1.60697	-0.821452	-1.17039	-1.62389	-0.603569	-0.370565	-1.78528	0.179954	-0.776772	-0.219196	-1.04442	-0.153799	-0.951394	-1.14217	-1.21841	-0.661435	0.767831	-1.10805	-1.18138	-1.47259	-0.584979
session12	delta	educated	catch	2	-1.53769	-1.50482	-2.46594	-2.26133	-0.0569427	-2.55308	-2.5703	-1.87936	-1.76808	-2.0256	-1.96227	-2.07568	-2.05292	-1.04912	-1.6579	-1.97405	-1.90027	-1.86603	-1.7538	-2.85419	-2.37174	-1.52578	-1.0221	-2.88123	-2.12379	-1.46472	-1.1848	-1.49057	-2.46157	-1.81715	-1.72909	-2.40228	-0.0380404	-1.70221	-1.93642	-2.10757	-0.494636	-2.42181	-2.22422	-2.21849	-1.79003	-1.40078	-2.58618	-2.3299	-3.08734
session17	alpha	educated	catch	1	-1.53573	-1.86291	-3.19815	-2.61046	-2.19336	-2.5931	-2.54749	-2.63037	-2.35123	-2.76	-2.34122	-2.44905	-3.04655	-2.96066	-2.70889	-2.58848	-3.12349	-2.86225	-2.38173	-3.40768	-3.31748	-3.298	-1.88903	-2.6444	-2.84021	-3.46234	-2.27698	-2.84564	-3.32169	-2.29028	-1.42652	-1.50439	-1.78928	-2.17382	-2.04228	-2.65925	-2.10608	-2.43055	-2.07291	-2.67688	-2.96589	-2.68556	-2.06272	-2.41348	-3.82786
session16	alpha	ellite	catch	4	-1.53402	-1.80451	-1.94598	-2.1762	-1.44215	-2.22699	-2.35413	-2.67799	-2.10429	-2.10618	-2.52155	-3.33999	-2.39877	-2.63323	-2.09966	-1.65182	-2.64751	-1.3345	-3.13778	-1.73722	-2.01835	-2.37106	-1.81775	-1.49933	-1.43914	-1.86302	-2.03783	-0.941778	-0.818753	-1.86393	-1.75779	-0.883959	-2.05829	-2.14999	-1.915	-2.56556	-1.58563	-1.95082	-2.30433	-3.02903	-2.42532	-1.98219	-2.54472	-2.86337	-2.7206
session20	theta	educated	catch	3	-1.53074	-1.99917	-2.10586	-2.54049	-1.88447	-2.30588	-1.88616	-3.01806	-2.68268	-3.90948	-2.46797	-2.7084	-3.29649	-2.16294	-3.35712	-3.29725	-4.23723	-3.46287	-2.34915	-3.32822	-2.80837	-2.47878	-1.32712	-2.34386	-2.72786	-1.87808	-1.00164	-1.18144	-1.31733	-2.0106	-1.22754	-1.62778	-1.44949	-2.05625	-2.54845	-3.29529	-1.79032	-2.64707	-1.70988	-3.20954	-2.45093	-3.10225	-2.06398	-2.17121	-2.98518
session15	alpha	ellite	catch	2	-1.52985	-1.22585	-2.09109	-1.1834	-1.77095	-2.14283	-1.78777	-1.33527	-0.763328	-2.62206	-2.62468	-2.47663	-1.73185	-2.09554	-2.82105	-1.35061	-2.46741	-1.57303	-2.33075	-0.490172	-0.286014	-2.64582	-2.29924	-1.17777	-0.139981	-0.697634	-1.48361	-1.86299	-1.63704	-1.89969	-1.83702	-1.34679	-1.35798	-1.16659	-1.85428	-1.7234	-1.87751	-2.10683	-1.95781	-1.97894	-1.79814	-2.38608	-2.18724	-2.49137	-2.74307
session13	theta	ellite	throw	2	-1.5271	-1.02872	-1.72596	-0.849761	-1.47588	-2.17926	-1.3656	-1.42796	-1.25427	-1.72106	-1.37738	-1.21223	-2.18856	-1.3018	-1.72968	-0.928944	-2.47222	-1.8971	-2.39271	-1.5138	-2.08766	-2.54401	-1.24716	-1.89678	-1.00358	-1.71851	-0.89119	-0.0958891	-0.940169	-0.0980096	-0.571638	1.90623	-1.86453	-1.25276	-2.18631	-0.44176	-2.02049	-1.96925	-1.89263	-1.6629	-1.34759	-2.33155	-1.71515	-1.32208	-1.97588
session10	theta	educated	catch	2	-1.51569	-0.80103	-1.33037	-0.599634	-0.246811	-1.605	-1.64841	-0.979406	-0.438931	-1.21413	-2.20075	-1.89251	-0.92249	-2.02321	-2.26394	-2.62597	-2.12946	-2.02772	-2.04198	-2.20229	-2.53509	-2.08364	-1.65116	-1.53316	-0.953138	-2.1016	-1.29874	-1.11824	-1.14572	-1.48016	-1.00022	-1.56107	-0.786185	-0.249754	-1.35408	-1.67356	-1.49016	-1.28191	-1.30181	-1.46697	-0.861843	-1.98778	-2.06621	-1.67937	-1.79779
session8	alpha	ellite	catch	1	-1.50793	-3.22933	-1.27545	-0.993964	-1.44669	-1.69189	-2.69121	-2.16157	-1.74451	-1.81181	-2.47572	-2.50822	-2.66125	-2.7576	-2.08432	-2.8782	-2.52724	-2.70186	-2.01098	-3.11032	-3.1236	-2.14591	-2.13391	-2.70924	-2.69584	-3.03878	-1.5339	-1.1357	-2.95782	-2.69304	-1.1953	-2.26167	-0.536034	-2.31633	-2.20699	-1.55476	-1.66997	-3.00085	-3.54679	-3.02879	-1.94909	-1.60471	-3.33088	-3.40025	-2.76891
session4	alpha	educated	catch	4	-1.50699	-1.07237	-1.7355	-1.38016	-1.17208	-1.88933	-2.00189	-2.02111	-1.47037	-1.81506	-2.24606	-2.37015	-2.21161	-1.88912	-3.00687	-2.15256	-2.40145	-3.17423	-2.32225	-1.93985	-1.53783	-2.67048	-1.38036	-1.23192	-0.764264	-1.12118	-1.619	-0.835498	-1.04242	-1.57031	-1.53482	-0.98251	-1.95679	-1.68076	-2.29174	-1.92747	-1.16163	-2.64737	-2.58702	-1.82847	-1.68744	-2.45056	-3.05698	-2.40716	-2.12304
session8	theta	ellite	catch	3	-1.50585	-3.02861	-1.90887	-2.48726	-0.907455	-2.51017	-2.22849	-2.10294	-1.67728	-1.56704	-2.35887	-2.56686	-2.1508	-3.14131	-2.54351	-1.95194	-3.12975	-3.14783	-2.96715	-2.06229	-2.24113	-2.5223	-2.70514	-1.98123	-1.80262	-2.50845	-1.30736	-1.93633	-2.69628	-1.62241	-1.02893	-1.48112	-2.23103	-3.32915	-2.16665	-2.47869	-1.59421	-2.44489	-2.71211	-2.37257	-1.78601	-2.47473	-2.08244	-3.15327	-2.65414
session17	alpha	educated	catch	4	-1.50566	-1.32685	-2.61081	-2.48507	-1.83268	-2.6116	-2.68733	-2.87406	-2.53907	-2.54108	-2.71986	-2.80183	-3.73299	-2.91731	-3.05648	-2.4005	-3.6522	-2.91525	-1.9681	-3.1818	-3.09727	-3.54216	-1.72465	-3.05183	-2.26196	-2.34005	-2.43011	-2.58125	-2.76522	-1.71798	-2.18186	-2.02696	-2.35839	-2.20055	-3.34238	-2.24272	-2.94498	-2.84741	-2.18241	-2.67835	-2.82437	-2.611	-2.24544	-2.95193	-3.89214
session2	beta	ellite	catch	5	-1.49811	-1.40727	-2.05558	-1.55351	-1.98439	-1.90653	-1.11073	-0.933624	-1.8259	-2.94955	-2.0051	-1.55199	-2.07988	-2.29951	-3.02609	-2.38938	-2.28122	-1.57995	-2.29144	-2.42592	-2.9647	-2.3428	-1.75599	-1.96387	-2.20422	-2.53541	-1.67156	-1.52906	-1.53878	-2.29019	-1.95162	-1.58196	-1.69307	-1.20115	-2.11618	-1.8412	-2.17337	-2.1366	-2.16869	-1.97994	-2.04534	-2.6069	-1.88456	-2.35988	-2.51287
session1	theta	educated	throw	3	-1.49517	-0.545337	-1.03769	-1.4753	-0.388701	-0.79512	-1.05552	-1.52754	-2.22368	-1.36383	-1.05593	-1.5184	-1.99452	-1.10598	-1.71224	-1.39965	-2.1534	-1.92757	-1.81919	-1.75726	-1.42111	-1.80403	-0.971969	-2.86555	-1.99605	-1.82376	-1.71505	-0.367234	-1.15883	-0.865556	-0.817764	-0.271903	-1.13079	0.0380663	-1.22894	-0.286926	0.173773	-0.660937	-0.743272	-0.855254	0.198652	-0.908561	-0.667208	-1.11208	-0.908835
session10	beta	educated	catch	1	-1.48528	-1.64659	-2.58472	-2.63768	-2.29022	-3.06902	-3.66794	-3.25214	-2.26351	-2.95692	-4.1539	-3.93369	-2.5074	-2.32078	-3.66607	-4.1723	-3.18124	-3.7286	-2.3152	-3.68728	-3.71582	-2.77609	-2.1714	-3.09345	-2.55683	-2.71313	-1.84612	-1.33778	-1.84766	-2.25926	-1.7833	-2.23959	-1.65568	-1.14071	-2.9618	-2.72727	-1.9974	-2.62764	-3.27514	-2.75467	-1.83903	-3.04564	-3.71351	-3.44748	-2.26254
session15	theta	ellite	catch	5	-1.48034	-0.797934	-1.3819	-1.1626	-0.91559	-1.59654	-1.46047	-1.20674	-0.550965	-2.02689	-1.79916	-1.60303	-1.26073	-2.10215	-2.53313	-1.5763	-1.6094	-1.14958	-1.75508	-1.51302	-1.61517	-1.98182	-1.15717	-0.654215	-1.29554	-1.55535	-1.18881	-0.388165	-0.226636	-1.08014	-1.11946	-0.404492	-0.471878	-0.211966	-0.643604	-0.545825	-0.656526	-0.616866	-1.05519	-0.892746	0.0475553	-1.40014	-1.75994	-1.81029	-1.72042
session12	delta	educated	catch	1	-1.47199	-0.875389	0.0204245	-2.43346	-0.904905	-1.04192	-0.358159	-2.18511	-0.252625	0.427041	-1.0466	-0.97103	-1.87705	0.233954	-0.930349	-0.780998	-1.88369	-0.701836	-0.393954	-1.27645	-1.54693	-1.74061	-0.872927	-1.80774	-0.522511	0.134856	-0.50772	0.0353347	-1.35591	-0.15527	0.39162	-1.48845	-0.513133	-1.80554	-0.670411	-1.98299	-0.276278	-1.1296	-1.27478	-2.21954	-0.0945659	-1.80021	-0.870425	-1.58891	-1.83066
session1	gamma	educated	catch	1	-1.4718	-1.63901	-2.79911	-2.58224	-2.41064	-3.48723	-3.80065	-2.59745	-1.57524	-3.11335	-3.56465	-3.96305	-3.64381	-2.53367	-3.97812	-3.39245	-4.2106	-3.51412	-4.41586	-3.8174	-4.27075	-3.49463	-3.36436	-3.90732	-3.4418	-3.75094	-2.66512	-2.33172	-3.24244	-2.14897	-1.81068	-1.23624	-1.23261	-1.07348	-2.39878	-2.72211	-1.96006	-3.0616	-3.43831	-2.2449	-1.93293	-3.1251	-3.44568	-3.37009	-3.08448
session19	alpha	educated	throw	5	-1.46667	-1.50945	-2.56813	-1.62884	-0.965183	-2.37304	-2.47674	-2.08837	-1.98468	-1.70285	-1.80762	-2.60923	-2.93395	-1.61167	-2.54094	-2.00124	-2.3551	-2.34637	-2.82722	-2.46998	-2.18547	-1.99156	-1.91695	-2.1886	-2.10152	-2.81781	-1.00565	-1.66796	-1.47012	-2.008	-1.19227	-1.72925	-1.26929	-1.16528	-1.91604	-2.4347	-1.82525	-2.17178	-2.11436	-1.85208	-1.35261	-2.29509	-1.31975	-2.38469	-2.75772
session9	theta	ellite	throw	1	-1.46321	-1.15012	-0.827106	-0.646445	-2.10538	-2.17303	-2.3816	-2.24212	-1.50695	-2.37681	-1.47256	-2.10035	-1.86678	-2.01461	-1.9728	-1.83864	-2.14731	-2.44587	-2.54193	-2.14854	-2.31978	-2.30724	-1.8863	-2.13443	-1.50203	-1.63852	-1.37246	-2.67778	-1.96513	-1.63195	-1.98403	-1.68973	-0.613228	-1.19808	-1.22551	-1.73606	-0.967422	-1.20692	-1.19341	-2.24484	-1.46602	-1.63464	-1.1611	-1.55557	-2.39522
session2	beta	ellite	catch	2	-1.45763	-1.18605	-1.95608	-1.40064	-1.92181	-1.87435	-1.80516	-1.69151	-2.73162	-2.83303	-2.03393	-2.63951	-2.56504	-2.84043	-2.55335	-2.52072	-2.46847	-2.21203	-2.87654	-3.01768	-3.12991	-2.19365	-1.95249	-2.58526	-1.99082	-1.96678	-1.99217	-1.89069	-1.41557	-1.83918	-2.2339	-1.46666	-1.53406	-1.81657	-1.90518	-2.14194	-2.22253	-2.07199	-1.99384	-1.52094	-2.23139	-2.95141	-2.18386	-1.93072	-2.06058
session7	gamma	ellite	throw	3	-1.454	-1.6212	-2.80387	-2.70575	-2.20423	-3.09974	-2.91845	-2.60985	-2.43006	-3.37168	-3.43267	-3.15816	-3.17727	-2.7078	-3.93262	-4.0019	-2.92949	-3.72585	-3.55071	-3.46477	-3.16212	-2.94217	-3.34291	-3.04405	-2.92205	-2.74641	-2.21824	-2.69795	-2.75523	-2.68324	-2.49442	-3.51792	-2.52608	-2.32035	-3.58222	-2.79132	-2.8036	-3.8091	-3.60849	-2.95475	-2.01599	-4.47651	-3.79028	-3.61736	-3.20635
session15	alpha	ellite	throw	2	-1.452	-1.97299	-1.52069	-2.19367	-0.953167	-0.781535	-1.50509	-1.85697	-1.87081	-0.826708	-1.17069	-1.32589	-1.99881	-2.28609	-1.10821	-1.45536	-0.955512	-0.918382	-1.60124	-2.06219	-1.2916	-1.36229	-0.612188	-1.27569	-1.69675	-1.1224	-1.43342	-0.648353	-0.581661	-0.836683	-0.845099	-0.403823	-0.604006	-0.76107	-1.08143	-1.28366	-0.757458	-0.8734	-1.03012	-1.06335	-0.897613	-1.1669	-1.70224	-1.31568	-1.13829
session20	beta	educated	catch	5	-1.45	-2.44639	-2.54305	-4.19778	-2.9272	-3.36716	-3.50112	-4.78534	-3.11393	-4.08385	-4.06914	-4.13644	-3.36379	-2.67349	-4.52308	-4.26646	-4.98546	-4.57137	-3.80531	-4.21188	-4.06995	-3.45613	-3.40257	-3.84375	-3.73839	-3.42031	-2.96462	-2.80766	-2.91869	-3.30645	-2.96606	-3.10231	-1.8949	-2.52592	-2.9028	-4.08334	-2.43651	-3.74323	-3.80464	-4.48815	-2.55225	-4.12599	-3.92253	-3.75606	-3.65266
session18	theta	educated	catch	2	-1.4445	-0.574901	-2.26171	-1.4355	-1.27624	-1.59183	-1.67205	-1.19304	-0.868385	-1.4132	-1.6862	-1.75878	-1.43899	-1.67467	-1.95207	-1.24356	-1.98612	-1.26408	-2.22968	-1.41466	-1.66179	-1.59324	-1.29718	-2.08895	-0.70641	-1.54614	-0.59836	-1.46152	-1.87719	-0.927944	-1.28734	-1.2456	-0.459538	-0.627112	-0.889635	-1.24853	-0.652639	-0.817316	-0.930135	-1.35899	-1.0409	-0.918941	-1.48155	-1.70008	-1.62698
session16	alpha	ellite	throw	5	-1.43971	-2.07918	-2.27159	-2.53904	-0.227233	-1.77632	-1.16075	-1.48302	-1.46509	-1.1441	-0.967644	-1.34265	-1.88628	-0.861791	-2.28548	-1.17664	-1.80674	-1.41664	-1.71621	-2.01054	-1.52441	-2.30843	-1.88767	-2.04375	-1.38784	-1.56197	-1.7851	-0.606375	-1.18397	-1.46958	-1.53485	-0.903599	-2.30444	-2.52796	-2.66865	-3.22805	-1.47056	-2.2616	-2.20872	-2.06227	-1.76345	-2.184	-1.85893	-2.0939	-1.85784
session1	alpha	educated	catch	2	-1.43445	-0.928754	-1.74593	-2.20892	-1.61921	-2.47515	-1.62452	-1.36402	-2.02567	-3.31525	-2.04182	-2.14045	-2.52108	-2.37034	-3.15046	-1.3633	-2.75825	-2.42849	-2.80408	-2.86193	-3.10376	-2.80438	-3.08561	-2.4249	-2.63028	-2.20973	-2.27821	-2.31481	-1.96338	-0.895426	-1.19972	-1.08206	-1.05482	-1.07511	-1.60739	-1.80543	-1.60933	-1.626	-1.42866	-1.84177	-1.85624	-2.36398	-2.21291	-2.25005	-2.73778
session5	alpha	ellite	throw	4	-1.42913	-1.35663	-1.76691	-1.3131	-1.73035	-2.3545	-2.50529	-1.8163	-1.51724	-2.26233	-2.82081	-2.76246	-1.02551	-1.78274	-1.52528	-2.72933	-1.74584	-2.19808	-2.91323	-1.34548	-2.03947	-1.79763	-2.37211	-1.23616	-1.3827	-1.66726	-2.03193	-1.57368	-0.555536	-1.27901	-1.25034	-1.44666	-0.378634	0.189244	-0.6549	-0.322861	-0.300173	-0.882145	-1.80008	-0.888377	-0.194308	-1.07029	-1.85715	-2.12005	-1.01457
session1	theta	educated	throw	1	-1.42623	-0.781395	-1.38834	-1.65947	-0.472707	-0.376958	-0.785401	-1.66999	-1.87105	-1.51226	-0.551514	-1.3762	-2.23726	-1.55305	-2.26099	-0.938659	-1.93376	-1.28294	-2.78577	-1.65768	-1.60216	-1.26128	-1.35416	-2.17454	-1.62899	-1.83447	-1.55527	-0.843177	-1.35449	-1.53886	-1.26913	-2.11432	-1.06981	-0.722264	-0.959979	-0.584483	-0.83924	-0.660787	-0.671343	-0.847386	-0.396507	-1.71045	-0.941241	-1.15339	-1.83758
session18	beta	educated	catch	1	-1.42536	-1.72591	-2.48887	-1.20383	-2.13162	-2.294	-2.25164	-1.38932	-1.52791	-2.22987	-2.6603	-2.852	-2.5016	-1.81921	-2.42916	-2.75131	-2.63011	-1.22813	-2.30555	-2.85849	-3.57807	-1.34627	-1.61722	-2.68488	-2.88034	-2.72415	-1.04228	-1.66657	-2.13065	-2.11321	-1.02346	-1.64501	-1.4743	-0.928991	-2.52396	-1.23018	-2.22517	-1.82132	-2.1237	-1.35671	-2.0998	-2.07171	-2.70392	-1.96554	-2.24143
session1	alpha	educated	throw	5	-1.41765	-1.33526	-2.01372	-1.78831	-0.490356	-2.18607	-1.80176	-1.70624	-1.48635	-1.68187	-1.79537	-2.07817	-1.8175	-1.32012	-2.77562	-1.58123	-1.67525	-2.3965	-2.22832	-1.62759	-1.6328	-1.94061	-1.53467	-2.60615	-1.20857	-1.85137	-2.38686	-0.409934	-1.39822	-1.52513	-1.32111	-1.80774	-2.54411	-1.40319	-2.01795	-1.33859	-0.972593	-1.98967	-1.71175	-1.74436	-1.40998	-2.36131	-2.0689	-1.76016	-2.10197
session3	delta	educated	catch	1	-1.41106	-0.0367413	-1.35857	-1.21809	-0.899729	-1.63089	-1.25756	-1.27113	-1.69699	-1.75852	-1.16931	-0.789744	-2.40075	-1.92478	-2.85368	-1.97942	-1.94509	-2.65898	-1.66039	-2.93208	-2.45078	-2.50651	-0.472628	-1.24843	-2.09398	-2.10407	-1.48856	-0.121955	-0.078942	-0.956566	-0.700172	-1.21755	-0.731978	-0.808694	-0.576469	-3.20333	-0.27565	-0.816237	-0.723258	-2.20043	-1.47822	0.180734	-0.416079	-1.27614	-1.53345
session15	gamma	ellite	throw	3	-1.40381	-2.06732	-2.22557	-2.6627	-0.823599	-2.12563	-3.04364	-2.46915	-0.838151	-1.58078	-3.66063	-4.04009	-2.14786	-2.72816	-3.69839	-3.9068	-3.8592	-1.34371	-2.69305	-3.18754	-2.94313	-2.92039	-1.64739	-3.00655	-2.55688	-2.68925	-1.97223	-2.07727	-2.06622	-2.08976	-2.05037	-1.14212	-2.32023	-2.05269	-3.14834	-3.05832	-2.3217	-3.05842	-3.888	-3.49157	-2.12665	-1.71472	-3.85054	-4.18371	-2.96193
session18	theta	educated	throw	3	-1.39644	-1.54914	-0.721276	-2.20917	-1.33903	-1.63141	-1.45606	-1.68589	-1.34333	-1.9948	-1.37011	-1.80159	-2.55447	-1.00541	-1.24625	-1.68284	-1.64856	-1.51022	-1.65073	-1.69998	-1.83268	-1.45982	-0.940992	-1.71979	-1.25174	-1.23918	-1.04641	-0.551587	-1.13104	-0.746618	-1.08839	-1.12984	-2.05267	-1.6323	-2.15831	-2.18851	-1.38593	-1.9423	-1.35001	-1.8051	-1.95188	-2.31712	-1.31959	-1.33981	-2.83953
session3	alpha	educated	throw	4	-1.39435	-1.59202	-1.39977	-1.41165	-0.767644	-1.24659	-1.57436	-1.92898	-1.37574	-1.50425	-1.72197	-2.12911	-2.15874	-2.57265	-2.05327	-1.9686	-2.08142	-2.25262	-2.44634	-2.02837	-1.61206	-1.86567	-1.14364	-2.0663	-0.488063	-0.895268	-0.992589	-0.978748	-1.01923	0.069646	-0.326867	-1.46166	-0.447128	-1.178	-0.655139	-0.81151	-0.219186	-0.897397	-1.17062	-1.97904	-0.934475	-0.741333	-1.52735	-2.09358	-2.19653
session14	beta	ellite	throw	5	-1.38855	-1.26536	-2.90913	-2.96564	-1.69999	-2.94101	-3.57338	-2.48757	-2.2275	-2.1004	-3.49758	-3.20154	-2.39367	-3.05817	-2.67822	-3.56235	-2.38765	-2.52193	-2.5421	-3.63938	-3.22358	-2.5081	-3.21398	-3.2993	-2.59352	-2.91666	-3.04028	-2.58215	-2.48391	-2.13815	-2.54262	-2.89181	-1.60096	-1.34273	-2.94327	-2.63031	-2.51432	-3.26207	-3.81865	-3.2019	-2.97183	-2.20276	-3.58416	-3.74927	-2.7175
session16	theta	ellite	throw	3	-1.37875	-1.58625	-1.1662	-1.69379	-1.21452	-0.888686	-0.839349	-1.16079	-0.841697	-1.10648	-1.20102	-1.44841	-1.29764	-1.09614	-1.80982	-1.37967	-1.46965	-1.36433	-0.984074	-1.92662	-1.43622	-1.44286	-1.37851	-1.45178	-1.33173	-1.63781	-2.05538	-0.905882	-1.06077	-1.37446	-1.52471	-0.540981	-0.858723	-1.28721	-1.00385	-1.58796	-0.172021	-0.651109	-0.183041	-0.488192	-0.513696	-1.11382	-0.350031	-0.913496	-1.33946
session20	delta	educated	throw	1	-1.37188	0.452726	-0.783312	-1.52646	0.0440618	-0.788891	-1.45191	-1.55396	-1.03116	-1.11559	-1.54131	-2.04781	-2.45036	-1.74443	0.0401705	-2.46216	-3.02057	-2.279	-2.81564	-2.17404	-2.40424	-2.57162	-1.15329	-2.28341	-2.26637	-2.02748	0.443551	-1.98676	-2.03125	-1.10621	0.205689	-1.14272	-1.1028	-1.02803	-1.28806	-2.00843	0.766436	-2.84124	-0.670192	-2.75735	-0.124922	-1.90805	-0.966072	-1.15999	-1.97497
session11	theta	educated	catch	3	-1.36878	-0.856372	-1.75456	-1.80145	-1.76649	-1.24707	-1.44909	-1.47001	-1.03359	-1.79505	-1.27313	-1.70087	-0.904243	-2.11897	-1.69643	-1.76239	-2.36054	-1.71316	-2.044	-1.77996	-1.60493	-1.95054	-0.888107	-1.91629	-1.09442	-1.15887	-1.54222	-1.85841	-1.24813	-0.822005	-2.25795	-0.380108	-0.472427	-0.533844	-1.46176	-1.75711	-0.997395	-2.11764	-2.08424	-2.08388	-0.022879	-1.77447	-1.0408	-1.39938	-0.828276
session20	delta	educated	throw	4	-1.36801	-0.956359	-1.31408	-1.5641	-0.67465	-1.30344	-0.713609	-1.43615	-1.01845	-1.36251	-0.862548	-1.34761	-2.21252	-0.810592	-1.00238	-1.78179	-1.92845	-2.7925	-2.19009	-2.32181	-2.31965	-0.917964	-0.721084	-2.19488	-2.49626	-1.51997	-0.0849865	-1.94359	-2.58531	-1.9796	-0.589634	-2.29428	-0.755617	-1.26143	-1.01333	-1.60328	-0.703215	-0.632414	-0.674403	-1.62562	-1.60935	-2.09286	-1.26459	-0.826997	-2.82855
session6	alpha	ellite	catch	4	-1.36615	-1.19827	-1.18745	-1.02756	-1.3496	-2.32323	-1.55262	-1.16023	-0.57087	-2.53339	-1.74492	-1.79536	-0.76955	-2.27169	-1.56515	-0.445139	-1.89499	-0.750211	-2.09854	-0.000885402	-0.776076	-0.962985	-1.43196	-0.0857546	-0.0668616	-0.969176	-0.693583	-1.63791	-0.682546	-1.42002	-0.760302	-0.834668	-1.62386	-1.36914	-1.6575	-1.35003	-0.885454	-1.99722	-1.95834	-1.49256	-1.31531	-2.11131	-2.61818	-2.04376	-1.74547
session19	theta	educated	catch	1	-1.36469	-0.00413395	-1.59334	-1.056	-1.71255	-1.69558	-1.84356	-1.49123	-1.3688	-1.48092	-1.57527	-2.69687	-2.15392	-1.72622	-1.83431	-1.89857	-3.31397	-2.58438	-2.38251	-2.45863	-2.66267	-2.02258	-1.78424	-2.37083	-1.81662	-1.75559	-1.0228	-1.28234	-0.750925	-0.986638	-1.09511	-2.0358	-1.54992	-1.15022	-1.89823	-1.70281	-1.48719	-2.21022	-2.28553	-2.06291	-1.09003	-2.1904	-1.43794	-2.69494	-2.34152
session13	alpha	ellite	throw	2	-1.36125	-1.12644	-1.26324	-0.629291	-1.43479	-1.1587	-0.951689	-0.788425	-0.845614	-1.46419	-0.986034	-1.10621	-1.32003	-1.59179	-0.968881	-1.29866	-1.94201	-1.76855	-1.68363	-1.32698	-2.15778	-2.13537	-0.191112	-0.600932	-0.456829	-0.675482	-0.223048	0.32155	0.0874815	0.751332	0.707449	0.732359	-1.15587	-0.644468	-1.15175	-0.444804	-1.21114	-1.32631	-0.836065	-0.665659	-0.42016	-1.79517	-1.42767	-0.877927	-0.861239
session10	alpha	educated	throw	1	-1.36123	-1.25333	-2.09805	-2.80497	-1.87996	-2.79604	-2.23962	-2.45995	-2.55644	-2.90849	-2.39013	-2.3133	-2.40523	-2.13895	-2.62905	-2.52022	-2.63259	-1.93524	-2.55854	-3.16633	-3.23142	-3.73231	-1.64055	-2.07253	-1.3552	-2.04824	-2.66188	-1.6155	-0.697488	-1.37342	-2.19593	-1.48331	-2.66119	-2.65236	-2.83318	-2.91544	-2.88526	-2.49183	-2.33546	-2.79797	-2.79717	-2.47208	-2.00265	-2.63977	-2.5186
session4	alpha	educated	catch	5	-1.35839	-0.592949	-2.02382	-1.17137	-0.647479	-1.97814	-2.18883	-1.62529	-1.33843	-2.09746	-2.43477	-1.94053	-2.22093	-1.48585	-2.31056	-2.23435	-1.96641	-2.13816	-2.21161	-3.18903	-2.60955	-3.03372	-1.81838	-2.54613	-2.38043	-2.46383	-1.30239	-1.27669	-1.20056	-1.48319	-1.40721	-0.609927	-1.0961	-0.595491	-1.59696	-1.22624	-0.151412	-2.06492	-2.24785	-2.0916	-1.74496	-2.08302	-2.41817	-1.90238	-1.88601
session3	alpha	educated	throw	5	-1.3568	-0.435301	-2.05537	-2.1259	-1.43245	-2.10153	-2.40712	-2.59286	-1.00383	-2.46253	-2.42534	-2.52591	-2.02897	-2.904	-2.45456	-1.82527	-2.45362	-2.12551	-2.62243	-2.25394	-2.29669	-2.11629	-1.27922	-2.0534	-1.92453	-1.94243	-1.08402	-0.776822	-0.82279	-0.877946	-0.800193	-0.973381	-0.774925	-0.71455	-0.952904	-1.32089	-0.943791	-1.26624	-1.36848	-1.39099	-1.02274	-1.51206	-2.04375	-1.92992	-1.7505
session1	delta	educated	throw	3	-1.35596	-0.293578	-0.502252	-0.675734	0.185279	-0.791467	-1.0342	-1.46924	-2.24104	-1.22652	-1.12588	-1.49232	-1.73075	-0.70571	-1.43273	-1.67967	-2.04103	-1.34548	-2.1863	-1.1756	-1.00266	-1.24614	-0.82946	-2.82336	-1.39901	-1.65801	-1.37533	-0.357845	-0.893277	-1.41904	-0.662025	-0.279791	-0.462893	-0.154578	-0.712852	-0.62289	0.2742	-0.20763	-0.252817	-0.896282	0.0186539	-1.11129	-0.0917171	-0.694039	-1.19707
session1	theta	educated	throw	4	-1.352	-0.543945	-1.64661	-1.3906	-0.0080257	-0.867556	-0.428551	-0.496474	-0.902023	-1.92291	-0.347437	-1.1136	-1.53534	-1.78256	-1.76212	-0.0869951	-1.60071	-1.96707	-3.62271	-1.03334	-1.67905	-1.36169	-0.428138	-2.03413	-1.538	-1.45723	-1.04946	0.191498	-0.322117	-0.228022	-0.178341	0.0234263	-1.10674	-1.04263	-1.54718	-1.47115	-1.02946	-1.17127	-1.05184	-1.15707	-0.466909	-1.62181	-1.4128	-0.813515	-1.20574
session3	alpha	educated	catch	3	-1.3497	-0.431123	-1.61194	-1.92359	-1.40086	-2.13441	-1.52372	-2.66296	-1.07493	-2.13489	-1.64628	-2.00039	-2.03277	-1.79256	-2.17861	-1.79326	-3.30206	-1.49056	-1.97113	-1.66977	-2.28085	-1.86776	-1.28707	-1.65904	-1.18164	-1.06905	-0.497146	-1.2709	-1.16295	0.545737	0.0763836	-1.47599	-2.12331	-1.03942	-1.80911	-2.17292	-1.14321	-1.91931	-1.41844	-1.85027	-1.79928	-1.49196	-1.18686	-1.54421	-2.72613
session18	theta	educated	catch	5	-1.33815	-1.02579	-1.99721	-1.12178	-1.81098	-1.42755	-1.63695	-1.22169	-0.638385	-1.48418	-1.8458	-2.91203	-1.49634	-1.30538	-1.98441	-2.18895	-2.16293	-1.62013	-1.74303	-2.06393	-1.72659	-1.97672	-0.555575	-1.78901	-0.683056	-1.38568	-0.529877	-0.0995022	-0.312352	-1.09563	-0.950434	-0.460323	-0.5696	-0.965699	-1.02639	-0.748894	-1.32007	-0.984684	-1.20778	-1.06173	-1.56725	-2.06081	-1.95668	-1.68154	-2.08612
session8	gamma	ellite	throw	3	-1.33721	-1.55338	-2.54153	-2.03041	-2.45228	-2.99216	-3.5931	-1.62307	-1.803	-2.61157	-3.83919	-2.97789	-2.33237	-3.11243	-3.2875	-4.36443	-1.61663	-2.3795	-2.81894	-4.03134	-3.77614	-0.839255	-2.14043	-3.09133	-3.3917	-3.13098	-2.18016	-2.36502	-2.76947	-3.1801	-1.92617	-2.75294	-2.3249	-2.05451	-3.10193	-1.6818	-2.25806	-3.43687	-3.24534	-1.65572	-1.59506	-3.10639	-4.0383	-3.22245	-2.58137
session6	delta	ellite	catch	3	-1.33705	-1.46611	-1.1419	-1.67357	-1.15637	-0.807399	-1.22239	-2.13556	-1.45161	-1.85876	-1.651	-2.0678	-0.120316	-1.08194	-1.61887	-1.43892	-2.236	-1.01023	-2.48943	-1.89705	-2.51952	-0.206391	-1.11697	-1.26091	-1.18	-0.989136	-0.989434	-1.05986	-1.31567	-1.25275	-1.08802	-0.665826	-1.42577	0.23797	-0.76612	-0.613817	1.07153	-0.599862	-1.27824	-0.757682	-0.146586	-0.818396	-1.37121	-1.42003	-1.71763
session8	beta	ellite	catch	3	-1.3353	-3.53814	-2.78367	-1.97576	-2.09959	-1.68906	-2.86498	-2.1735	-1.51294	-1.55838	-2.90822	-3.09005	-2.72875	-3.14021	-2.95513	-3.42899	-2.52176	-3.44479	-2.09107	-3.43504	-3.69925	-2.43129	-2.45028	-3.2538	-3.13639	-3.3255	-1.27947	-2.04383	-2.41856	-2.33328	-1.10439	-2.56903	-1.40623	-3.67986	-1.51826	-2.08087	-1.69542	-1.41768	-3.16084	-1.85083	-1.89383	-1.21023	-2.88669	-3.35086	-3.22751
session8	gamma	ellite	catch	4	-1.33452	-3.20486	-2.3254	-2.47808	-2.02848	-1.73942	-3.73255	-1.76158	-1.14587	-1.03556	-3.69521	-3.55713	-2.9322	-2.8414	-2.94496	-4.40626	-2.56978	-3.13174	-2.27075	-3.54322	-4.24411	-1.94456	-2.82205	-3.10852	-3.64643	-3.19586	-1.75294	-1.99631	-2.67392	-2.89006	-2.52165	-2.6504	-1.51978	-2.90576	-1.9454	-1.99586	-1.66424	-1.1637	-3.00016	-2.10182	-1.23269	-1.39426	-3.01738	-3.29174	-2.68011
session2	beta	ellite	catch	4	-1.33328	-1.32095	-2.41114	-1.63504	-2.02741	-2.32843	-2.27639	-2.04109	-1.79621	-2.95298	-2.17847	-2.65866	-2.29849	-2.49825	-2.67082	-2.66873	-2.40488	-2.01737	-2.43715	-2.92558	-2.46594	-2.84273	-2.48699	-2.44164	-1.72994	-2.09485	-2.49641	-2.27474	-2.00767	-2.25746	-2.57032	-2.45075	-1.81503	-2.07962	-2.3906	-1.97397	-2.57575	-2.25539	-2.35607	-2.45287	-2.2541	-3.15773	-2.31338	-2.95447	-2.89425
session8	theta	ellite	catch	2	-1.3245	-2.72335	-1.53018	-1.89065	-0.554278	-2.15308	-3.01909	-1.5876	-1.66062	-1.70665	-2.66781	-2.78354	-3.04181	-2.60384	-3.04766	-2.88546	-2.61592	-3.28712	-3.52202	-4.05501	-3.49836	-2.61426	-2.55801	-2.68085	-2.28446	-2.90823	-1.50473	-1.6806	-1.83538	-1.56057	-1.99683	-2.22251	-2.09496	-2.73387	-1.97182	-2.21596	-1.7712	-2.12126	-3.28036	-2.0262	-1.47745	-1.50588	-2.90147	-2.0564	-3.08734
session15	theta	ellite	catch	2	-1.309	-1.68631	-2.30256	-1.71254	-1.92625	-2.13187	-1.58948	-1.28319	-1.28442	-2.7898	-2.02949	-1.48649	-1.98175	-2.07925	-2.95981	-1.59152	-2.3112	-1.70077	-2.0013	-1.4623	-1.31607	-2.63378	-1.29529	-1.66615	-1.29599	-1.81893	-1.21546	-1.50365	-1.38801	-1.89725	-1.58324	-1.16367	-0.0496733	-0.202969	-0.841579	-1.16945	-0.502936	-1.0967	-0.849568	-0.857723	-0.847855	-0.829779	-1.23818	-1.40755	-2.43414
session12	theta	educated	throw	2	-1.30749	-1.38196	-1.54445	-1.14849	-1.00245	-1.53178	-0.747768	-1.78167	-1.07796	-1.28805	-0.930255	-1.56454	-1.00045	-1.3098	-1.78089	-1.87611	-2.11807	-0.841183	-2.17526	-2.70224	-2.71071	-2.67122	-1.28873	-2.02474	-1.95883	-1.34101	-1.616	-1.6037	-1.28282	-1.37312	-1.59799	-1.28003	-1.29685	-1.31762	-1.58443	-1.21317	-0.599688	-2.18556	-1.5354	-1.50235	-1.09261	-1.69485	-1.03876	-1.34812	-1.21881
session12	theta	educated	catch	4	-1.30702	-1.07402	-0.840254	-1.34815	-0.511264	-1.88352	-1.84383	-1.88652	-0.623545	-2.59174	-1.13013	-2.46682	-2.14524	-2.48919	-1.95376	-1.35301	-3.10917	-0.257938	-3.25511	-1.91442	-1.86101	-2.16449	-2.171	-2.22913	-1.76133	-1.11866	-0.790939	-1.25452	-1.64326	-0.918467	-0.537918	-1.17159	-1.0233	-1.82523	-1.60817	-2.05434	-1.10136	-1.80645	-2.12926	-2.37687	-1.24487	-1.80315	-1.05953	-1.31309	-2.38584
session8	beta	ellite	catch	1	-1.30531	-2.92273	-1.38718	-1.87727	-1.3462	-1.27132	-2.79051	-1.88128	-1.8326	-1.00621	-2.80661	-2.79831	-3.16041	-2.51939	-2.27276	-3.62265	-2.03979	-2.74244	-2.08704	-3.62079	-4.15225	-2.41913	-2.53184	-2.92096	-3.65145	-2.87793	-1.2281	-1.472	-2.60772	-1.80733	-1.48756	-2.00216	-1.14454	-3.07036	-1.22354	-1.20341	-1.44799	-1.30646	-3.00477	-1.75647	-1.61775	-1.6868	-3.37386	-3.44703	-2.84625
session2	alpha	ellite	catch	3	-1.30301	-1.1061	-1.20786	-1.54659	-1.23697	-1.17198	-0.903386	-1.09264	-0.976697	-1.75607	-1.0811	-0.903073	-1.59789	-1.73317	-2.13063	-1.47023	-1.74722	-1.56147	-2.11659	-2.19046	-2.07424	-1.52214	-1.52038	-1.29555	-0.1823	-0.296287	-0.877741	-1.53102	-0.839581	0.0264282	-0.922921	-1.50123	-1.70527	-1.6769	-1.50134	-1.48522	-2.18358	-1.38798	-1.36526	-1.32414	-1.49795	-2.02571	-1.54837	-1.68361	-1.64786
session17	delta	educated	throw	4	-1.2963	-1.96811	0.0128363	-1.44466	-0.497338	-0.411992	-0.995128	-1.44254	-2.46307	-0.298032	-1.00587	-1.65414	-1.17611	-0.195532	-1.62794	-1.62551	-1.88663	-2.05677	-0.906405	-1.41173	-1.17895	-1.34788	-0.023738	-0.878004	-0.623195	-1.58612	-0.428809	-1.88624	-1.79244	0.163364	-0.760704	-1.14859	-0.350205	-0.945021	-0.64499	-1.30267	-1.32571	-0.968803	-0.93553	-1.09389	-1.45017	-1.33716	-1.49767	-1.40429	-1.20613
session5	theta	ellite	catch	1	-1.29578	-1.25078	-0.664242	-0.897324	-0.377384	-1.07118	-0.670044	-0.511896	-0.971988	-0.913809	-0.124603	-0.459532	-1.82211	-0.477389	-0.364704	-0.919552	-1.38802	-2.21048	-1.08812	-1.43465	-1.11074	-1.83943	-0.889637	-0.632923	-1.32351	-0.531135	-0.3341	0.204245	0.0428192	-0.372969	-0.478668	-0.575996	-0.69276	-0.376186	-1.28101	-1.45066	-0.475807	-0.979081	-0.91794	-0.796381	-0.598934	-1.32594	-0.975295	-0.973414	-1.34078
session17	beta	educated	catch	4	-1.29469	-2.35419	-3.09939	-2.85385	-2.47916	-3.24846	-2.96155	-3.12002	-2.78668	-3.06402	-3.29909	-3.16038	-3.52295	-3.65578	-3.31676	-3.20929	-3.84808	-3.10337	-2.71457	-4.07161	-3.95336	-3.56483	-2.35283	-3.24852	-2.59212	-2.91791	-2.40234	-3.12749	-2.54073	-2.08475	-1.82433	-2.63983	-1.63695	-2.10212	-2.83592	-2.68674	-2.20622	-3.1537	-3.25849	-2.83461	-3.06646	-3.03948	-3.28953	-3.59862	-3.80952
session17	theta	educated	throw	3	-1.29165	-2.09056	-2.01561	-1.92197	-2.00303	-1.71673	-1.87898	-1.82903	-2.27309	-1.94191	-2.36128	-1.9363	-2.21488	-1.45695	-2.18054	-2.08599	-2.60971	-2.77573	-0.454162	-1.92713	-2.01929	-2.28781	-0.844509	-1.74157	-1.56207	-1.18167	-2.46354	-1.12428	-0.997426	-1.91831	-1.55554	-1.67847	-1.51277	-1.86458	-1.97268	-2.00049	-2.04025	-1.75766	-1.65584	-1.75382	-3.07122	-2.20832	-2.2582	-2.03642	-1.25388
session20	theta	educated	throw	2	-1.29156	-1.07414	-1.569	-1.7375	-1.93726	-1.83693	-0.879902	-1.88467	-2.1641	-2.45311	-1.30588	-1.84253	-2.50785	-1.7254	-1.13081	-2.54901	-2.99391	-2.9197	-2.18397	-2.55896	-2.72689	-2.12247	-0.876058	-1.74104	-2.76046	-2.33356	-0.572753	-1.95176	-2.32289	-2.79237	-0.967769	-2.65523	-0.682665	-1.53667	-1.16756	-1.59816	-0.306267	-1.36467	-1.21048	-1.36699	-2.42601	-1.40003	-1.51192	-1.43211	-1.85404
session19	theta	educated	throw	5	-1.28877	-1.0325	-2.23029	-1.25447	-1.08019	-2.24149	-2.03717	-1.73985	-1.31692	-1.63235	-1.59773	-2.20256	-2.27194	-1.41669	-2.23288	-1.56482	-1.89718	-1.95849	-2.43947	-1.91279	-2.1665	-1.77052	-1.43944	-1.89811	-1.50732	-2.33517	-1.24151	-1.25136	-1.22995	-1.80699	-0.931209	-1.45211	0.378765	-0.0983185	-1.23698	-1.41229	-1.06212	-1.53086	-1.04677	-1.22849	-0.534124	-1.74504	-0.675989	-1.30244	-2.50203
session4	beta	educated	throw	5	-1.28605	-1.38843	-2.59688	-2.14451	-2.4437	-3.03448	-3.2071	-2.77527	-2.66267	-3.17631	-3.883	-3.89805	-3.38863	-3.25347	-3.41901	-3.61206	-4.20715	-3.14696	-3.33559	-3.47797	-3.39332	-3.30047	-2.9975	-3.15463	-2.96263	-2.9068	-2.78118	-2.74104	-2.95928	-2.94811	-2.81437	-2.56978	-1.19436	-1.47756	-2.88917	-2.51354	-1.82562	-3.59373	-3.63619	-2.88478	-2.38124	-3.30224	-3.51233	-3.66082	-2.37694
session17	delta	educated	throw	5	-1.28408	-1.98254	-1.40668	-1.99147	-1.7392	-1.89764	-1.04914	-1.65328	-1.6223	-1.93746	-1.86093	-1.94418	-2.595	-0.799399	-1.73859	-2.50429	-2.86082	-3.18412	-1.67092	-1.80209	-2.16832	-1.86566	-0.778152	-1.07873	-1.29293	-0.610202	-0.643763	-1.15454	-1.12535	-1.35202	-0.0372292	-1.77107	-1.33561	-1.99959	-0.91038	-1.18541	-1.21807	-1.53779	-1.21138	-0.985369	-1.31605	-0.132653	-2.00339	-1.42426	-1.1465
session9	gamma	ellite	catch	5	-1.27994	-0.738813	-2.24275	-2.61401	-2.62086	-3.04125	-3.41878	-3.34528	-1.22646	-3.2536	-3.66647	-3.82762	-1.91085	-2.67881	-3.57929	-4.01287	-3.70111	-1.65382	-3.72695	-3.81457	-3.41799	-3.24291	-2.08343	-3.43869	-3.2342	-3.17399	-2.04882	-3.36968	-3.18731	-1.41129	-2.44492	-2.13919	-0.420913	-0.72788	-2.05148	-2.72282	-2.33965	-2.90851	-2.63137	-2.98972	-1.30885	-3.00665	-2.83463	-3.39307	-1.48243
session12	theta	educated	catch	3	-1.27756	-0.640591	-1.31327	-0.865899	-1.15208	-1.64771	-1.56134	-1.57126	-0.959955	-0.632162	-1.29367	-2.03426	-2.64129	-1.97594	-2.17513	-2.63188	-2.846	-1.22946	-2.46724	-2.39598	-2.33989	-2.16804	-1.86233	-1.57887	-1.1824	-1.43935	-1.05094	-1.10006	-1.48646	-1.13615	-0.926388	-1.33727	-1.14749	-0.656245	-1.94713	-0.510694	-1.27914	-1.81397	-1.23076	-1.92182	-2.1273	-1.90358	-1.42192	-1.99395	-2.66306
session14	theta	ellite	throw	3	-1.26704	-0.722371	-1.97721	-0.763152	-1.22913	-1.82119	-1.66432	-1.60738	-1.90036	-0.563232	-1.89998	-1.88967	-1.43173	-2.0288	-2.1153	-2.20106	-1.57201	-1.95848	-2.06737	-2.61616	-1.89719	-1.66036	-2.02344	-2.6563	-1.6703	-1.8553	-1.62679	-1.12363	-1.30078	-0.628851	-1.08927	-1.31013	0.00641584	0.517657	-1.00465	-0.775484	-0.469104	-0.708612	-1.28125	-0.787091	-1.03377	-0.612176	-1.73832	-1.90429	-0.783834
session1	beta	educated	catch	4	-1.26486	-1.30912	-2.36093	-2.4398	-1.63782	-2.41416	-2.48726	-1.70243	-2.09949	-2.99694	-2.90785	-2.37092	-2.07823	-2.39755	-3.09307	-2.41814	-2.59986	-2.45682	-2.62283	-3.07488	-3.28862	-2.48928	-2.39405	-2.70908	-2.51975	-3.08336	-2.12395	-1.98092	-2.211	-2.17302	-1.45426	-1.14752	-1.11368	-1.02229	-2.41822	-2.00657	-2.16559	-2.49964	-2.27473	-2.1552	-2.00461	-3.04477	-2.88824	-2.81169	-2.77077
session17	beta	educated	catch	5	-1.26106	-1.59332	-2.5269	-3.13153	-2.66346	-2.97035	-3.05394	-3.38971	-3.44838	-2.60082	-3.04416	-3.56832	-4.63445	-3.81086	-2.99911	-3.13153	-3.72875	-3.28477	-2.74347	-3.53811	-3.23159	-3.50736	-2.51381	-3.90062	-2.47979	-3.03437	-2.49904	-3.40079	-3.2074	-2.162	-2.0998	-2.38394	-2.2087	-3.21883	-3.86773	-3.6751	-2.01309	-3.73267	-3.35592	-3.40909	-3.0947	-3.2862	-3.67864	-3.47675	-3.77827
session16	delta	ellite	throw	2	-1.24493	0.454626	-0.620562	-1.37764	0.750357	-0.236879	0.0137386	0.485582	-0.442439	-0.343654	0.433503	-0.324294	0.00979109	-0.879463	-0.939155	0.742541	-0.873275	-0.763161	-0.791003	0.845324	0.295396	-0.699215	-0.437405	0.318615	0.501283	-0.0892619	-0.510193	0.792424	0.245095	1.39726	-0.486935	0.380953	-0.0953928	-0.372979	-0.964994	-1.74002	0.165063	-0.179517	0.487339	-0.138808	0.194708	-0.952329	0.770102	0.435385	-0.70584
session2	alpha	ellite	throw	4	-1.2363	-1.02146	-1.35001	-0.927095	-1.00001	-0.840283	-1.08666	-1.00868	-1.10739	-1.3644	-0.854969	-1.29469	-1.20752	-1.51816	-1.14523	-0.850086	-2.1043	-1.71063	-1.48316	-1.2354	-1.28697	-1.0025	-0.680256	-1.29112	-0.161902	-0.483994	-1.55875	-0.715613	-0.610574	-0.637902	-1.0573	-1.72235	-1.56257	-1.25839	-1.85468	-0.985771	-1.16855	-1.52463	-1.41312	-0.941239	-1.07731	-2.04892	-1.88162	-1.12702	-1.41052
session4	alpha	educated	throw	1	-1.2362	-1.44823	-1.52033	-2.00575	-1.27859	-1.60761	-1.44332	-1.8119	-2.18287	-1.66271	-2.44343	-2.36676	-1.44743	-1.68457	-3.2675	-2.19957	-2.41031	-2.90091	-2.56605	-2.77596	-2.33339	-2.0085	-1.84206	-2.27457	-1.95319	-2.11242	-1.65665	-1.42473	-1.55606	-1.45555	-1.3694	-0.996573	-1.05656	-1.26618	-1.85841	-1.87639	-1.84333	-2.39432	-2.51336	-2.35581	-2.1632	-2.67863	-2.42685	-2.79045	-2.13472
session1	beta	educated	catch	5	-1.234	-1.5858	-1.70601	-2.97983	-2.14289	-1.86932	-2.26785	-2.59014	-2.77852	-2.4391	-2.09773	-2.98945	-2.76989	-2.47821	-3.0223	-2.33877	-3.13707	-2.10025	-3.2674	-3.35246	-3.5049	-2.66158	-2.83361	-3.19141	-3.16007	-2.64153	-2.07102	-2.95525	-2.51826	-1.50052	-1.27125	-2.06471	-1.24715	-1.36661	-2.56432	-2.2521	-2.15047	-2.09244	-2.06496	-1.68988	-2.10679	-2.83452	-2.23683	-2.20837	-2.08778
session9	gamma	ellite	catch	3	-1.23003	-1.4973	-2.70523	-2.68712	-2.74053	-3.75024	-3.32621	-3.48893	-1.23154	-3.46108	-3.63686	-3.88813	-2.19814	-3.03082	-3.30937	-3.69929	-4.55426	-1.73185	-3.38573	-3.96957	-3.59638	-3.61035	-2.64764	-3.19632	-3.31461	-2.81865	-2.27912	-3.60249	-3.45385	-1.78673	-2.35857	-1.44098	-1.81994	-1.01842	-2.3716	-3.51292	-2.45501	-3.44398	-3.89817	-3.75655	-1.94564	-2.79511	-3.37976	-4.61537	-2.14333
session19	theta	educated	throw	2	-1.22652	-0.816299	-1.54527	-1.56484	-0.941981	-1.60946	-1.33843	-1.14903	-0.770532	-1.50786	-1.29947	-1.59806	-2.34531	-1.49934	-2.6278	-1.80206	-2.79393	-1.70002	-1.98122	-2.24087	-1.59356	-2.23023	-0.624187	-1.47664	-0.670448	-1.61942	-1.17899	-0.562514	-0.421749	-1.58181	-0.762103	-1.10361	-0.250414	-0.782559	-1.4793	-1.47804	-0.853023	-1.76686	-1.74783	-1.95512	0.333569	-1.33329	-1.05574	-1.93487	-2.56104
session19	theta	educated	catch	3	-1.22537	-1.15572	-1.99983	-0.654296	-0.307859	-2.3598	-2.14579	-1.55624	-1.67236	-2.5792	-2.29301	-2.39242	-2.50362	-3.0635	-2.83857	-1.8669	-2.82816	-3.12852	-3.47964	-2.89087	-2.12082	-2.45043	-1.7229	-2.53943	-1.92135	-2.07862	-1.89229	-1.42417	-0.984249	-1.83548	-1.3599	-1.57699	-0.897789	-0.994556	-1.48256	-0.957425	-0.163245	-1.6295	-1.67807	-2.30298	-1.2122	-1.87544	-1.25729	-2.3165	-2.05055
session19	alpha	educated	catch	5	-1.22515	-1.05698	-2.94252	-2.60219	-1.06622	-3.08964	-2.61638	-2.47033	-2.21842	-3.32846	-2.28723	-2.63467	-3.17968	-2.42261	-3.43593	-2.58328	-3.19565	-3.32369	-3.22849	-3.50098	-3.15838	-2.56173	-2.22473	-3.4964	-2.89851	-1.89364	-2.38879	-1.90128	-2.08206	-2.4294	-2.3336	-2.35514	-1.13062	-0.667474	-2.19314	-1.21595	-0.557663	-2.29362	-2.40508	-1.71741	-2.16063	-2.33596	-2.76871	-3.01906	-3.0253
session19	alpha	educated	throw	1	-1.21582	-1.21295	-1.8013	-2.65446	-1.60904	-2.40692	-2.77683	-2.65146	-2.64667	-1.95354	-2.21948	-2.76059	-3.53818	-1.85237	-2.41894	-2.05161	-2.74661	-3.47533	-2.59474	-2.39556	-2.54142	-2.98316	-2.43947	-2.74948	-2.10781	-2.30988	-1.47977	-2.35195	-1.73619	-1.70756	-1.45964	-1.05349	-1.50284	-1.37683	-1.59564	-1.86932	-1.82601	-1.88875	-1.8596	-2.37425	-2.07185	-2.25612	-2.06649	-2.84838	-3.44379
session10	alpha	educated	catch	4	-1.21168	-1.92627	-1.82459	-1.48884	-1.47319	-1.85028	-1.65783	-1.65912	-1.69452	-1.84337	-2.12655	-1.78659	-1.82765	-2.27455	-2.40379	-1.91746	-2.05256	-2.3112	-2.00224	-2.78996	-2.8545	-2.5727	-1.25148	-2.20762	-1.35532	-2.61845	-1.10212	-0.809265	-0.982348	-0.916675	-1.27048	-1.05768	-1.82708	-1.7083	-2.30686	-1.962	-2.08232	-2.31369	-2.41593	-2.23814	-1.97747	-2.96374	-3.24427	-3.01878	-2.43868
session12	delta	educated	throw	4	-1.21141	-1.08422	-2.02187	-1.60223	0.39077	-1.96905	-0.797985	-1.57934	-1.51844	-0.97964	-1.01795	-1.4874	-0.537835	-1.84938	-2.35593	-2.08333	-2.68953	0.160991	-2.41639	-1.74267	-2.84218	-2.13921	-1.53443	-2.16111	-1.36569	-2.18079	-0.96094	-1.84537	-2.07304	-1.42014	-0.960623	-1.56817	-1.20232	-1.04279	-2.04753	-2.58952	-0.693286	-2.03644	-1.69837	-1.08735	-1.37356	0.776596	-2.23753	-1.77598	-0.762031
session9	alpha	ellite	throw	2	-1.20874	-1.04934	-1.39114	-1.9272	-1.68698	-1.48113	-1.66405	-2.06603	-2.11287	-2.0518	-1.59233	-1.89968	-2.65089	-2.1255	-2.26503	-2.03186	-2.27642	-2.88893	-2.38065	-2.48457	-2.25911	-2.5414	-2.05955	-1.86129	-1.05051	-1.95166	-1.48413	-2.36683	-1.09523	-1.01094	-1.61296	-0.966423	-0.843597	-1.12366	-1.05826	-1.70606	-1.91299	-1.45211	-0.998445	-1.51451	-2.06119	-1.89204	-1.23064	-1.94772	-2.71541
session7	alpha	ellite	catch	5	-1.20732	-1.13883	-1.57338	-1.55414	-1.2888	-1.71771	-2.03287	-2.24824	-1.78982	-2.35935	-2.12603	-2.62031	-2.10463	-2.01808	-1.74106	-1.77772	-1.81396	-2.47591	-2.65439	-1.63912	-1.46316	-2.05992	-2.51984	-2.77584	-0.958309	-1.17141	-1.20051	-2.16108	-2.18098	-0.708093	-0.908148	-1.42908	-0.147486	0.332465	-0.937427	-0.424865	-1.29949	-1.06368	-1.61227	-1.27258	-0.942575	-1.25261	-1.70195	-2.1307	-1.37016
session2	alpha	ellite	throw	5	-1.20577	-0.609572	-1.00067	-0.840399	-0.933063	-0.733241	-0.672841	-0.574939	-1.27199	-1.71833	-0.981444	-1.09507	-1.28692	-1.45926	-1.85132	-1.29098	-1.3238	-1.52659	-1.36507	-1.48325	-1.27631	-1.3036	-1.52106	-1.14454	-0.910879	-0.990079	-1.49486	-1.14909	-0.961666	-1.38073	-1.48776	-1.53558	-0.885018	-0.489949	-1.09208	-0.5783	-1.1153	-1.06653	-0.752883	-0.183017	-1.16861	-1.17872	-1.21739	-0.202559	-1.42135
session20	alpha	educated	catch	2	-1.20407	-1.71475	-2.35956	-3.6379	-2.37291	-3.25606	-2.24984	-3.77972	-3.29522	-4.04871	-2.44921	-2.49409	-3.9037	-2.66473	-3.58788	-2.38249	-3.41497	-3.79065	-3.39837	-2.94537	-2.32808	-3.17594	-2.29664	-3.27405	-2.69745	-2.07337	-2.36546	-2.02176	-2.27023	-2.83568	-2.394	-2.94214	-0.635445	-1.82849	-1.33684	-2.23031	-1.16124	-2.05421	-1.24324	-2.48231	-2.96439	-3.04359	-2.40063	-2.21486	-2.23697
session13	alpha	ellite	throw	4	-1.20099	-1.03981	-0.890208	-1.13199	-0.99486	-0.46448	-0.449797	-1.02758	-1.48028	-0.724491	-0.337905	-0.762311	-2.26213	-1.36742	-0.656205	-0.44854	-2.15973	-0.637452	-1.57654	-1.70624	-0.759131	-0.860193	-0.248084	-1.38445	-0.449686	-0.499399	0.626612	-0.307209	-0.219199	0.275718	0.556539	-0.559201	-0.95188	-0.799302	-0.820212	-0.545971	-0.257945	-0.865427	-0.89213	-0.825377	-0.630277	-1.00191	-1.53102	-1.29275	-1.12197
session1	gamma	educated	catch	2	-1.1965	-1.38378	-2.59583	-3.13989	-2.49962	-3.26333	-3.55784	-3.22833	-2.22271	-3.09423	-3.76756	-3.77808	-4.03945	-1.97059	-4.17449	-3.71608	-4.03642	-4.00301	-4.81158	-4.69698	-4.84819	-3.41513	-2.97635	-4.16007	-4.34119	-4.28527	-3.39131	-2.73205	-3.66245	-3.67426	-2.91369	-2.75994	-2.04635	-2.17215	-2.53835	-3.49714	-3.00396	-3.14092	-3.97976	-3.79128	-2.92087	-3.08126	-3.38579	-3.8052	-3.68251
session9	beta	ellite	catch	1	-1.18945	-1.31258	-2.85893	-3.09266	-2.83891	-3.11357	-3.22883	-3.24019	-1.86882	-3.2133	-3.35616	-3.24931	-3.00529	-3.11935	-3.54153	-3.40211	-3.57096	-2.29207	-4.16476	-3.64383	-3.74722	-3.54904	-2.56815	-3.64573	-2.78583	-2.94821	-2.19114	-4.03719	-3.65688	-2.23366	-2.89493	-2.62349	-1.79882	-1.69493	-2.25496	-3.1058	-2.91436	-3.24347	-3.14618	-3.24974	-1.57467	-3.13691	-3.14151	-3.27891	-2.33197
session6	theta	ellite	catch	2	-1.18833	-1.00947	-0.879206	-1.0342	-0.616347	-0.502589	-0.764875	-0.685386	-0.653931	-0.946242	-1.12205	-1.17213	-1.25321	-0.530973	-1.07804	-1.48136	-1.25388	0.0567815	-1.14881	-1.20549	-1.43985	-1.1628	-1.23395	-0.693428	-0.880638	-1.2779	-0.779166	-1.03588	-0.806994	-1.277	-0.847403	-1.28809	-0.957132	-1.08547	-1.07505	-1.10537	-0.539257	-1.43418	-1.15426	-0.592628	-0.936424	-1.91235	-1.42304	-1.22805	-2.02392
session13	delta	ellite	throw	4	-1.1834	-0.350276	-1.0415	0.944439	-0.574525	0.270424	-0.513314	-0.24074	-0.0127638	-0.365909	-0.416704	-1.04688	-1.18363	-0.842721	-0.907108	-0.513749	-1.26324	-0.404955	-1.92378	-1.32479	-1.51113	-1.07491	0.0488431	-0.741264	0.0224787	-0.177049	0.337703	-0.450302	-0.145564	0.473844	0.65945	0.532641	-0.530135	-1.79808	-0.990842	0.874834	-0.0648336	-1.47204	-1.53622	-2.40243	-1.1535	-0.265963	-1.67995	-0.857024	-1.88732
session2	alpha	ellite	catch	4	-1.17978	-0.977237	-1.58159	-1.68596	-1.84597	-1.58296	-1.44386	-1.5201	-0.669864	-2.30884	-1.31837	-1.58892	-1.78144	-2.4564	-2.08355	-1.56083	-2.05563	-1.13278	-2.2208	-1.59752	-1.23929	-2.03571	-1.83826	-1.40751	-0.428592	-0.838655	-1.42842	-1.6327	-1.36181	-1.16379	-1.61867	-1.71462	-1.50013	-1.32992	-1.48401	-1.1389	-1.80981	-1.30436	-1.27471	-1.34998	-1.53469	-1.92961	-1.03667	-1.71205	-2.17849
session8	alpha	ellite	throw	3	-1.1793	-1.75423	-2.3557	-1.58015	-1.24932	-3.19193	-2.74863	-2.13633	-1.95657	-2.5149	-3.03649	-2.10284	-1.75222	-2.2481	-2.052	-2.37811	-1.13436	-2.14911	-1.23663	-2.10134	-2.57221	-0.890649	-1.31862	-1.3337	-1.68803	-2.64116	-1.19351	-0.812645	-1.59533	-2.02944	-1.79376	-0.990001	-0.901621	-1.20334	-1.92631	-2.00568	-1.70329	-1.90784	-1.902	-1.81474	-1.66653	-2.70971	-2.33037	-2.35684	-1.94152
session8	beta	ellite	catch	4	-1.17919	-2.42843	-1.75539	-1.60075	-2.34714	-1.43488	-3.05111	-2.21845	-1.05438	-0.967901	-3.07673	-2.97951	-2.44984	-2.59226	-2.61265	-3.23244	-2.32809	-2.35651	-1.95594	-2.9137	-3.38723	-1.73417	-2.21892	-2.70438	-2.97681	-2.57649	-1.80424	-1.38069	-2.03397	-1.64681	-1.03268	-1.47161	-0.789998	-3.08634	-1.23945	-1.85672	-1.64608	-1.65666	-2.59671	-1.9262	-1.06774	-0.683342	-2.71787	-3.65886	-2.63001
session12	delta	educated	throw	3	-1.17823	-0.323846	-1.23798	-0.90377	-0.513515	-1.58453	-0.653734	-0.800741	-0.743829	-1.77061	-0.964805	-1.51578	-0.370344	-1.46254	-2.43438	-0.108916	-1.43992	0.0552945	-2.11842	-2.29298	-1.61438	-2.69502	-0.445158	-1.56068	-1.37886	-1.28186	-0.730491	-0.628057	-0.296839	-0.945203	-1.65404	0.466925	-0.381439	0.969936	-1.31828	0.650225	-0.886457	-1.50658	-0.473295	-1.45376	-0.681959	-0.291896	-2.07071	-1.48887	-0.69944
session2	alpha	ellite	catch	1	-1.1715	-1.11344	-1.77642	-1.47983	-1.86157	-1.42488	-1.05471	-1.31232	-1.06769	-2.64416	-0.889296	-1.5799	-1.65365	-2.4156	-2.43413	-1.27463	-2.03894	-1.52717	-1.89521	-1.72432	-2.49487	-2.33238	-1.81388	-0.754807	-0.388859	-1.47198	-2.46342	-1.0779	-0.0216477	-0.947638	-2.46176	-1.2724	-1.99638	-0.799841	-2.24964	-1.85085	-1.96643	-1.70508	-1.32567	-2.11033	-1.31231	-2.5786	-0.640232	-0.828758	-2.34404
session4	alpha	educated	catch	2	-1.16168	-0.565641	-1.27972	-0.599814	-0.772531	-1.47774	-1.59141	-1.629	-1.13062	-1.88495	-1.97069	-1.67846	-1.91765	-1.79647	-2.61104	-2.16495	-2.08602	-2.61221	-2.12182	-2.1445	-1.78381	-2.69246	-1.22238	-1.4285	-1.05741	-1.10972	-1.50961	-0.661585	-0.713782	-1.11835	-1.12988	-0.887816	-1.5494	-0.773191	-1.92436	-1.58416	-0.878327	-2.03675	-2.07598	-2.13306	-1.55362	-2.0373	-2.2018	-2.23591	-2.22435
session8	alpha	ellite	catch	5	-1.15857	-2.71955	-1.71846	-1.55533	-1.37665	-1.71022	-2.7443	-1.80116	-1.54234	-2.06615	-2.50282	-2.38414	-1.82172	-2.58395	-2.14972	-2.87488	-1.81105	-1.96026	-1.75141	-2.71072	-2.63051	-0.937557	-1.27338	-1.73559	-1.52372	-1.83171	-1.10611	-1.21618	-1.47453	-1.27381	-1.36581	-1.43172	-1.71546	-2.58156	-2.05609	-1.69999	-1.71397	-1.32568	-1.77307	-2.47961	-1.04224	-1.30921	-1.54027	-3.08292	-2.70205
session6	theta	ellite	catch	5	-1.15631	-0.665455	-1.40879	-0.844171	-0.35585	-1.6277	-1.38121	-0.801976	-0.674368	-1.28216	-1.61508	-1.65306	-0.389117	-0.748431	-1.33665	-2.01753	-1.21851	-1.52322	-1.84208	-1.10982	-1.42899	-0.694174	-1.25069	-0.560109	-0.465159	-0.671587	-1.14768	-1.33992	-0.417562	-0.712723	-1.07256	-0.877834	-1.61487	-1.37072	-1.30051	-1.25333	-1.16484	-0.990309	-0.628059	-0.766829	-0.896509	-1.406	-1.47401	-1.47069	-1.34126
session11	delta	educated	catch	3	-1.15627	-1.08207	-1.17956	-1.66732	-1.42719	-0.804634	-0.962132	-1.03153	-0.940132	-1.48827	-1.169	-1.41036	-1.06462	-2.27297	-1.95354	-2.13864	-2.29169	-1.82632	-2.51121	-2.09871	-1.7237	-2.15738	-1.01126	-1.57909	-0.998921	-0.851981	-1.74305	-1.9184	-0.993165	-0.484241	-2.55559	0.373403	-0.103613	-0.0590787	-1.1599	-1.43919	-0.834855	-2.21727	-1.94254	-1.50114	1.06085	-1.64824	-0.745063	-0.992233	-0.0933671
session7	alpha	ellite	catch	1	-1.15598	-1.19758	-1.43387	-1.78678	-1.58357	-1.89632	-2.56795	-2.12051	-1.51717	-1.94079	-2.28989	-3.27051	-2.14755	-1.14399	-1.69163	-1.82728	-2.00015	-3.05189	-2.04802	-1.70843	-1.38045	-2.0647	-1.98283	-2.26094	-0.852404	-0.959356	-2.29491	-2.03936	-2.02041	-1.00089	-1.63031	-1.83743	-1.25564	-1.04781	-1.96598	-1.88814	-1.35539	-1.91625	-2.65376	-2.22051	-1.54035	-1.91286	-2.0134	-3.57092	-2.64001
session17	theta	educated	throw	1	-1.15475	-1.60845	-1.54037	-1.51849	-2.0131	-1.39042	-0.960824	-1.12993	-2.27373	-1.44803	-1.37952	-1.02772	-1.94857	-0.498932	-2.88649	-1.61043	-1.65401	-2.8555	-0.991931	-2.51219	-2.06933	-2.74536	-0.750103	-1.38932	-0.713197	-1.08545	-1.22056	-0.538741	-0.489073	-0.986071	-0.0198397	-0.796305	-1.59418	-2.24904	-2.15001	-1.90263	-1.99525	-1.62731	-1.57386	-1.86608	-2.26123	-1.95198	-2.3395	-2.03458	-2.03388
session8	beta	ellite	throw	3	-1.15447	-1.58163	-2.47143	-1.31175	-1.74109	-3.12501	-2.88569	-1.84039	-1.45036	-2.59106	-3.45149	-2.97167	-2.32112	-2.89216	-2.6151	-3.052	-1.79953	-2.21734	-2.42961	-3.14253	-2.67824	-0.735346	-1.44999	-2.17907	-2.50416	-2.28587	-1.16419	-1.18062	-2.04834	-2.03329	-1.83062	-1.7845	-1.17046	-1.38276	-2.0476	-1.39069	-1.99479	-2.21493	-2.48204	-1.85866	-1.49959	-2.63977	-3.21303	-2.76727	-2.53956
session8	beta	ellite	catch	5	-1.15123	-2.31885	-1.04489	-1.96841	-1.24133	-1.07579	-3.16016	-2.1396	-1.26382	-1.24426	-3.07996	-3.1078	-2.67973	-2.83106	-2.59099	-3.16162	-1.94873	-2.67475	-2.34565	-2.73536	-3.01094	-1.65938	-2.20915	-2.58727	-2.63019	-2.11371	-1.62553	-1.2469	-1.85721	-1.92393	-1.47205	-1.61006	-1.19605	-2.92838	-1.37786	-2.57826	-2.07374	-0.99396	-2.27375	-2.14441	-1.43872	-1.05777	-2.53611	-3.28497	-2.52506
session19	beta	educated	catch	2	-1.14624	-1.14793	-2.892	-2.29388	-1.09317	-3.3097	-3.35629	-2.76557	-2.76608	-3.18476	-3.50679	-3.48111	-3.00639	-2.40469	-3.37972	-3.48745	-2.91364	-2.9475	-3.22843	-4.15136	-3.22245	-2.2976	-2.55113	-3.81122	-3.07552	-2.37573	-2.88187	-2.2476	-2.29412	-2.31426	-2.52857	-2.52987	-1.24703	-1.26858	-2.9709	-2.45842	-1.27232	-3.49383	-3.55862	-3.35108	-3.03381	-3.42934	-3.37479	-3.60955	-3.58744
session6	delta	ellite	catch	2	-1.1462	0.124352	-0.414238	-1.39749	-0.0317253	0.289868	-0.00563819	-0.762381	0.0810229	-0.342848	-0.414628	-0.331223	-1.20708	0.316364	-1.04856	-0.973668	-0.745217	0.223207	-0.365528	-0.908302	-1.00968	-0.753944	-0.52289	-0.688338	-0.914067	-0.00469599	-0.019072	-0.728421	-0.664602	-1.40166	-0.351807	-1.41497	-0.763213	-1.01951	-0.889109	-1.22967	0.0444011	-1.31343	-0.872384	-0.136321	-0.0819518	-2.1876	-1.10661	-0.585289	-1.7431
session10	alpha	educated	throw	5	-1.14504	-0.970485	-1.43088	-1.75023	-1.59614	-2.13381	-2.03239	-1.98392	-2.03831	-3.03336	-2.69742	-2.2094	-2.2853	-2.14485	-2.74961	-2.86827	-2.39547	-2.37738	-1.94921	-2.79482	-2.57466	-2.2406	-1.05603	-1.56197	-1.56338	-1.97124	-2.02272	-1.51947	-0.557264	-1.63686	-1.70907	-1.72318	-2.44823	-2.52684	-2.37107	-2.59559	-2.35302	-2.16053	-2.20077	-2.53117	-2.89618	-2.24193	-2.28378	-2.42881	-3.2604
session6	alpha	ellite	throw	2	-1.14499	-1.10868	-0.713822	-1.23631	-0.836293	-0.411928	-0.510778	-0.873525	-1.20028	-1.14396	-1.22606	-1.88351	-1.85288	-1.31613	-1.13177	-1.86995	-1.77111	-0.773221	-1.81507	-0.801328	-1.16139	-1.25235	-2.23967	-0.689385	-0.393122	-0.667299	-0.693986	-2.06854	-0.717964	-0.42153	-0.71589	-0.949274	0.237094	0.439284	-0.465941	-0.4385	-0.659943	-0.707425	-0.888644	-0.773143	-0.301825	-1.35298	-1.26689	-1.45987	-1.54066
session10	theta	educated	catch	1	-1.1226	-0.770551	-1.72555	-2.2247	-1.59604	-1.67601	-3.1315	-2.25955	-1.99995	-2.17152	-3.57161	-2.82338	-1.4807	-2.52383	-1.79346	-2.59737	-1.81717	-2.38329	-2.44303	-3.53742	-1.97889	-2.31844	-1.81876	-2.64957	-1.68428	-2.17427	-1.34893	-1.10133	-1.2001	-1.35458	-1.02597	-1.48521	-0.176646	-0.419697	-0.598082	-1.01506	-1.03063	-1.14651	-1.45374	-2.13139	-1.28847	-1.81217	-2.06127	-2.03106	-1.78703
session6	alpha	ellite	throw	3	-1.11686	-1.23744	-1.71992	-1.8099	-0.688817	-1.51443	-1.78662	-1.40564	-1.60012	-1.9918	-1.91763	-2.06772	-1.69518	-1.83763	-1.88544	-2.50894	-1.44494	-1.23242	-2.24725	-2.44686	-2.05746	-0.998565	-2.28213	-1.84721	-2.15966	-1.28779	-1.28678	-2.23053	-1.64763	-1.62772	-1.08147	-1.7662	-1.35402	-0.994956	-0.967778	-1.16273	-0.144607	-0.8557	-0.97087	-0.800085	-0.947843	-1.18691	-1.60299	-1.61818	-2.07782
session20	delta	educated	throw	3	-1.10986	0.231384	-1.37594	-2.35764	-0.248143	-1.49391	-1.58735	-1.51516	-2.29952	-2.14884	-1.65653	-1.32545	-2.20253	-0.606921	-2.65009	-1.93409	-2.05676	-2.31391	-2.82727	-2.14509	-1.9553	-1.36523	-2.62908	-2.13786	-1.94447	-2.06147	-0.400111	-3.02947	-2.4453	-2.17852	-1.07359	-2.77124	-0.507833	-0.57447	-0.638802	-2.20767	-0.609278	-2.14491	-1.463	-1.97377	-2.86783	-2.6753	-1.3829	-1.69723	-2.68924
session12	beta	educated	catch	5	-1.10919	-1.74727	-2.23568	-2.71401	-0.484259	-2.99181	-3.19358	-2.30338	-1.33119	-2.77379	-3.80355	-3.52512	-2.86163	-1.67752	-3.75247	-3.31101	-3.19741	-1.11897	-3.66899	-3.98141	-3.98959	-3.12596	-2.991	-3.67179	-3.29132	-3.35843	-2.19227	-2.6738	-3.50577	-3.09047	-2.29575	-3.19387	-0.515027	-1.29238	-1.6533	-2.14169	-0.533938	-2.26215	-3.24658	-2.38933	-0.595336	-1.78835	-3.60062	-3.7667	-2.79924
session1	gamma	educated	catch	5	-1.10747	-1.2663	-3.16991	-3.74904	-2.09792	-2.37098	-3.28658	-3.12305	-3.08139	-3.08072	-3.07016	-3.59742	-3.73219	-2.28953	-3.96907	-3.08755	-3.78264	-3.5354	-4.5471	-4.483	-4.82526	-3.96018	-4.09291	-4.04839	-4.15357	-4.41188	-3.2193	-3.0785	-3.07091	-2.90835	-2.19629	-2.8282	-1.79488	-1.71293	-2.59161	-3.911	-2.04899	-2.4268	-3.29953	-2.4049	-3.30905	-3.5839	-3.46042	-3.46827	-2.43246
session18	delta	educated	throw	3	-1.10589	-1.1777	-0.738229	-2.10744	-1.9725	-1.86163	-1.30813	-1.50661	0.0722761	-2.2652	-1.73646	-1.67547	-2.12591	-0.912197	-1.56028	-1.99897	-1.56034	-0.98194	-2.21549	-2.21293	-2.47741	-1.65183	-1.86973	-1.63948	-1.32326	-1.55661	-0.934337	-0.732677	-0.874735	-0.411262	-0.856227	-0.913698	-1.82952	-1.22524	-2.02001	-2.1355	-1.20527	-1.89783	-1.55379	-1.55225	-2.01733	-2.19536	-1.4809	-1.43692	-2.79996
session3	alpha	educated	throw	3	-1.10219	-0.741203	-1.37568	-1.36248	-0.940503	-1.37477	-1.47533	-1.62021	-1.95687	-1.83844	-1.68197	-1.88626	-2.07511	-2.88786	-1.3542	-1.76468	-2.2235	-3.32653	-2.04896	-1.5139	-1.88757	-2.17744	-1.83129	-1.52401	-1.13073	-1.41469	-1.08289	-1.23617	-0.873408	-0.517526	-0.356106	-0.56976	-1.41516	-0.0855655	-1.33118	-2.0645	-1.83341	-1.84695	-2.07927	-1.81807	-1.02447	-2.64045	-2.6398	-2.64261	-1.76671
session16	delta	ellite	throw	4	-1.09954	-2.06169	-1.50713	-1.55205	-0.439994	-1.09766	-0.170678	-0.898639	-1.08163	-1.51644	-0.354174	-0.705662	-1.01788	-0.353949	-1.35421	-0.82709	-0.883545	-1.52374	-0.796662	-1.30063	-1.56771	-1.48198	-1.12481	-0.832462	-0.29487	-0.885508	-0.651793	-0.0683262	-0.496656	-0.76527	-0.902457	-0.178973	0.280181	-0.151176	-0.0220202	-1.29326	1.08128	0.574011	1.01723	-0.0890878	1.19048	-0.67756	0.831163	-0.0340749	0.1795
session10	theta	educated	catch	4	-1.098	-0.552958	-0.861869	-0.396746	-0.652113	-1.85163	-0.900993	-1.22321	-0.758396	-1.56178	-0.929825	-0.856979	-0.575895	-2.08864	-1.10144	-0.887864	-1.33246	-1.92278	-1.88996	-1.39627	-1.87589	-2.107	-0.81982	-0.401237	-0.881602	-0.89287	-0.588768	0.106385	-0.237127	-0.357551	-0.438385	-0.346744	-0.86622	-0.720077	-1.30865	-0.86499	-0.340471	-1.401	-1.4692	-0.986965	-0.207701	-2.02034	-2.02136	-1.8594	-1.26584
session10	delta	educated	catch	1	-1.09167	-0.306507	-1.87174	-1.33373	-2.13878	-2.02976	-3.49693	-1.78153	-1.62932	-1.95462	-3.27114	-2.29213	-1.44608	-1.89755	-1.32829	-2.0498	-2.03414	-2.05935	-2.07244	-2.54455	-2.19175	-1.92174	-1.37247	-2.5731	-1.336	-2.32113	-1.83007	-0.876834	-1.13995	-1.61379	-0.970343	-1.64466	0.425042	0.303361	0.15291	-0.497979	-1.01157	-0.699585	-1.17097	-2.57293	-0.892137	-1.24148	-1.7502	-1.49438	-1.36534
session8	alpha	ellite	throw	4	-1.09022	-1.0557	-2.35222	-1.81476	-1.44474	-2.87652	-2.39678	-2.25418	-1.8624	-2.82741	-2.27553	-2.16628	-2.48624	-3.42343	-2.16665	-2.26217	-2.05686	-2.66861	-2.40158	-2.2294	-2.43628	-2.07989	-1.91654	-2.39588	-2.58313	-3.12559	-1.66097	-1.72312	-2.29306	-2.85192	-1.92103	-2.06966	-0.658369	-1.30839	-2.25211	-2.11655	-1.80183	-1.82453	-2.3822	-1.81262	-1.76783	-2.89684	-2.56037	-2.67672	-2.58598
session15	beta	ellite	throw	3	-1.0883	-1.78366	-2.53935	-2.3465	-1.54577	-2.63445	-3.21206	-2.48611	-1.24654	-1.53696	-2.8202	-3.01709	-2.21784	-2.33638	-2.78078	-3.17802	-3.17502	-1.65965	-2.22412	-3.47691	-3.29762	-3.42764	-2.1057	-2.86826	-2.97651	-3.0456	-2.08105	-1.97161	-1.88916	-1.9104	-1.79878	-0.855289	-2.02561	-1.76016	-2.75872	-2.46593	-2.31966	-2.96767	-3.29724	-2.6508	-1.41722	-2.22446	-3.48228	-3.45064	-2.2929
session15	alpha	ellite	catch	5	-1.08066	-0.862593	-1.22595	-1.01235	-1.16894	-1.37834	-1.20472	-1.04519	-0.555084	-1.60486	-1.31753	-1.47821	-1.48283	-1.77033	-2.03159	-1.2942	-1.78138	-1.73017	-1.49073	-1.13231	-1.02317	-1.92599	-1.04539	-0.329618	-0.743632	-0.921253	-0.663713	-0.0076315	0.0640752	-0.539151	-0.525441	-0.553019	-2.2351	-1.80818	-2.21954	-1.93257	-2.06265	-1.94433	-2.28801	-2.24775	-1.14199	-2.34996	-2.35195	-2.67101	-2.17474
session14	beta	ellite	throw	4	-1.07696	-1.37027	-2.55009	-2.70634	-1.91647	-3.28634	-3.51673	-3.03257	-2.65498	-2.12498	-3.46372	-3.42389	-2.17016	-3.49642	-3.16399	-3.70064	-2.98169	-2.572	-3.06258	-3.41402	-3.24353	-2.33891	-3.5869	-3.2307	-2.42716	-2.45945	-2.02698	-2.65179	-2.33694	-1.83791	-1.49542	-2.19671	-1.24923	-1.75055	-2.64346	-2.75981	-2.04676	-3.37971	-3.00441	-2.94061	-2.13332	-2.56329	-3.24179	-2.97286	-2.76718
session16	alpha	ellite	throw	4	-1.07504	-0.851324	-2.05049	-1.50814	-0.758753	-1.67691	-1.11076	-1.04931	-0.0902003	-1.95359	-1.67106	-1.56805	-0.927622	-1.38638	-2.36774	-1.68874	-1.83477	-1.44966	-1.70561	-1.46749	-2.11279	-2.3759	-2.12036	-1.0312	-1.66097	-1.77384	-1.8894	-1.23512	-0.893301	-0.910959	-1.13795	-0.275116	-0.774009	-1.16375	-1.13731	-1.67246	0.190101	-1.22928	-0.454066	-0.491621	-0.300083	-1.4566	-0.499102	-0.464485	-0.72416
session17	theta	educated	catch	3	-1.0721	-1.33136	-1.78446	-1.47395	-1.35896	-2.64489	-1.33919	-1.28126	-1.53907	-2.07018	-2.06306	-1.56576	-2.26318	-2.52082	-2.46758	-1.56359	-2.82594	-1.93517	-1.97175	-2.02759	-2.13003	-2.93781	-2.20778	-2.51411	-1.97911	-2.66181	-1.51274	-1.53534	-1.50083	-1.39612	-0.936184	-0.921619	-1.70388	-1.43253	-2.49608	-1.37366	-0.489441	-1.8958	-1.35877	-1.34074	-1.34641	-1.54259	-1.54146	-1.39942	-1.887
session18	alpha	educated	catch	5	-1.07089	-1.15937	-1.8728	-0.529848	-1.77412	-1.84712	-1.89646	-1.48729	-0.894776	-1.36477	-2.32167	-2.21374	-1.35673	-1.41138	-1.73792	-1.98783	-1.43974	-1.31053	-1.32577	-1.53565	-1.46941	-1.08069	-0.459857	-0.859807	-0.829808	-1.3002	-0.210299	-0.140376	0.10331	-0.975759	-0.655019	-0.460317	-1.8071	-1.45828	-1.84227	-0.924558	-2.10169	-1.70947	-1.43539	-1.07414	-1.603	-2.18989	-2.09662	-1.89991	-2.19596
session5	alpha	ellite	throw	3	-1.07064	-0.539226	-1.41018	-1.60545	-1.39761	-1.60859	-1.91747	-1.76269	-1.36011	-1.63002	-1.5632	-1.37054	-1.36618	-1.28449	-1.81502	-1.46084	-1.23425	-2.03846	-2.39934	-1.80715	-2.42643	-1.62888	-2.12406	-0.923464	-1.29374	-1.16316	-1.97851	-1.0713	-0.491685	-1.01913	-1.08391	-1.05818	-1.11616	-0.436217	-1.70502	-1.22266	-2.08401	-2.47728	-2.28601	-1.75404	-1.40229	-2.00234	-2.05302	-1.9306	-1.60349
session20	theta	educated	throw	4	-1.06635	-1.5601	-1.0758	-1.53919	-0.587221	-1.25572	-0.758874	-1.36109	-1.80345	-1.25516	-0.988878	-1.39318	-1.50016	-0.862406	-1.09655	-2.20326	-1.37649	-2.31786	-1.94488	-2.20882	-1.85576	-1.17019	-0.896912	-2.30416	-2.10945	-1.05321	-1.01355	-2.20023	-2.60869	-1.6269	-0.919499	-2.2482	-1.37022	-2.17536	-1.78967	-2.12079	-1.12429	-1.51155	-1.86523	-2.25331	-2.16839	-2.11733	-2.44139	-1.91328	-2.41582
session7	beta	ellite	throw	1	-1.06557	-0.981147	-2.22003	-2.03839	-1.60891	-2.5365	-2.18851	-1.74869	-1.89197	-3.06096	-2.52896	-1.73453	-2.72585	-2.32066	-2.32195	-2.32658	-1.61198	-2.78117	-2.80984	-2.54599	-2.38913	-2.12511	-1.82095	-2.49025	-2.22454	-1.71512	-1.40253	-1.89684	-1.90832	-1.23983	-0.954506	-1.54515	-1.42166	-1.78685	-2.37461	-2.87369	-1.68459	-2.30631	-2.84569	-2.84017	-2.25712	-2.63991	-2.62233	-2.64512	-3.3242
session1	beta	educated	catch	3	-1.05845	-1.415	-1.87359	-2.23699	-1.43865	-2.24064	-2.48021	-2.32714	-1.63978	-3.03335	-2.3517	-2.44181	-2.79414	-2.19717	-2.66983	-1.88211	-2.7744	-2.34563	-3.43543	-2.79271	-3.07087	-3.06771	-2.4599	-3.18429	-2.59888	-2.81813	-1.86058	-2.37504	-2.43798	-1.70061	-1.59945	-1.68719	-1.62305	-1.86686	-2.21448	-2.66992	-2.09822	-2.545	-3.03311	-2.09724	-2.57903	-3.19066	-3.18992	-3.01768	-2.75245
session15	theta	ellite	catch	1	-1.04666	-0.930087	-1.24071	-1.56157	-0.902789	-1.03734	-1.48747	-1.64916	-1.63422	-1.30777	-2.04976	-2.09726	-2.29921	-1.26371	-2.61374	-1.58768	-2.07465	-1.99084	-1.80537	-1.41293	-1.24118	-2.15427	-1.4169	-1.11238	-1.07873	-1.42755	-2.30181	-1.13771	-0.953788	-1.56132	-1.59851	-1.66526	-0.554137	-0.82048	-1.28647	-1.16625	-0.849134	-1.33302	-1.54544	-1.75456	-0.269082	-1.65849	-1.86357	-2.29784	-2.09995
session9	delta	ellite	throw	4	-1.02596	0.854998	1.15848	0.412897	0.965847	0.873271	-0.111358	0.430925	1.53834	-1.26501	-1.65663	-0.577573	1.84655	0.0949438	0.246731	-0.52723	0.53138	-0.322946	-1.26009	-0.757834	0.0472204	0.139858	-0.580585	0.287399	2.23818	-0.661713	-0.995661	-1.2352	0.901466	-0.63851	0.00865518	2.44329	0.559847	1.61249	0.450057	0.0667787	0.654461	0.935904	0.542057	-0.276596	-0.650604	0.0066803	0.29327	0.260622	0.488994
session11	theta	educated	throw	4	-1.01703	-0.259254	-1.27182	-1.07924	-1.62972	-1.94349	-1.59232	-2.24981	-1.5408	-2.01372	-2.1113	-2.03289	-0.944821	-0.657145	-2.51667	-1.20132	-1.27505	-1.62278	-2.3968	-1.91455	-1.57678	-1.23736	-1.09027	-1.54619	-1.12012	-1.68472	-1.54542	-1.21783	-2.0279	-1.3779	-0.960007	-1.16129	-1.0301	-0.439554	-1.06306	-1.73091	-1.25566	-1.32643	-0.883201	-1.85747	-1.14979	-1.69807	-0.734814	-1.0353	-0.669126
session6	beta	ellite	throw	1	-1.00963	-0.364515	-1.91964	-1.63134	-0.418104	-2.39333	-2.16027	-1.71588	-0.746726	-2.50092	-2.67219	-2.34929	-2.3992	0.0898181	-1.65593	-3.05911	-2.71317	-1.5045	-1.74187	-2.94614	-3.34539	-1.91225	-2.44826	-2.46392	-2.73687	-2.78932	-1.39316	-2.58541	-2.2605	-1.55893	-1.56455	-1.64163	-1.95566	-1.17717	-2.53677	-1.96577	-0.66091	-2.40869	-2.66973	-1.99657	-0.620708	-2.45088	-2.50747	-2.61734	-2.0271
session10	alpha	educated	catch	3	-1.00585	-1.40342	-1.53511	-2.0219	-1.0378	-2.20748	-1.93431	-1.4592	-1.94246	-2.50609	-2.29034	-2.14178	-2.02623	-2.28871	-2.04953	-2.22108	-2.72399	-3.06237	-2.24623	-2.08649	-1.62415	-2.18651	-1.76187	-2.21147	-1.70469	-1.22607	-2.02782	-0.662271	-0.943248	-1.08914	-1.40238	-1.29322	-1.35436	-0.604327	-1.96601	-1.20743	-1.88833	-1.93775	-1.80164	-1.33472	-1.89572	-2.01482	-2.52053	-2.4662	-1.68475
session13	delta	ellite	throw	1	-1.00575	-1.17075	-0.268827	1.83765	-0.63905	-0.0268039	-0.212284	-1.02917	-0.282981	-1.14254	-0.247306	-0.25944	-1.13466	-0.434838	-0.95745	-0.50142	-0.800098	-0.255462	-0.454956	-1.73214	-0.507707	0.00420852	-0.140422	-1.28125	-0.876148	-0.483764	-0.366074	0.569927	0.178625	0.522536	-0.43655	0.273379	-0.432497	-0.279035	-1.21529	-0.242123	-0.676217	-1.40688	-0.756108	-0.334301	-0.464902	-1.88394	-1.27462	-0.689736	-1.12129
session7	alpha	ellite	catch	3	-1.00386	-0.987765	-1.32974	-1.92803	-1.30765	-1.51409	-2.51383	-1.67749	-1.6694	-1.68846	-2.0814	-3.31377	-2.01151	-0.630019	-1.52479	-2.00372	-2.19136	-2.19196	-1.33319	-1.67468	-1.45975	-1.6177	-0.992535	-1.26823	-0.86143	-0.829368	-1.74396	-1.15938	-1.04572	-0.802658	-1.48887	-1.5632	0.178682	0.0958387	-0.149593	-0.658052	0.0319654	-0.381475	-1.07245	-1.82113	-1.7425	-0.525431	-1.0688	-3.76288	-1.93763
session14	beta	ellite	throw	1	-1.00353	-1.23978	-2.47465	-2.15664	-2.18434	-2.97365	-3.00522	-2.84051	-1.71252	-1.80832	-3.23419	-3.13911	-1.9337	-3.29514	-2.90873	-2.89227	-2.42747	-2.5724	-2.54374	-3.2689	-2.68132	-1.53267	-3.00535	-2.86056	-2.62758	-1.94375	-1.25537	-2.02867	-2.40556	-1.66239	-0.766465	-2.21505	-2.11093	-1.98821	-3.53048	-3.14798	-2.40161	-3.61646	-3.8908	-3.01457	-2.39491	-2.07178	-3.76787	-3.75219	-1.96365
session3	alpha	educated	catch	5	-1.00123	-0.64456	-0.704813	-1.31562	-0.99153	-0.965206	-0.561534	-1.27666	-0.562139	-1.58616	-0.554548	-0.393749	-1.48505	-1.13488	-1.76095	-0.708733	-1.47116	-1.49993	-1.62785	-1.82949	-1.69094	-2.20995	0.266551	-1.35076	-1.37638	-1.3591	-1.05557	0.787775	0.717252	0.829845	0.567884	0.202697	-1.82136	-1.67976	-1.4653	-1.36241	-1.04202	-1.51796	-1.46139	-1.31413	-1.33229	-1.59779	-1.60284	-1.77232	-2.22925
session16	delta	ellite	catch	5	-0.98335	-0.838516	-0.339483	-1.37097	-0.461097	-0.79272	-0.738632	-1.54181	0.048373	-1.96321	-0.372449	-1.35431	-0.240985	-1.6898	-1.4753	-0.348974	-2.16478	-1.19479	-3.54872	-1.14893	-1.52602	-1.57214	-1.47919	-1.47304	-0.56193	-1.23104	-1.37517	0.216977	-0.236705	-0.169832	-0.369212	-0.255289	1.07807	0.147196	0.953279	0.229017	1.22034	0.620506	-0.399944	0.179987	-0.0578079	0.447912	-0.356694	-1.98187	-1.04527
session1	alpha	educated	catch	5	-0.982472	-0.693317	-1.55792	-1.8687	-1.32099	-1.85735	-1.75106	-1.48493	-1.47796	-2.32675	-1.60567	-2.13336	-2.23839	-1.97641	-1.82378	-1.49574	-2.58533	-2.21088	-1.85532	-2.24756	-2.41669	-2.65013	-2.7508	-1.91087	-1.54898	-2.91487	-2.25457	-2.59413	-1.72645	-1.57061	-1.81268	-0.971946	-1.06247	-1.24098	-2.32512	-2.05181	-1.06756	-2.11774	-2.01674	-1.96621	-1.84586	-2.20841	-1.88427	-1.97312	-2.64965
session2	alpha	ellite	throw	2	-0.979995	-0.638208	-1.31718	-0.796462	-0.741293	-1.20917	-0.999306	-0.941125	-0.87584	-1.5898	-1.02372	-1.46102	-1.4808	-1.33922	-0.875912	-0.834122	-1.91858	-1.6273	-1.13792	-0.987392	-1.23765	-1.55817	-1.10318	-1.16658	-0.884892	-1.46782	-1.65906	-1.11324	-0.816297	-1.62026	-1.70712	-1.81737	-0.614998	-0.526437	-0.790456	-1.2122	-1.20705	-1.06739	-0.748281	-0.82973	-1.87969	-1.76072	-0.831532	-0.841608	-1.84409
session8	gamma	ellite	throw	5	-0.978232	-1.19085	-1.96874	-1.77704	-2.02302	-2.87162	-3.78744	-2.05255	-2.08749	-3.41465	-4.25773	-2.88478	-2.79546	-3.58449	-3.57391	-3.20651	-2.58511	-3.02017	-3.39336	-3.79324	-3.35717	-1.66144	-2.41426	-3.1783	-3.51474	-2.7645	-1.67861	-1.76612	-2.33706	-2.42938	-2.46888	-2.94063	-0.715771	-1.11816	-2.04761	-1.97321	-2.04155	-2.89732	-3.29177	-0.854885	-1.85569	-2.50735	-4.05644	-2.78912	-2.40969
session4	theta	educated	throw	4	-0.978068	-1.07134	-1.39579	-1.38476	-1.11923	-1.10855	-0.990192	-1.4505	-1.3207	-1.31493	-1.37441	-1.91393	-1.64531	-1.50423	-1.61499	-2.16605	-2.02434	-2.00481	-1.63075	-2.11415	-1.68247	-1.47203	-1.56219	-1.71951	-1.44273	-1.011	-0.967085	-1.11874	-1.23072	-1.01087	-1.02477	-1.20693	0.932741	0.793031	-0.267342	-0.147447	-0.361211	-1.52712	-1.87046	-1.51185	-1.79762	-1.68238	-1.29481	-0.894957	-1.38366
session1	theta	educated	throw	5	-0.976579	-0.0723964	-0.932943	-0.00356564	0.411632	-1.67352	-0.788142	-0.997861	-0.612363	-1.6333	-1.1696	-1.6098	-1.53937	-0.622236	-1.70007	-1.19906	-2.19581	-2.08919	-1.42293	-0.9294	-1.62357	-1.51005	-0.905809	-1.80248	-1.39832	-1.87695	-1.68432	-0.15157	-0.705388	-1.60007	-0.690201	-0.450628	-1.21111	-0.280624	-1.37853	-0.814957	-0.356887	-1.60299	-0.904896	-1.34122	-0.14016	-1.86289	-0.957571	-1.1482	-2.31953
session9	theta	ellite	throw	4	-0.974005	0.437375	0.35618	0.196371	-0.127903	-0.0650923	-0.71983	-0.76169	0.173383	-1.77502	-0.964775	-1.17887	0.238087	-0.905347	-0.640281	-1.49112	-0.600621	-1.53165	-1.72501	-1.2334	-0.992004	-0.848158	-1.13976	-0.380861	0.678221	-1.20945	-1.54726	-1.34234	0.211123	-0.437688	-0.856471	0.944144	-0.29784	0.0249952	-0.0765748	-0.883328	-0.544728	-0.33435	-0.35048	-0.654132	-1.66222	-0.987585	-0.381517	-0.829162	-0.996582
session19	delta	educated	throw	1	-0.973308	-0.790626	-2.86119	-2.21813	-1.94297	-3.14193	-2.82498	-1.76086	-0.729836	-1.5926	-2.33673	-1.86575	-2.425	-2.03205	-1.8016	-1.86556	-2.61272	-0.627051	-1.97978	-2.41601	-3.00559	-2.18074	-1.72999	-2.82959	-1.54544	-1.87732	-0.668408	-1.86716	-1.87617	-2.19666	-1.73923	-1.74074	0.191318	0.131669	-0.137033	-0.940643	-0.303715	-0.353241	-0.0924887	-1.42473	-0.795626	-0.478552	0.179709	-0.965513	-2.18157
session9	alpha	ellite	throw	4	-0.970004	-0.852415	-0.985424	-0.433181	-1.37904	-1.16474	-1.56127	-1.6448	-1.27035	-1.89495	-1.48943	-2.29919	-1.70256	-1.96928	-2.05395	-2.4804	-1.9385	-2.91488	-2.27424	-1.78968	-1.6108	-2.04962	-2.12431	-1.04201	-0.463107	-1.79861	-2.24763	-1.85833	-0.221751	-1.09913	-2.09061	-1.02335	-0.990947	-1.78082	-0.908013	-1.7964	-1.86173	-1.55682	-1.39024	-1.68887	-1.95038	-2.08379	-1.3784	-1.70491	-2.41301
session11	theta	educated	throw	1	-0.968586	-1.10898	-1.07635	-1.30591	-1.33818	-1.48772	-0.941938	-1.88604	-0.774988	-2.51206	-1.10459	-1.90428	-0.669059	-1.94343	-1.64579	-1.54439	-0.154183	-0.811297	-2.28598	-1.44056	-1.96238	-2.26543	-0.534146	-2.27216	-2.05986	-1.92859	-1.74426	-0.95817	-1.59091	-1.03412	-1.13509	-1.1159	-0.467881	-0.528308	-0.830412	-1.91027	-2.59355	-0.991174	-0.743721	-1.37441	-0.984027	-1.83745	-0.833629	-1.31644	0.22568
session6	theta	ellite	catch	4	-0.966477	-0.421022	-0.91707	-0.776754	-0.679085	-1.43369	-1.12837	-0.844714	-0.415725	-1.4787	-1.27504	-1.73075	-0.659803	-1.69045	-1.31167	-0.415657	-2.05393	-0.466304	-1.42372	0.00101872	-0.627951	-0.61071	-1.40307	-0.00732325	-0.00131115	-0.441981	-0.611692	-1.26841	0.0524728	-1.29685	-0.780203	-0.896449	-1.39621	-0.967997	-1.5411	-1.20947	-0.869337	-1.37034	-1.07517	-0.832742	-1.01686	-1.5623	-1.12872	-0.875279	-1.45262
session13	theta	ellite	throw	3	-0.958607	-0.628364	-1.49693	-0.670693	-0.189275	-1.11132	-0.968536	-1.21398	-1.57328	-0.692897	-1.42716	-0.826873	-1.65101	-0.779621	-1.90988	-1.17958	-1.76898	-2.30846	-1.97117	-1.62401	-1.26836	-1.9759	-0.998167	-1.52845	-1.04047	-1.61985	-1.57773	-0.0940611	-1.05105	-1.16409	-1.1968	0.701505	-1.78291	-1.60974	-1.43234	0.678071	-1.90737	-1.4766	-1.28312	-1.71451	-0.974061	-1.80858	-1.44644	-1.38526	-1.70129
session8	beta	ellite	throw	2	-0.955493	-1.32747	-1.90722	-1.48886	-1.56839	-1.94942	-2.42429	-1.74812	-1.14122	-2.37588	-2.71575	-2.03835	-1.9335	-2.78396	-2.30365	-2.26655	-0.885347	-1.90049	-2.22861	-2.99865	-1.89252	-0.526089	-1.52871	-2.47869	-2.8229	-1.79142	-1.06715	-1.2125	-2.19418	-1.67294	-1.54971	-1.3905	-1.20604	-1.05042	-2.16451	-1.40248	-2.55905	-2.74195	-2.82397	-1.96999	-1.46495	-2.98095	-3.21391	-2.74877	-2.63444
session13	alpha	ellite	throw	5	-0.953948	-0.65983	-0.70615	-0.364609	-1.21127	-0.724659	-0.304827	-0.439134	-0.90231	-1.46947	-0.803336	-0.74589	-1.28651	-1.63883	-1.94845	-0.88857	-1.3768	-1.98938	-0.985041	-2.29498	-0.741094	-1.85369	0.312247	0.0367078	-0.0929392	-0.576621	-0.469244	0.55816	0.659931	0.241462	-0.0989936	-0.223665	-1.75173	-1.64075	-2.07242	-1.34207	-1.76396	-1.8453	-1.62535	-1.63945	-1.64634	-2.22703	-2.3266	-1.8477	-2.14205
session4	theta	educated	catch	4	-0.952552	-0.117606	-1.41665	-0.782509	-0.0240066	-1.60402	-1.72812	-1.44567	-0.756331	-1.49751	-1.84617	-1.57497	-1.60267	-1.13279	-2.3593	-1.60422	-1.8812	-2.29077	-1.88255	-1.83377	-1.53564	-2.45598	-1.14815	-1.41383	-0.928192	-1.10726	-1.13803	-0.427121	-0.878425	-1.05699	-1.00922	-0.575313	-0.84927	-0.572396	-1.50288	-1.45958	-0.0714177	-1.67656	-1.65019	-1.41343	-1.14636	-1.72335	-1.84538	-1.1849	-1.59728
session1	beta	educated	catch	1	-0.950396	-0.843613	-2.01187	-2.12766	-1.6463	-2.05523	-2.33262	-2.34065	-1.64254	-2.4069	-2.29052	-3.18319	-2.789	-2.25973	-2.85139	-2.53809	-3.29326	-2.2233	-3.13484	-2.98978	-3.27598	-2.40176	-2.37284	-2.94636	-2.7879	-2.68067	-2.02923	-2.23564	-2.36482	-1.45848	-1.22835	-0.660298	-1.56732	-1.32065	-2.20207	-2.33924	-1.73792	-2.24049	-2.50043	-2.4664	-1.80229	-2.27483	-2.55495	-2.86929	-3.14695
session3	alpha	educated	throw	1	-0.950237	-1.2303	-1.01016	-1.05601	-1.20224	-1.02781	-0.943799	-1.28377	-1.65831	-1.40547	-1.037	-1.18755	-1.98452	-1.96927	-1.41376	-2.17156	-1.46135	-1.87368	-1.64323	-2.12255	-1.74379	-1.57652	-0.859729	-1.40363	-0.895268	-0.973406	-1.30188	-0.497761	-0.419924	-0.636577	-0.701258	-1.04361	-0.552028	-0.980849	-0.606376	-1.31816	-0.251813	-0.743034	-0.844646	-1.20268	-1.02678	-0.758327	-1.16576	-1.44817	-1.48143
session1	alpha	educated	catch	1	-0.94778	-0.465163	-1.36622	-1.4172	-2.30299	-1.59721	-1.2879	-1.32362	-1.11317	-2.11761	-1.56534	-2.33867	-2.31659	-2.23166	-1.8584	-1.73206	-2.23101	-2.22412	-2.32039	-2.6399	-2.2622	-1.86167	-1.84916	-2.00603	-1.57025	-2.16527	-1.56901	-2.27181	-1.5903	-1.21558	-0.581448	-0.34343	-2.38189	-2.02088	-1.507	-2.64408	-1.33634	-1.42101	-1.77179	-2.56649	-1.966	-1.41769	-1.97517	-2.10803	-2.47743
session19	theta	educated	throw	3	-0.942222	-0.496588	-1.98973	-1.76138	-1.32663	-1.66038	-1.19016	-1.10695	-1.95959	-1.38029	-0.803678	-1.10329	-2.06539	-1.7697	-2.14346	-1.23547	-1.55769	-1.87283	-2.41823	-2.456	-1.94766	-2.2791	-1.2338	-2.13014	-1.73658	-1.69806	-1.16852	-1.12783	-0.92103	-1.16849	-0.915535	-0.820688	-1.19449	-0.989374	-1.94076	-0.738467	-1.53487	-2.92101	-2.37729	-1.24083	-1.24469	-2.2044	-2.29638	-1.49877	-1.84292
session8	gamma	ellite	catch	5	-0.935288	-3.14241	-1.52463	-2.25519	-1.9723	-1.08651	-3.91849	-2.52097	-1.65865	-0.989737	-3.55512	-4.03646	-2.65625	-2.54078	-2.94911	-4.14407	-2.43113	-2.54764	-2.14986	-4.05026	-4.3342	-1.02565	-2.74149	-3.45783	-4.74555	-2.62856	-1.99784	-2.05087	-2.35423	-2.6122	-1.83744	-2.09425	-1.23982	-3.17297	-2.03551	-2.94302	-1.72802	-1.07259	-3.34897	-2.66017	-1.27336	-1.4717	-3.33101	-4.32144	-3.1017
session7	beta	ellite	throw	4	-0.935045	-0.780967	-1.8458	-1.80999	-1.65661	-2.11306	-2.21595	-1.55156	-1.6534	-2.59258	-2.31378	-2.10043	-2.03208	-2.08337	-2.57036	-2.21627	-1.58296	-2.22057	-2.42332	-2.39112	-2.011	-1.61378	-1.56528	-1.71895	-1.97359	-1.651	-1.82498	-1.28784	-1.23498	-1.33454	-1.12631	-0.542284	-1.584	-1.61437	-2.34604	-2.23133	-1.67129	-2.34676	-2.5043	-2.33904	-2.04328	-2.65029	-2.54007	-2.66098	-2.42456
session11	theta	educated	catch	1	-0.92927	-0.406898	-1.00249	-1.61418	-1.01032	-1.35023	-1.3715	-2.19528	-0.949966	-1.68308	-1.42088	-1.37925	-1.45514	-1.39428	-2.0206	-1.19321	-1.76353	-1.51403	-1.49569	-2.08702	-1.63694	-1.4054	-1.26144	-1.73565	-1.76114	-1.5548	-0.586486	-1.36416	-0.874048	-1.0519	-2.22931	-0.56549	-1.01935	0.0822143	-1.83328	0.0413267	-1.58982	-2.46338	-1.12782	-1.59255	-0.844372	-1.57505	-1.22387	-1.56888	-0.451832
session10	theta	educated	throw	2	-0.923589	0.222262	-0.644964	-0.297635	-0.919597	-1.27091	-0.887313	-0.0598629	-0.836491	-1.11689	-1.68635	-1.24348	-1.36967	-0.349197	-2.00285	-1.51756	-1.34167	-2.38433	-1.20479	-1.27771	-1.31967	-2.13718	-0.656075	-1.00124	-0.708381	-1.67245	-1.14592	-0.943207	0.642077	-0.234283	-1.06487	-1.12928	-0.149814	0.18055	-0.53661	-0.702231	-0.852506	-0.605994	-0.404949	-0.442155	-1.21425	-0.989892	-0.954197	-1.20315	-1.29473
session6	delta	ellite	catch	4	-0.912824	-0.2868	-1.04625	-0.90723	-0.909956	-1.14026	-1.21273	-0.975368	-0.715703	-1.48571	-1.13922	-2.04389	-1.0445	-1.50694	-1.44043	-0.797648	-2.60897	-0.575949	-1.03204	-0.305598	-0.971032	-0.174581	-0.908766	-0.335871	-0.351837	-0.242828	-0.484876	-0.879956	0.168974	-1.30009	-1.42588	-1.38871	-1.64147	-1.16136	-1.65226	-1.95219	-0.702308	-1.29988	-1.04559	-0.948409	-0.400669	-1.18062	-0.907919	-0.76094	-0.963726
session8	beta	ellite	throw	4	-0.907912	-1.47486	-2.18179	-1.53453	-1.77638	-2.50413	-2.86014	-1.83779	-2.06437	-2.89849	-2.84665	-2.93088	-3.06524	-3.71864	-2.83394	-2.97893	-2.56216	-2.62991	-2.86118	-3.28788	-3.02258	-1.28349	-1.9861	-3.31175	-2.93963	-2.71528	-1.64061	-1.73831	-2.57844	-2.24755	-1.85996	-2.71114	-1.2318	-1.9563	-1.9302	-1.62478	-2.18108	-2.12686	-2.52689	-1.63659	-1.54076	-2.71042	-2.9854	-2.71669	-3.03858
session16	theta	ellite	throw	5	-0.907905	-1.14936	-1.61351	-1.62807	0.146244	-0.937801	-0.260206	-0.732167	-0.54765	-0.813071	-0.251101	-0.432156	-0.979157	-0.303214	-1.44372	-0.433346	-1.09081	-0.528183	-1.18259	-0.973585	-0.879014	-1.58945	-1.12401	-0.986026	-0.702256	-0.924723	-0.748996	-0.0199171	-0.648434	-0.268618	-0.433175	0.160392	-1.28668	-1.45329	-2.52213	-2.20289	-0.965088	-2.32976	-1.46495	-1.08724	-0.668678	-2.09261	-1.87746	-1.66692	-1.25092
session14	theta	ellite	throw	2	-0.90087	-0.635121	-1.87124	-1.17052	-1.49501	-1.76669	-1.54661	-0.873977	-0.778671	-0.797714	-1.95909	-1.44848	-1.84415	-1.47257	-2.07228	-2.51747	-1.54872	-1.73827	-1.25439	-2.80913	-2.57559	-1.96127	-1.31944	-2.18776	-1.29199	-1.93074	-1.38822	-0.77361	-0.648474	-1.04812	-2.04295	-1.73718	0.383276	0.066987	-0.854761	-1.3942	0.344692	-0.578679	-1.2861	-1.65287	-0.641816	-0.149178	-1.14441	-1.32942	-0.385107
session20	alpha	educated	catch	1	-0.900835	-1.78352	-2.27739	-3.24451	-1.89583	-3.19462	-1.8285	-3.01996	-2.5637	-3.57465	-2.50869	-1.86966	-4.01912	-1.8735	-3.47451	-2.34828	-2.97892	-3.5906	-2.28775	-3.11838	-2.33912	-2.71424	-1.84544	-2.6752	-2.95695	-1.80885	-1.67193	-2.15149	-2.26902	-2.46994	-1.88995	-2.88247	-0.842555	-1.82955	-1.60255	-3.01128	-1.83163	-2.08096	-1.955	-3.61677	-2.8196	-4.03792	-2.35054	-2.69336	-3.43986
session9	beta	ellite	catch	3	-0.895231	-0.549616	-1.95186	-2.53449	-1.76886	-2.70318	-3.28671	-2.48997	-1.13535	-2.08278	-3.05206	-2.93525	-1.83261	-2.14752	-2.66433	-3.29608	-2.69226	-1.89544	-3.17935	-3.44643	-2.91482	-2.91739	-1.79063	-2.77258	-2.37586	-2.32351	-2.28371	-2.66499	-2.78686	-2.10956	-2.45405	-1.52538	-0.590503	-1.04344	-2.38749	-2.14007	-1.62528	-2.89275	-2.24886	-2.37906	-1.12996	-2.32976	-2.32674	-2.74293	-1.82152
session20	delta	educated	catch	3	-0.888422	-1.79663	-1.25081	-2.08987	-1.29671	-1.78816	-1.2549	-2.4455	-3.11726	-3.50153	-2.01081	-2.11146	-2.75437	-2.128	-4.30725	-2.80086	-3.83269	-2.9488	-2.37127	-3.63234	-2.46124	-1.8593	-1.1482	-2.43243	-2.52115	-1.58084	0.018594	-1.14594	-1.22062	-1.47426	-0.557858	-1.29364	-1.48408	-2.14607	-2.41663	-3.74173	-1.88906	-2.60468	-2.02508	-3.91628	-2.43535	-3.33701	-2.50012	-2.66698	-3.50908
session16	theta	ellite	catch	4	-0.887985	-1.47666	-0.999314	-1.56972	-0.752192	-1.04406	-1.11408	-2.21343	-1.57771	-1.04485	-1.43172	-2.09417	-2.23028	-1.45863	-1.19556	-1.02244	-1.94712	-0.555114	-2.09415	-1.35204	-1.40896	-1.86974	-1.65774	-1.34245	-1.37086	-1.41735	-1.39591	-0.440757	-0.746259	-1.23056	-0.972897	-0.100951	-1.0551	-1.35197	-0.453902	-1.43954	-0.549574	-0.424984	-0.730745	-2.03812	-2.00692	-0.862768	-0.986802	-2.18051	-2.30318
session12	gamma	educated	catch	5	-0.884006	-1.6173	-1.99406	-2.81099	-0.169421	-2.27275	-3.52949	-2.64945	-0.789227	-2.56433	-4.01021	-3.70126	-3.01747	-1.68277	-3.90895	-4.23963	-3.74999	-0.880444	-4.54891	-5.43196	-4.97369	-3.43096	-3.84847	-4.55219	-4.31965	-4.30124	-1.70909	-3.05281	-3.68543	-3.31436	-2.15628	-3.41243	-0.749711	-2.24379	-1.96425	-2.99037	-1.02784	-2.65262	-3.64606	-2.42128	-0.745284	-2.32703	-3.99574	-3.69596	-2.43881
session18	alpha	educated	catch	4	-0.882551	-0.973843	-1.43929	-1.10167	-0.947805	-0.963182	-1.19523	-2.11176	-1.10461	-1.36622	-1.426	-1.44648	-2.31741	-0.811174	-2.80244	-1.59923	-1.54747	-2.05191	-1.2689	-2.4063	-1.51565	-2.14898	-0.674382	-1.57578	-0.992164	-1.30404	-0.700326	-0.264452	-0.491351	-1.13239	-0.696375	-1.01916	-1.26208	-1.18998	-2.15343	-1.00655	-1.00673	-1.83127	-2.0082	-1.69613	-1.12559	-1.56412	-2.30775	-2.30402	-1.84505
session17	delta	educated	throw	1	-0.876807	-1.57028	-1.49474	-1.37181	-2.31186	-1.01655	-0.510525	-0.77749	-1.73053	-0.758285	-1.08894	-0.337904	-1.35559	-0.275824	-2.06863	-0.919652	-0.906637	-2.46293	-0.468741	-2.25775	-1.56868	-2.65755	-0.627684	-1.09871	-0.669065	-0.137612	-0.645271	-0.42916	-0.324053	-0.929288	0.699522	-0.674793	-0.796022	-1.37048	-1.33606	-1.72759	-1.27156	-1.46771	-1.27562	-1.61386	-1.46837	-1.42394	-2.02915	-1.48714	-1.68018
session18	delta	educated	catch	5	-0.87656	-0.438091	-1.30549	-0.982723	-2.00613	-1.01749	-0.929312	-0.931451	-0.822679	-1.4795	-1.26266	-2.52722	-1.34819	-1.13422	-2.06541	-2.29964	-2.37679	-1.91266	-1.22947	-2.28022	-2.44882	-2.54947	-0.000638153	-1.38515	-1.10106	-1.84741	-0.517874	0.0490082	-0.00513595	-0.876881	-1.1639	-0.24459	0.00917209	-1.07887	-0.692753	-1.04767	-0.996446	-0.786181	-1.12124	-0.883454	-1.68743	-2.27015	-1.95126	-1.40566	-2.06477
session8	delta	ellite	catch	5	-0.872216	-3.25628	-1.84367	-2.17506	-1.28178	-1.38446	-3.62739	-3.4003	-2.0838	-0.900904	-3.06355	-3.27809	-2.48495	-2.51227	-3.82703	-2.77045	-2.276	-2.15915	-3.59092	-2.92748	-3.07217	-1.08478	-2.97858	-2.56341	-2.17343	-1.98887	-1.52306	-2.13611	-2.42221	-2.02981	-1.94095	-1.88771	-0.0628532	-2.76174	-1.17342	-2.06247	-1.11494	-0.976925	-2.66781	-1.74721	-0.960962	-0.774334	-2.46728	-3.51805	-2.50658
session8	delta	ellite	catch	2	-0.865174	-2.47118	-1.15562	-2.13024	-0.517657	-1.63446	-3.03901	-1.4594	-1.34841	-1.53405	-2.78826	-2.99309	-2.84303	-2.54771	-2.71561	-2.85337	-2.29503	-3.08751	-2.76218	-3.55463	-3.57674	-2.75428	-2.48685	-2.3465	-2.26049	-2.34102	-1.73608	-1.71554	-1.87392	-1.28868	-2.14687	-2.33654	-2.03232	-2.57668	-1.70399	-1.61947	-2.07639	-2.13903	-3.17982	-1.63315	-1.33134	-1.95154	-2.80795	-2.20417	-2.94197
session2	theta	ellite	catch	4	-0.86508	-0.471869	-0.2976	-0.805884	-1.02374	-0.026767	0.213328	-0.764114	-0.453929	-1.0522	-0.0241671	-0.323507	-1.3632	-2.31965	-0.839573	-0.794243	-1.46501	-0.951801	-1.57715	-1.45741	-1.27188	-1.1859	-0.573735	-0.391089	-0.339703	-0.409887	-0.491229	-0.194619	-0.108253	-0.312014	-0.43612	-0.38907	-0.134352	0.373051	-0.252298	0.484456	-0.504654	-0.595271	-0.503379	-0.222362	-0.756735	-1.35655	-0.436932	-0.6601	-1.20623
session16	theta	ellite	throw	4	-0.860844	-1.11575	-1.9788	-1.31731	-0.423117	-1.60943	-0.491037	-0.725037	-0.361609	-1.88516	-0.898098	-0.8591	-0.772536	-1.33663	-1.79973	-1.18684	-1.04437	-1.39601	-1.54028	-1.24002	-2.22025	-2.19927	-1.43571	-0.723467	-0.864326	-1.43744	-1.25344	-0.534746	-0.445881	-0.750427	-0.949425	0.0360457	0.0198344	-0.726446	-0.158906	-1.37667	0.884066	-0.0931647	0.172773	-0.40802	0.408921	-0.687123	0.100625	-0.339738	-0.245449
session1	delta	educated	throw	4	-0.858397	0.263454	-0.846151	-0.438098	0.906231	-0.341616	-0.167381	0.556515	-0.0665837	-1.94479	-0.20179	-1.16707	-0.666407	-0.571937	-1.45158	0.716464	-0.23528	-1.55159	-3.16413	0.266892	-0.536848	-0.332921	0.454811	-1.11111	-1.33799	-1.05523	-0.558869	0.986961	0.739452	0.286046	0.392576	0.495161	-1.02466	-0.975758	-0.748951	-0.25675	0.0475392	-1.15364	-0.752128	-0.703752	0.33797	-1.41283	-1.22972	-0.370109	-0.38509
session19	gamma	educated	catch	2	-0.854751	-0.784641	-2.87605	-2.06053	-1.19523	-3.53301	-3.68033	-2.8259	-2.83961	-3.33053	-3.66945	-3.52748	-3.27527	-3.06434	-3.61077	-3.69678	-2.99684	-3.10433	-3.60526	-4.31981	-3.28713	-2.47796	-2.87253	-4.02892	-3.51538	-2.71188	-3.25533	-2.55939	-2.83262	-2.84329	-2.82664	-2.56732	-0.673589	-0.887211	-2.86474	-2.4361	-1.15411	-3.38192	-3.91797	-2.96223	-3.51213	-3.42396	-3.99955	-3.85401	-3.71735
session6	delta	ellite	catch	5	-0.852454	0.287738	-1.03911	0.199941	0.358184	-2.23959	-1.42527	-0.057485	0.00590532	-0.540559	-1.51578	-0.960608	0.489615	-0.214904	-0.59588	-1.71132	-0.479661	-0.422511	-1.20125	-0.309162	-1.63764	-0.0027879	-0.668684	-0.463149	-0.180514	-0.969158	-0.543942	-1.05861	-0.12802	-0.480729	-1.40322	-0.280354	-2.13526	-0.89599	-1.08887	-1.25152	-1.40437	-0.898489	-0.814084	-0.808414	-0.727747	-1.04951	-1.68598	-1.96415	-1.31342
session15	alpha	ellite	throw	4	-0.846514	-0.292491	-1.35959	-0.595992	-2.86035	-1.99443	-1.34334	-0.590294	-0.41632	-2.58051	-2.6914	-1.41257	-0.612731	-1.84541	-2.74833	-3.17011	-2.02289	-1.30892	-1.82223	-2.39924	-3.03853	-2.8422	-1.15829	-1.09029	-1.80195	-2.45327	-1.36217	-0.94462	-0.858282	-1.35547	-1.25521	-0.9856	-1.35778	-1.83804	-1.9813	-2.03805	-2.12161	-2.3197	-2.63437	-1.67718	-1.51597	-2.69588	-2.6996	-1.90868	-1.45666
session11	theta	educated	catch	5	-0.836285	-0.375331	-1.17612	-0.743083	-0.992711	-1.45174	-0.860851	-0.977026	-0.214682	-1.77606	-1.43546	-1.26907	-1.46215	-1.26354	-1.71462	-1.42739	-2.16672	-1.28086	-1.49494	-1.75469	-1.60312	-1.7024	-0.709444	-1.31663	-0.786515	-0.622503	-0.715737	-1.45897	-0.309134	-0.0881983	-1.46447	-0.533452	0.0594785	-0.387106	-1.45785	-1.99173	-0.939441	-2.11613	-1.40819	-1.72092	-1.31972	-2.31922	-0.905897	-0.779847	-1.09236
session15	alpha	ellite	throw	3	-0.833104	-1.1457	-1.29923	-1.0815	-1.64903	-1.36163	-1.56551	-1.13732	-1.34679	-1.20005	-1.86077	-1.72556	-1.24945	-1.61713	-1.65813	-1.10168	-1.08035	-2.06768	-1.80785	-1.16694	-0.929022	-1.88445	-1.09523	-1.75506	-1.23813	-1.44338	-1.43068	-1.08057	-1.03751	-1.65073	-1.55088	-0.608039	-0.845266	-0.600847	-1.38046	-1.08144	-1.19657	-1.78492	-1.97684	-1.02651	-0.687854	-1.94504	-2.4972	-1.89401	-0.928443
session1	theta	educated	throw	2	-0.828869	-0.590029	-2.07247	-0.309797	-0.786131	-1.63957	-1.71551	-0.768579	-0.412644	-1.38169	-1.48981	-1.24649	-1.42942	-1.70158	-1.88794	-0.689485	-1.20367	-2.80038	-2.0498	-1.68728	-1.64719	-2.05435	-1.1268	-2.03373	-1.21628	-2.22066	-1.85913	0.226439	-0.525393	-0.712673	-0.734054	-0.0926458	-0.904265	-0.357071	-0.711039	-0.869475	-0.491402	-1.20848	-0.608311	-0.862045	-0.315305	-0.897206	-0.515533	-0.512081	-1.42383
session13	theta	ellite	catch	2	-0.826354	-0.85014	-1.34876	-1.0833	-1.49868	-1.44741	-0.895074	-1.64514	-0.69755	-2.21334	-1.10495	-1.08939	-1.56561	-0.86494	-2.51189	-1.97209	-1.94652	-0.864581	-2.65485	-2.18176	-1.88023	-1.92134	-1.00516	-1.6041	-0.780419	-1.11861	-1.30509	0.248503	-0.68583	-0.952619	-0.754009	-0.76531	-1.88533	-2.138	-1.46149	-0.631436	-1.15327	-1.27428	-1.09573	-1.22087	-1.51411	-1.48896	-1.01769	-1.17379	-1.74737
session9	alpha	ellite	throw	5	-0.825154	-1.58878	-2.54985	-2.16241	-2.13052	-2.05904	-2.26759	-2.56781	-1.47706	-2.02912	-1.80106	-2.18492	-2.48976	-2.67644	-1.53066	-1.78339	-2.2357	-2.07765	-2.01382	-2.44259	-1.89994	-2.12807	-1.5465	-2.2656	-1.74354	-2.6973	-1.42452	-3.25747	-1.79699	-1.83643	-1.58105	-1.43769	-0.734351	-1.32436	-1.26862	-1.05175	-1.662	-1.87149	-0.977137	-1.46417	-1.04179	-2.06111	-1.46704	-1.4736	-2.18043
session19	delta	educated	catch	4	-0.822686	-0.725556	-1.7636	-1.08731	-0.756871	-1.84713	-1.83886	-1.54514	-1.95848	-1.48084	-1.37918	-2.59459	-2.13176	-1.42731	-2.07049	-2.70919	-3.25115	-2.25869	-2.3117	-3.01344	-2.55482	-2.4088	-2.55931	-3.00082	-2.34861	-1.85016	-1.25281	-2.1545	-1.86653	-1.23071	-1.3577	-1.64423	-1.09494	-0.674112	-1.84584	-0.751758	-1.29463	-2.07187	-1.47304	-1.12629	-3.06098	-2.89491	-1.64583	-1.56921	-2.41847
session7	beta	ellite	throw	5	-0.821902	-1.08662	-1.7954	-1.84661	-1.18311	-1.90938	-2.00774	-1.82501	-1.64115	-2.45462	-1.93852	-1.9949	-2.56362	-1.8769	-2.36128	-2.88187	-1.34379	-2.63688	-2.9342	-3.13497	-1.89828	-1.71796	-1.74489	-2.29059	-2.04874	-1.24113	-1.18793	-1.6742	-1.65047	-0.781872	-0.331164	-1.18561	-1.39002	-1.44953	-2.49473	-2.33731	-2.10912	-2.55729	-2.29454	-2.24777	-2.59399	-3.09603	-2.45188	-1.90201	-2.78385
session20	theta	educated	catch	4	-0.821432	-1.47785	-1.37844	-2.37554	-1.36427	-1.98244	-1.05499	-2.48995	-1.89244	-2.71017	-1.67083	-1.69573	-2.07835	-1.9213	-3.51586	-2.47001	-3.51234	-2.75981	-1.99483	-2.96367	-2.26337	-1.61858	-1.53442	-2.52613	-2.46993	-1.48244	-0.861147	-1.57307	-1.70674	-1.61593	-0.985534	-1.83323	-0.855502	-1.48658	-2.01069	-3.9167	-1.89992	-2.00729	-1.50108	-2.91655	-1.56333	-3.17295	-1.38278	-1.90707	-2.55788
session5	theta	ellite	catch	2	-0.818079	-0.642395	-0.271797	-0.302882	0.0368987	-0.0922625	-0.737923	-0.630175	-0.263496	-0.331236	-0.611294	-0.401314	-0.572705	0.234903	-0.964011	-0.657691	-0.280557	-0.88845	-0.583126	-0.955773	-1.36625	-0.725297	-1.02208	0.191362	0.563946	-0.748969	-0.372575	-0.345614	0.382252	0.168958	0.178203	-0.111115	-0.730667	-0.876981	-1.03348	-0.93086	-0.37271	-1.33714	-1.73841	-0.594045	-0.6565	-0.892852	-1.2562	-0.497341	-0.963466
session20	delta	educated	catch	4	-0.81696	-0.598688	-1.26242	-1.4928	-0.656527	-1.52515	-0.618241	-1.88422	-0.709248	-2.12151	-1.05568	-1.28263	-1.94583	-1.54885	-3.59726	-2.15558	-3.42968	-1.97424	-1.83051	-2.361	-1.87237	-0.82503	-1.04693	-2.18791	-1.67987	-0.642147	0.353277	-0.911371	-0.965458	-0.710409	-0.143588	-0.902256	-0.409683	-0.301906	-1.20679	-2.61301	-0.876274	-0.790148	-0.335413	-1.67009	0.0303365	-3.42297	0.0349531	-0.715722	-1.65755
session4	theta	educated	catch	3	-0.815744	-0.299666	-1.22816	-1.41413	0.00165528	-0.812659	-0.793432	-2.05867	-1.7385	-1.19947	-0.804774	-0.899012	-1.58029	-1.13887	-1.42383	-1.51238	-1.20043	-2.0999	-2.61753	-1.94847	-1.71596	-2.15494	-1.0978	-2.24817	-0.819855	-1.24175	-0.530905	-0.388345	-1.15028	-0.327378	-0.320013	-0.431482	-0.255044	-0.649492	-1.91112	-0.435109	0.174172	-1.32563	-1.83468	-1.58637	-1.12588	-1.14628	-1.14868	-2.00398	-2.61228
session10	theta	educated	catch	3	-0.814972	-0.746236	-0.993257	-0.804789	0.00823944	-1.27627	-1.08046	-0.438021	-1.07117	-2.03136	-1.65423	-1.24231	-0.412603	-1.61374	-1.31228	-1.83913	-2.11986	-2.10551	-2.057	-1.5522	-1.34764	-2.13586	-0.964288	-1.58211	-0.944995	-1.14333	-1.53635	-0.126849	-0.238123	-1.00319	-1.01648	-0.753718	-0.84282	-0.290797	-1.9539	-0.730203	-1.67324	-1.3918	-1.55818	-0.766971	-1.56927	-1.80864	-2.1077	-1.49636	-0.497333
session10	delta	educated	catch	4	-0.812493	0.387416	0.13066	-0.0831394	0.108371	-1.80244	-0.404159	-0.740115	-0.509687	-0.746377	-0.105298	-0.316204	0.436245	-1.61866	-0.356094	-0.287604	-1.18378	-1.43579	-2.27462	-0.593808	-0.931712	-1.5176	-0.927002	0.601594	-0.172744	0.141196	0.0654258	0.400443	0.214929	0.249478	0.173509	0.11429	0.0385013	0.0301718	-1.26884	-0.113404	0.993313	-1.61439	-1.30722	0.243666	1.20195	-1.13469	-1.56885	-1.38459	-0.594309
session2	alpha	ellite	throw	3	-0.804069	-0.273584	-0.822027	-0.457462	-0.628256	-0.762398	-0.155646	-0.356656	-1.01257	-1.05777	-0.808717	-0.240942	-0.62804	-0.88534	-1.04217	-1.15172	-1.31568	-0.849219	-1.59786	-1.31693	-1.45106	-0.685723	-1.44791	-1.13524	-1.0252	-0.946026	-0.914125	-0.82022	-0.584362	-0.782718	-1.39189	-1.42337	-1.14741	-0.648601	-2.07636	-0.965474	-1.26627	-1.61707	-0.651116	-0.964908	-1.47388	-1.99913	-1.47379	-1.33365	-1.76649
session9	delta	ellite	throw	1	-0.803565	-0.846667	-0.422145	-0.307117	-1.65426	-2.08702	-2.79437	-2.69846	-1.02742	-2.31259	-1.67723	-2.06896	-0.843532	-1.587	-1.91534	-2.25757	-1.74238	-2.02543	-1.56677	-2.23957	-2.20825	-2.21021	-1.04502	-1.71223	-0.927293	-1.18546	-0.987714	-1.93353	-1.90655	-1.2653	-2.31699	-2.33317	0.058145	-1.09454	-1.26327	-1.31564	-1.00843	-1.04452	-0.920333	-2.06062	-1.2571	-1.52871	-1.10472	-1.8115	-2.58379
session5	theta	ellite	throw	4	-0.802555	-0.228437	-0.569977	-0.826899	-0.581986	-1.1072	-2.05087	-1.02645	-0.863897	-2.26387	-1.81915	-1.77269	-0.789067	-1.20542	-1.22013	-1.6734	-1.44127	-2.29212	-2.56514	-1.08964	-1.39973	-2.20474	-1.60608	-0.683097	-0.993061	-1.03611	-2.2019	-0.75615	-0.513538	-1.27869	-1.24554	-1.52817	0.767717	1.98114	0.180563	1.00485	-0.340125	-0.27634	-0.588991	0.748716	0.757118	-0.833561	-0.767634	-1.67791	-0.43694
session8	theta	ellite	throw	4	-0.802512	-0.643023	-2.18982	-1.9118	-1.24598	-2.44896	-1.93133	-2.11612	-1.12355	-1.87885	-2.06118	-1.81948	-2.91281	-2.76313	-1.69142	-1.88026	-1.90769	-3.60981	-2.44643	-1.94158	-2.52245	-1.86519	-2.34667	-2.26927	-1.75826	-2.32462	-1.60645	-1.92718	-1.66275	-1.93496	-1.89765	-1.42285	-0.620792	-1.07712	-2.35273	-2.10379	-1.31799	-1.78376	-1.76011	-1.81337	-1.51926	-3.20447	-1.63075	-1.58809	-2.05684
session15	delta	ellite	catch	5	-0.799113	0.0628002	-0.804265	-0.361305	-0.762781	-1.74478	-1.52465	-0.718253	-0.143435	-2.33873	-2.28648	-0.917857	-0.3933	-2.05946	-2.67167	-1.69382	-1.06265	-0.248636	-1.64883	-0.849848	-2.29068	-2.06096	-0.660935	0.307463	-0.709585	-1.6408	-1.01152	-0.0852134	0.227577	-1.22999	-1.35247	0.0949023	0.494873	0.366912	-0.0656038	-0.0906361	0.1308	0.0874621	-0.289843	-0.228771	0.498827	-1.08379	-1.42277	-1.19961	-0.977743
session16	theta	ellite	catch	2	-0.793984	-0.843176	-1.00338	-1.80854	-0.0950825	-0.686264	-0.21115	-1.09757	-0.527391	-0.733474	-1.02914	-1.70237	-0.981412	-0.910701	-1.84581	-0.91883	-1.10308	-0.0681772	-2.12591	-1.0859	-1.14043	-1.35124	-1.8733	-0.965642	-0.791748	-1.69235	-1.40421	-0.788808	-1.5507	-1.3195	-1.49186	-0.855615	-1.73834	-1.39604	-1.30707	-1.89609	-1.48667	-1.15766	-1.12272	-1.98007	-0.557279	-1.57628	-1.27346	-2.31608	-1.45387
session9	alpha	ellite	catch	1	-0.785077	-0.0907996	-1.69047	-2.27765	-2.03647	-1.89903	-1.72501	-1.97159	-1.29363	-2.43939	-1.77963	-1.93995	-2.48068	-2.32408	-1.72012	-2.10074	-3.73512	-2.2759	-3.7096	-2.90465	-3.05318	-2.30166	-1.71591	-2.8692	-1.49409	-1.67749	-1.18134	-2.34014	-1.8341	-0.85517	-1.56159	-1.44734	-2.13716	-1.47684	-2.33116	-2.37699	-2.63422	-1.7099	-1.79461	-1.79744	-1.43724	-2.19125	-1.34368	-1.82055	-2.28618
session15	delta	ellite	catch	3	-0.783989	-0.433184	-1.018	-0.369038	-0.938996	-1.35387	-0.152393	-0.37121	0.484449	-1.92109	-1.47088	-1.06301	-1.0036	-1.38776	-2.46383	-1.10093	-2.20094	-1.19727	-0.645133	-1.08002	-1.58254	-2.21767	-0.105218	-1.1695	-0.878359	-1.57269	-1.53394	-0.879824	-0.870255	-1.74545	-1.75418	-0.0139906	-0.207085	-0.876471	-2.50397	-1.63992	-1.76188	-1.82015	-1.44465	-1.08505	-0.948456	-2.3703	-1.8762	-1.7262	-2.18088
session20	delta	educated	throw	2	-0.783822	0.0196988	-0.342916	-1.21209	-0.12235	-1.01914	-0.847633	-1.06404	-1.37998	-1.63241	-0.790487	-1.43669	-1.26245	-0.605714	-0.707641	-2.19368	-1.92224	-2.88221	-1.59125	-2.3808	-2.18563	-1.70807	-0.340826	-1.21986	-2.03034	-1.81176	0.263121	-1.09461	-1.35964	-1.86423	-0.505819	-1.52785	0.00780059	-1.01904	-0.517434	-1.06495	0.990734	-0.802341	-0.438503	-0.464222	-1.00762	-1.0345	-0.199234	-0.566833	-1.01698
session19	theta	educated	throw	4	-0.783584	-0.791136	-1.99238	-1.87148	-1.98637	-2.21865	-1.6533	-2.18868	-0.0298297	-2.23765	-1.58442	-1.80647	-2.82762	-1.91377	-2.18811	-1.69988	-3.1533	-1.72269	-2.1845	-1.83716	-2.7429	-2.50858	-1.7285	-2.13701	-2.41404	-2.35899	-1.33027	-1.54047	-1.38652	-2.1799	-1.31129	-1.50945	-1.69552	-1.33698	-1.91269	-0.609722	-1.50907	-1.36737	-0.970362	-0.329698	-1.57532	-1.29618	-0.786916	-1.05203	-2.1324
session9	gamma	ellite	catch	4	-0.780985	-0.827335	-1.84639	-2.49835	-1.94419	-3.27995	-2.93939	-3.02192	-0.962501	-3.64156	-2.6601	-3.3638	-1.79059	-2.666	-3.22591	-3.0888	-3.23231	-1.46751	-3.5479	-3.35149	-3.50714	-3.0291	-1.55742	-3.13274	-2.82396	-3.15107	-2.38889	-3.3702	-2.2866	-2.04416	-2.43717	-2.32441	-1.07352	-1.10664	-1.59002	-2.95412	-2.06906	-2.54052	-2.78446	-3.40663	-0.969681	-3.13043	-2.99055	-3.37776	-1.37665
session18	theta	educated	catch	1	-0.777849	-0.53415	-1.78346	-1.30789	-1.70977	-1.68892	-1.72647	-1.64511	-1.15115	-1.88265	-1.84667	-1.81723	-2.55616	-1.86385	-1.66059	-2.23441	-2.30883	-0.983698	-1.51275	-2.55702	-2.31328	-1.4709	-0.841792	-1.82273	-1.75922	-1.86271	-1.28163	-0.913799	-1.02587	-1.32649	-0.955143	-1.08766	-0.438336	-0.525829	-0.968452	-0.940413	-1.16751	-0.912747	-0.677783	-0.967734	-0.875407	-1.75818	-1.19506	-1.1085	-2.1919
session9	alpha	ellite	throw	3	-0.770177	-0.816213	-1.42963	-1.70981	-1.45854	-1.53184	-1.40629	-2.06647	-1.60911	-0.639098	-1.25009	-1.96466	-2.44644	-1.71425	-1.97084	-1.7667	-2.08664	-1.88941	-2.12617	-2.00203	-1.83476	-1.56121	-1.40432	-2.62964	-1.11411	-1.44292	-0.482262	-2.85634	-1.8111	-1.02252	-0.8668	-1.6736	-1.65838	-1.68563	-1.77177	-1.76293	-1.90406	-1.64178	-1.12853	-1.91102	-1.60415	-2.03882	-1.05799	-0.989831	-2.66324
session2	alpha	ellite	catch	5	-0.767889	-0.667516	-1.62037	-1.67348	-1.15646	-1.65242	-1.01016	-1.23685	-1.07359	-2.28796	-1.76957	-1.11636	-1.89989	-1.96004	-3.06471	-1.4222	-2.18094	-1.03103	-1.9466	-1.53344	-1.93693	-1.82752	-1.57913	-1.335	-0.496239	-1.49811	-1.15777	-1.48031	-1.02692	-0.85745	-1.76996	-1.57392	-0.484223	0.151515	-1.08463	-0.980894	-1.11832	-1.46388	-1.77002	-1.43059	-0.957189	-1.71094	-0.939174	-1.63343	-1.9941
session15	alpha	ellite	throw	5	-0.767312	-0.683306	-1.20175	-1.05801	-1.42165	-1.40767	-1.37451	-1.12376	-1.31669	-1.69045	-2.15928	-1.38046	-0.648427	-1.93191	-2.4764	-3.09134	-0.461696	-1.23993	-2.10604	-1.88835	-1.32031	-1.10589	-1.80454	-0.979202	-1.3161	-1.29689	-1.48486	-0.996791	-0.738715	-1.16804	-1.18091	-0.570689	-0.211436	-0.296523	-1.08827	-1.20249	-0.797919	-1.48383	-1.96861	-1.88664	-0.990918	-0.836849	-1.98132	-1.41274	-1.5338
session15	theta	ellite	catch	3	-0.763887	-0.80258	-1.20794	-0.938091	-0.984883	-1.6809	-0.673577	-0.865134	-0.120884	-1.82793	-1.58144	-1.54669	-1.03428	-1.21772	-2.45359	-1.68225	-2.35151	-1.14051	-1.20576	-1.3193	-1.72236	-2.56477	-0.903506	-1.24114	-1.1339	-1.49322	-0.911687	-1.13443	-0.954561	-0.923293	-0.994311	-0.359615	-0.716335	-0.803469	-1.87079	-1.46915	-1.86656	-1.80385	-1.47017	-1.73295	-0.874566	-2.07773	-1.85945	-1.58316	-2.1881
session7	alpha	ellite	throw	2	-0.761928	-0.870319	-1.07287	-1.41208	-0.964422	-0.832547	-0.937505	-0.70872	-1.6222	-1.39477	-1.06649	-0.591373	-2.33074	-0.826098	-1.50684	-1.52597	-0.289487	-1.53975	-1.03615	-2.1135	-0.770206	-0.599952	-0.0673552	-1.14743	-1.37663	0.15668	-0.633921	-0.151931	-0.200967	-0.719922	-0.706179	-0.299081	1.29025	1.00784	-0.128184	-0.576699	0.152918	-0.590071	-1.0368	-1.09822	-1.23269	-0.751185	-0.927595	-0.462802	-1.02688
session12	gamma	educated	catch	1	-0.760558	-1.10997	-1.74264	-2.9625	0.158491	-2.38064	-3.66611	-2.4376	-0.853072	-2.99808	-4.09551	-4.44298	-3.16758	-2.59328	-4.02608	-4.74343	-4.21852	-1.48869	-3.45968	-4.62124	-4.52054	-3.71774	-2.94273	-4.40199	-3.70614	-3.80036	-1.96233	-2.50278	-3.1614	-2.45764	-2.26193	-2.54976	-0.899638	-1.58234	-2.17672	-2.41583	-1.04577	-2.65117	-3.56977	-2.636	-0.799572	-2.82978	-3.74962	-4.05341	-2.54393
session20	alpha	educated	catch	5	-0.754339	-1.67562	-1.39777	-2.85709	-2.05694	-2.05185	-1.79075	-3.3006	-3.68426	-3.41218	-2.5421	-2.49153	-2.6334	-3.03548	-3.74676	-3.05209	-3.81271	-2.99287	-2.92012	-3.7989	-3.22781	-2.66675	-2.03701	-2.78182	-2.89725	-2.05461	-1.87296	-2.04431	-1.97492	-2.02659	-1.50738	-2.02892	-0.940868	-1.64749	-2.3316	-3.08251	-1.85762	-3.43327	-2.29604	-3.46242	-2.16422	-3.87607	-2.75114	-2.86103	-3.6055
session17	theta	educated	catch	1	-0.74965	-1.27212	-2.17984	-2.11532	-1.06597	-1.80451	-2.1801	-2.54664	-1.89661	-1.93502	-1.59177	-2.02981	-2.66891	-1.75607	-1.90192	-1.65841	-2.29348	-2.09695	-1.78038	-2.24411	-2.30222	-2.35894	-1.69186	-1.94912	-2.17958	-2.88145	-1.62913	-1.83989	-2.12532	-2.09026	-1.43429	-1.46455	-1.19359	-0.977664	-1.56409	-1.68557	-1.73662	-1.48599	-0.838118	-1.47307	-2.45376	-1.38106	-1.21407	-1.40178	-3.59581
session9	gamma	ellite	catch	2	-0.747439	-0.610129	-2.28976	-2.9698	-2.11929	-2.81044	-2.92097	-2.99712	-1.23505	-3.23701	-3.23156	-3.1698	-1.14593	-2.98526	-3.66199	-3.31123	-3.07573	-1.51955	-3.44537	-3.25863	-3.40181	-3.68148	-1.94997	-3.29831	-3.13319	-3.43458	-2.33537	-2.76028	-2.9445	-1.56955	-2.06073	-1.50502	-0.397695	-1.12275	-2.4574	-2.21051	-2.45575	-2.70602	-3.19558	-3.29904	-1.34903	-3.32825	-3.43004	-3.3164	-1.76548
session19	theta	educated	throw	1	-0.746582	-0.687609	-1.96648	-2.1395	-1.67571	-2.55125	-2.65907	-2.26072	-1.96952	-1.72734	-1.92674	-2.12558	-2.91182	-1.85279	-2.11338	-1.56512	-2.38185	-1.86	-2.06394	-2.17206	-2.58651	-2.39119	-2.12576	-2.35485	-2.19287	-2.01023	-0.897983	-2.08943	-1.78394	-2.01732	-1.73493	-1.69218	-1.20591	-1.00886	-1.08208	-1.72416	-1.34392	-1.46572	-1.14041	-1.94343	-1.87642	-1.9192	-0.755214	-1.62774	-3.34023
session5	alpha	ellite	throw	1	-0.746232	0.847048	-1.61997	-1.2894	-1.39849	-2.09904	-1.98286	-1.37822	-0.727697	-1.06621	-2.23735	-2.21263	-1.62386	-0.058134	-1.90164	-2.03571	-1.88798	-2.56538	-1.36968	-2.21841	-1.71908	-2.35327	-1.91669	-0.595413	-0.584358	-0.670669	-1.08817	-1.06059	-0.495539	-0.469613	-0.488229	-0.59948	-1.17154	-0.717741	-1.63346	-1.3624	-1.72627	-1.87058	-1.84383	-1.97681	-1.88179	-1.56118	-1.90798	-2.41248	-1.50466
session20	theta	educated	catch	2	-0.74519	-1.13338	-1.86144	-3.11131	-1.51885	-2.83317	-2.08522	-3.2722	-3.67083	-3.55505	-2.52506	-2.33625	-3.06563	-1.31996	-3.36006	-2.31928	-3.66656	-3.47722	-2.37324	-2.67028	-2.64049	-2.71859	-1.59599	-2.41434	-2.32409	-2.56033	-2.13531	-0.731248	-1.14063	-2.96252	-1.96282	-1.8662	-0.875496	-2.09663	-1.95259	-2.84612	-1.60409	-2.50013	-1.43686	-2.24413	-2.78815	-2.07017	-1.81773	-1.62916	-1.43186
session8	delta	ellite	throw	4	-0.74111	-0.401088	-2.27158	-2.02157	-0.553283	-2.32378	-2.05075	-2.47803	-0.434658	-1.13458	-2.02886	-1.90814	-3.16204	-1.89315	-1.46372	-1.83454	-1.20883	-4.07929	-2.02346	-1.97136	-2.14625	-1.13068	-2.22268	-2.26218	-1.73357	-1.58175	-1.33386	-1.99477	-1.68679	-1.28812	-1.94371	-1.00633	-1.13031	-1.47666	-2.44515	-2.28812	-1.84318	-1.54525	-1.3747	-1.69905	-1.87999	-2.93979	-1.08839	-1.22703	-2.09805
session2	theta	ellite	catch	1	-0.736647	-0.392791	-1.42789	-1.3112	-2.11977	-1.13681	-1.14578	-1.54317	-1.13446	-2.21119	-0.703423	-1.9535	-1.94876	-2.18842	-1.80382	-1.2499	-2.06513	-1.15029	-1.91302	-1.52669	-2.56925	-1.31914	-1.55811	-1.21857	-0.719483	-1.96327	-1.26502	-1.14934	-0.332142	-1.14185	-1.89527	-1.27497	-0.394634	-0.125263	-0.549881	-1.0759	-0.432572	-0.183861	0.21419	-0.912101	-0.788311	-0.938506	0.224962	0.236728	-1.37368
session2	theta	ellite	throw	5	-0.733438	0.278872	-0.6773	-0.129532	0.6439	-0.391151	-0.389499	-0.131768	-0.454929	-0.888166	-0.440533	-0.396935	-0.399031	-0.281932	-0.661424	-0.521531	-0.417072	-1.05218	-0.823746	-0.733258	-0.552084	-0.788625	-0.789121	-0.428193	-0.91869	0.297194	-0.853168	-0.223969	-0.398133	-0.696366	-0.555333	-0.162859	-0.612773	0.0778116	-1.16394	-0.443335	-0.548966	-0.539216	0.196208	0.684769	-0.761496	-1.27553	-0.00538677	0.119699	-0.858966
session15	theta	ellite	throw	3	-0.72943	-0.735763	-0.864901	-0.847459	-0.956512	-0.52981	-0.86155	-0.536486	-0.75112	-1.14989	-1.56693	-1.04374	-1.23326	-0.933857	-1.63127	-1.16546	-0.908827	-1.48838	-1.43351	-1.16723	-0.865343	-1.36224	-0.692383	-1.13868	-0.847844	-1.10892	-1.013	-0.567992	-0.529066	-1.0046	-1.02779	-0.557641	-0.740442	-0.319968	-1.31558	-0.862296	-1.0914	-1.43735	-1.60385	-0.957104	-0.367617	-1.68577	-1.89811	-1.94933	-1.00165
session3	theta	educated	throw	4	-0.724684	0.630098	-1.27102	-1.39641	-0.881486	-1.16565	-1.3048	-1.30053	0.572831	-0.738582	-1.58341	-2.04674	-1.89609	-1.77953	-1.5217	-1.61347	-2.2883	-1.43852	-1.52425	-1.07126	-0.979325	-2.39782	-0.987146	-1.08791	-0.332664	-1.36242	-1.45303	-0.733955	-0.460885	-0.786146	-0.715822	-1.99576	-1.17315	0.143705	-1.36362	-1.41952	-0.959013	-1.69704	-1.36826	-1.92733	-1.12044	-0.997704	-1.65722	-1.43237	-1.52841
session12	delta	educated	catch	4	-0.72277	-1.25788	-0.415935	-1.40548	0.335001	-1.35329	-0.911903	-1.34593	0.433227	-2.36786	-0.623026	-2.22541	-1.26463	-2.29003	-1.585	-1.23297	-2.69933	0.411943	-2.1631	-1.88284	-1.84927	-1.99483	-1.41723	-1.39084	-2.56973	-0.634138	-0.201523	-0.0900261	-0.630328	-0.515689	-0.0499453	-0.307365	0.493671	-2.0311	-0.460339	-1.4891	-0.270209	-1.08614	-1.91544	-2.35815	0.171205	-1.73976	-0.974651	-1.27798	-1.32838
session1	alpha	educated	catch	4	-0.722639	-0.773551	-1.67525	-2.10821	-0.534653	-1.89608	-2.02305	-1.28396	-1.27169	-1.95527	-2.28121	-1.84407	-1.87708	-1.74793	-2.65806	-1.04872	-1.86891	-2.58992	-2.0631	-3.17447	-2.89646	-2.36739	-2.16387	-2.58652	-2.20657	-2.72702	-0.994139	-1.43901	-2.16881	-1.26705	-0.478901	-1.0757	-0.764248	-0.600885	-1.25325	-1.56736	-1.90932	-1.71674	-0.987767	-0.944482	-1.72637	-2.03451	-1.20757	-1.62836	-2.35574
session2	theta	ellite	catch	3	-0.719616	-0.0542598	-0.53144	0.12722	-0.575994	-0.627264	0.247946	0.259074	-0.336641	-1.59434	-0.454071	0.252219	-0.448259	-1.23993	-1.94536	-0.664642	-1.019	-1.06005	-1.07286	-1.61719	-1.54278	-1.75712	-0.120614	-0.229327	0.194534	0.214027	-0.516411	0.0733962	0.0288532	0.376672	-0.301722	-0.369671	-0.248567	-0.228374	-0.572493	-0.485318	-0.744015	-0.507899	-0.885233	-0.300833	-0.701647	-0.873084	-0.698075	-0.969608	-0.675829
session8	theta	ellite	catch	4	-0.702738	-2.58954	-2.34942	-2.22428	-1.07944	-1.0574	-2.06165	-1.72385	-2.00916	-1.35232	-1.94556	-2.54605	-2.57046	-2.24877	-1.84266	-2.51585	-2.6388	-2.17006	-2.65014	-2.59862	-2.7577	-0.969463	-2.71745	-3.23382	-2.23975	-1.49268	-0.631466	-2.20997	-2.40346	-0.94038	-0.700514	-1.45127	-1.65317	-1.99482	-1.33259	-2.43187	-0.947593	-1.51169	-2.18139	-1.66852	-1.56968	-0.941959	-2.05918	-1.56316	-1.89949
session5	alpha	ellite	throw	5	-0.702329	1.92894	-0.952466	-1.12375	-1.26708	-1.07467	-2.01534	-1.73825	-0.896643	-2.68872	-1.8166	-2.75117	-1.27712	-1.97249	-2.40242	-2.68776	-2.26831	-1.82698	-2.21867	-1.65001	-1.65403	-1.94326	-2.39439	-1.49279	-0.469199	-0.388124	-0.824756	-1.67017	-0.751873	-0.0966712	-0.17713	-0.756016	-0.650461	0.0361107	-0.887494	-1.97107	-0.766882	-0.759922	-1.68295	-2.74143	-1.40872	-1.73854	-2.04929	-2.22466	-1.64699
session7	theta	ellite	catch	5	-0.698037	-0.214323	-0.993474	-0.980606	-0.545371	-1.18005	-1.7277	-1.5657	-1.27133	-1.7158	-1.89965	-2.38504	-1.55159	-0.906388	-1.39557	-1.49064	-1.05605	-1.75901	-1.55327	-1.41936	-1.20528	-1.02297	-1.29273	-1.9492	-0.70788	-1.14706	-1.16327	-1.40145	-1.41046	-1.14242	-1.46734	-0.963056	0.361912	0.849455	-0.610922	0.0339823	-0.624157	-0.585136	-1.45311	-0.544621	-0.231033	-0.51382	-1.00658	-1.68565	-0.96421
session20	alpha	educated	throw	4	-0.697296	-1.38788	-0.935542	-1.02521	-0.571812	-1.11997	-1.06629	-0.679903	-1.90677	-0.963298	-1.64143	-1.27841	-1.04037	-0.837563	-0.650633	-2.46688	-1.0937	-1.98239	-1.10456	-1.77097	-2.18847	-1.2962	-0.685772	-1.37398	-2.30057	-1.36979	-1.29704	-1.80584	-2.04657	-1.73411	-1.03491	-2.10633	-1.94027	-2.16779	-2.39291	-1.60591	-1.29892	-1.99338	-2.29195	-1.60447	-1.83148	-1.56697	-2.50101	-2.47269	-1.88775
session3	theta	educated	catch	5	-0.68557	-0.306295	-1.1446	-1.60807	-0.661815	-1.45228	-0.938734	-1.18144	-0.820947	-1.71137	-1.06931	-1.0335	-1.87764	-0.931606	-1.91903	-1.56246	-2.44228	-0.887747	-1.98991	-1.79537	-2.03178	-1.88901	-0.315279	-1.61347	-1.71142	-1.69618	-1.11242	-0.152397	-0.163827	-0.385092	-0.199291	-0.940087	-2.05621	0.0688605	-1.47663	-0.701	-0.672098	-1.39605	-1.25649	-1.10264	-1.32663	-1.59642	-0.675141	-1.41282	-2.76048
session13	delta	ellite	catch	3	-0.68307	-0.262277	-1.22937	0.321516	-0.898091	-1.58707	-1.16614	-0.997893	-0.509381	-1.69994	-1.26003	-1.57786	-1.2818	-0.837513	-1.85083	-1.00992	-2.19769	-1.15099	-1.80403	-1.89202	-2.00804	-1.81476	-0.3912	-2.10762	-1.16092	-0.83405	-1.07467	0.103007	-0.691489	0.230903	-1.53679	-0.596203	-2.14899	-2.25954	-1.20948	0.384782	-1.0756	-1.52867	-0.708999	-1.11625	-0.328696	-1.6347	-1.60242	-0.866774	-2.07104
session11	delta	educated	throw	4	-0.681789	0.34746	-1.19827	-0.215861	-0.941569	-2.18435	-2.21728	-2.20823	-0.424608	-0.888069	-2.79451	-2.14654	0.31051	0.944907	-1.11706	-0.170806	-0.713639	-0.623851	-2.41057	-1.14107	-0.666416	-0.408981	0.0735702	0.255927	0.411839	-0.973642	-0.554191	0.116923	-0.772267	-0.446186	0.403269	-0.0633091	-0.146795	0.909939	0.356858	-1.04078	-0.208818	0.115364	0.279659	-0.491997	-0.144471	-0.0702411	0.527401	0.176455	0.994653
session13	delta	ellite	throw	2	-0.67634	-0.279354	-1.10269	-0.394626	-0.65192	-2.15336	-1.0125	-1.4572	-0.863501	-0.827127	-1.58035	-1.68516	-2.02216	-0.898257	-2.27806	-0.93992	-2.81535	-1.45082	-2.3637	-1.8108	-1.96373	-2.27346	-1.09962	-2.17097	-1.11409	-1.84041	-0.108537	0.024675	-0.684113	0.247463	-0.901086	2.93217	-1.34216	-0.746597	-2.42054	0.745864	-2.6872	-1.75201	-0.979191	-1.46502	-1.91978	-2.28069	-1.70969	-1.09201	-1.63267
session9	beta	ellite	catch	2	-0.674334	-0.650865	-2.08648	-2.60826	-1.41061	-2.51212	-3.20282	-2.59005	-1.06074	-2.44397	-2.61738	-3.14197	-1.92175	-1.94675	-2.94486	-2.92544	-2.69266	-1.18071	-3.25334	-2.65413	-2.66724	-2.98748	-1.79633	-2.89009	-2.13892	-2.55502	-1.52485	-2.65098	-2.76088	-1.68872	-1.86533	-1.42471	-0.413324	-0.90553	-1.49076	-2.54185	-2.59309	-2.7362	-2.66074	-2.71922	-1.71027	-2.81184	-2.47029	-2.90877	-1.37573
session11	delta	educated	catch	1	-0.665273	-0.500855	-0.898906	-1.56592	-0.841294	-1.28793	-0.992365	-2.18378	-1.15484	-1.46707	-1.67134	-0.818451	-2.03356	-1.4787	-3.20241	-1.15969	-1.48291	-1.79203	-0.751889	-2.09543	-1.47619	-1.20944	-0.349002	-1.6224	-1.97978	-1.72775	-0.110785	-1.16347	-0.191531	-1.12858	-1.99379	0.110897	-1.16529	1.83074	-0.971781	1.79234	-1.37668	-2.33648	0.218262	-0.98664	0.0225029	0.032859	-0.173868	-0.468407	-0.129746
session9	beta	ellite	catch	5	-0.660415	-1.11086	-2.1051	-2.18853	-2.472	-2.68195	-2.41053	-2.39892	-1.00993	-2.66701	-2.60073	-2.78912	-1.51215	-2.68933	-2.49741	-3.01856	-3.24311	-1.69705	-3.25446	-2.95183	-2.81215	-2.87354	-1.39727	-2.45654	-2.00601	-1.97619	-1.56816	-2.74915	-2.69396	-1.51588	-2.23583	-1.4188	-0.670655	-0.899524	-1.99299	-2.33937	-1.99579	-2.7257	-2.60853	-2.98491	-1.23571	-2.84784	-2.31824	-3.12976	-1.74348
session3	delta	educated	catch	2	-0.65667	-0.201906	-1.17924	0.304498	-0.334537	-0.464572	-0.665661	-0.641594	-0.106612	0.470131	-0.418868	-0.515746	-1.92712	-1.40029	-1.1429	-1.65744	-2.07174	-0.949729	-1.75062	-1.48675	-1.34271	-0.687094	-0.830045	-1.18003	-1.36785	-0.935405	-0.585679	-0.305232	0.181438	-0.680265	0.0966154	-0.0776815	-0.996098	0.502364	-1.16981	0.610051	0.148357	-1.2373	-0.519	-0.370418	-0.89252	-0.91135	-0.419679	-0.526728	-1.33608
session6	alpha	ellite	throw	5	-0.654676	-0.732354	-0.592269	-0.5632	-1.62423	-0.628673	-0.69592	-0.824193	-0.677051	-1.31275	-0.753863	-1.60181	-1.72938	-1.68471	0.248294	-1.932	-2.25627	-1.05922	-0.601873	-0.917297	-2.98996	-1.77764	-1.45885	-0.591524	-1.66283	-1.90126	-1.65221	-1.17495	-1.17435	-1.48662	-1.16684	-1.16686	-0.305785	-0.715313	-1.15604	-1.55869	-1.10021	-1.08911	-1.33411	-1.8792	-1.05111	-0.930569	-0.931175	-2.23956	-2.42862
session8	theta	ellite	catch	5	-0.654015	-3.08918	-1.75401	-1.90815	-1.02607	-1.9359	-3.19451	-2.31584	-1.51828	-1.10657	-2.42157	-3.16622	-1.63845	-2.33309	-3.05097	-2.8051	-1.81542	-1.3029	-2.80304	-3.079	-2.95567	-0.682796	-1.71284	-2.42323	-1.62517	-1.75273	-0.728367	-1.25612	-2.05684	-1.56886	-1.45795	-1.58285	-0.48045	-2.80744	-1.75444	-1.79954	-1.06604	-1.26533	-1.8421	-1.9826	-1.38011	-1.36463	-1.60048	-3.08097	-2.56876
session10	delta	educated	catch	3	-0.649831	-0.284822	-0.501522	0.178766	0.530769	-0.907376	-0.636303	0.2945	-0.757206	-1.48153	-1.44625	-0.790956	0.457104	-0.938467	-1.15444	-1.72083	-1.05118	-1.46177	-1.82752	-1.05985	-0.945834	-2.06127	-0.350288	-1.4479	-0.639891	-0.625616	-0.987229	0.188909	0.094651	-1.05353	-0.953601	-0.669102	-1.0321	-0.659441	-1.72978	-0.432413	-1.24779	-1.26794	-1.67898	-0.556288	-1.96303	-1.77142	-1.84705	-0.98765	0.0265239
session9	alpha	ellite	catch	5	-0.647994	-0.453187	-1.80006	-1.21319	-1.24105	-0.90371	-0.432923	-0.620049	-0.635988	-1.61944	-0.789808	-0.642842	-0.807114	-1.3673	-1.17255	-0.87552	-1.85823	-2.07765	-1.64289	-1.52285	-1.50246	-1.75064	-0.0561672	-0.824178	-0.957603	-0.760982	-0.0590078	-1.0385	-0.905213	-0.230367	-0.280576	-0.0997025	-0.777472	-1.05527	-1.32657	-1.71945	-0.156048	-2.43652	-2.15656	-2.6201	-0.727212	-1.6406	-1.63307	-2.78063	-1.15997
session9	alpha	ellite	catch	2	-0.646347	-1.09857	-1.7175	-2.30785	-0.973851	-2.33296	-2.01165	-1.98282	-0.732999	-1.24328	-2.12647	-2.43818	-2.13821	-2.46375	-1.63212	-1.74724	-1.54903	-2.04062	-2.86871	-1.91053	-1.66417	-2.06911	-1.58896	-1.89007	-0.738093	-1.7531	-1.20462	-2.26879	-2.7096	-0.971701	-1.63352	-0.524078	0.0337865	-0.0119997	-1.57774	-1.41242	-1.67429	-1.90076	-1.57562	-1.35007	-0.911556	-1.97063	-1.74462	-1.6468	-1.64382
session11	alpha	educated	throw	5	-0.638724	-0.999631	-1.38767	-1.43746	-1.66629	-1.83051	-1.58157	-1.77524	-2.28974	-1.87759	-2.23261	-2.4319	-1.71024	-1.35431	-1.86129	-1.87208	-1.95007	-2.28884	-2.25288	-2.45004	-1.42949	-1.72134	-1.69786	-2.70696	-1.45531	-0.879222	-1.36267	-1.5811	-1.19616	-0.697328	-1.23724	-1.59477	-2.03281	-2.27204	-1.79036	-1.90307	-3.05605	-1.85177	-1.49725	-1.70942	-3.13029	-2.50748	-1.93493	-2.40485	-2.36319
session8	alpha	ellite	throw	2	-0.631089	-1.12341	-2.81598	-1.91138	-1.19179	-2.0904	-1.65383	-1.20848	-0.981795	-2.23661	-1.73173	-0.952431	-1.46647	-2.24873	-2.30544	-1.31493	-0.357714	-1.95367	-1.89777	-2.43612	-1.33072	-1.04568	-1.14141	-2.54676	-2.16296	-1.42855	-0.634402	-0.774546	-1.71379	-1.24828	-1.20441	-0.616793	0.241345	-0.696851	-1.51648	-1.12242	-0.915027	-1.76958	-1.69107	-1.04145	-1.80539	-1.92305	-1.86866	-1.41906	-1.40729
session11	theta	educated	catch	2	-0.618101	-0.91018	-0.749249	-1.08971	-0.935744	-1.10775	-1.45486	-1.54583	-0.483468	-1.79492	-1.39468	-1.97304	-0.788463	-0.756421	-1.53018	-1.35413	-1.5232	-1.5461	-1.3147	-1.5307	-1.8447	-1.42024	-1.2701	-1.52439	-1.0751	-1.37721	-1.10028	-1.14752	-0.906387	-0.844128	-1.98566	-1.20046	-1.03659	-1.19585	-1.05336	-1.2049	-0.937601	-1.2185	-1.00777	-1.24873	-1.09659	-1.57522	-1.052	-1.09732	-1.12345
session6	alpha	ellite	throw	4	-0.605779	-0.435968	-0.603705	-0.770583	-0.216518	-0.536319	-0.950217	-0.813279	-0.0313107	-1.21883	-1.30109	-0.696932	-0.193889	-0.349357	-1.46696	-1.64379	0.677438	-0.577382	-1.69693	-1.66701	-0.898191	-0.0649204	-0.862361	-1.29282	-1.27387	-1.18851	-0.922795	-0.671384	-0.519538	-0.457371	0.0308896	-0.044343	-1.42425	-1.54988	-0.881444	-0.743491	-0.922512	-0.621573	-0.533567	-0.606189	-0.965155	-1.24279	-0.952502	-0.921322	-1.82905
session12	beta	educated	catch	2	-0.603055	-1.905	-1.88451	-2.75306	-0.919164	-2.5674	-3.77584	-2.55509	-1.31711	-2.50522	-3.51411	-3.48452	-3.20551	-2.03744	-3.50985	-3.49895	-3.44652	-0.993712	-3.67018	-3.77369	-3.99383	-3.61227	-2.36915	-4.08988	-3.1634	-3.23243	-2.10566	-2.28562	-3.23823	-2.61762	-2.17674	-2.82116	-0.673378	-2.02766	-1.46062	-2.35876	-0.817424	-1.85062	-2.65143	-2.57394	-1.91647	-2.33429	-3.046	-3.65621	-3.24875
session18	delta	educated	catch	2	-0.598608	0.16316	-1.55438	-1.44847	-0.865807	-1.46339	-1.31832	-1.01415	-0.757161	-0.69884	-2.04433	-0.957278	-1.52421	-1.88108	-2.92178	-1.53009	-2.21318	-1.49355	-1.99983	-1.71832	-1.50692	-1.84808	-1.09025	-1.99928	-0.590272	-1.10569	-0.695644	-1.54155	-0.948259	-0.0708184	-1.49981	-0.900866	0.267403	0.150996	-0.416155	0.0124463	-0.330672	-0.481973	-0.942537	-0.74836	-0.168289	-0.799602	-1.36462	-1.76197	-1.50373
session18	theta	educated	catch	3	-0.594129	0.66773	-1.04928	-0.311967	-0.661713	-1.29669	-0.258253	-0.470981	0.0357589	-1.10952	-1.1235	-0.740439	-0.858269	-1.32824	-1.97353	-1.47931	-1.87419	-0.250836	-1.52487	-1.94447	-2.34682	-1.08873	0.30699	-0.927216	-0.9476	-1.10714	-0.290283	0.549407	0.292568	-0.308155	-0.479554	0.0926793	-1.04957	-0.77647	-1.6283	-1.11901	-1.65212	-1.6908	-1.20486	-0.979755	0.226789	-1.44178	-1.67297	-1.81475	-1.30329
session1	delta	educated	catch	5	-0.58741	-0.448366	-0.885667	-1.88484	0.555953	-1.2787	-0.789951	-1.71316	-1.25263	-1.76078	-0.85567	-1.76457	-2.71536	-0.879053	-1.71261	-0.509562	-2.35559	-1.73805	-1.28528	-1.26741	-1.42115	-2.11021	0.345125	-1.78138	-0.778767	-2.21958	-0.951193	-0.354496	-0.853284	-0.609285	-0.250176	1.17212	0.379271	0.716595	-1.39298	-0.891747	-0.71634	-0.577722	-1.12019	-0.919074	0.0253147	-2.3381	-0.516552	-1.15716	-1.49434
session2	delta	ellite	catch	1	-0.585704	-0.211723	-0.472669	-0.520042	-2.13213	-0.384068	-0.286472	-0.24945	-0.850015	-1.7275	-0.344844	-1.77992	-1.41698	-1.96918	-1.88339	-1.28091	-2.21879	-0.394676	-1.85075	-1.13724	-2.30664	-1.09902	-0.460266	-0.672755	-0.518672	-1.40244	-0.813564	-0.351328	0.24022	-0.746373	-0.961875	-0.751857	0.675644	0.840292	0.364412	0.0245748	0.394769	0.571257	1.10768	0.249555	0.021315	-0.287285	0.311243	0.501794	-0.647399
session3	theta	educated	catch	4	-0.585503	-0.0298827	-1.4277	-0.200769	-1.60093	-1.68364	-1.37433	-1.25104	-0.170605	-1.81025	-1.43092	-2.03345	-1.91103	-2.20842	-1.55352	-1.52349	-1.37497	-0.388175	-1.75901	-1.14409	-1.52586	-1.31029	-1.10075	-1.29214	-1.57145	-1.15511	-0.488815	-1.11757	-1.06117	-0.947559	-0.85252	-0.981483	-1.8785	-1.09649	-1.11434	-1.61066	-1.12842	-1.42357	-1.34328	-1.66552	-1.80206	-1.77728	-0.444229	-1.44293	-2.9528
session1	theta	educated	catch	5	-0.581692	-0.396807	-1.18656	-1.78443	-0.125881	-1.48749	-1.08913	-1.29628	-1.55762	-1.92979	-0.846415	-1.51215	-2.27572	-1.55531	-1.64491	-0.822351	-2.80196	-1.66719	-1.66661	-1.56649	-2.05073	-2.70206	-0.825517	-1.50032	-0.770717	-2.24938	-1.733	-1.08236	-1.26786	-0.922815	-0.490602	0.502882	-0.377058	-0.580691	-1.75059	-2.00294	-0.75567	-1.52399	-1.83068	-1.64616	-1.20137	-2.22541	-1.29929	-1.68402	-2.08348
session19	alpha	educated	catch	2	-0.578015	-0.539427	-1.23954	-1.55056	-0.339367	-1.79556	-1.86997	-1.90358	-1.59618	-2.75064	-2.03139	-2.43532	-2.54901	-2.72827	-3.35296	-2.35648	-2.91512	-2.44403	-3.10326	-3.88676	-3.36173	-2.24513	-1.48012	-2.53218	-2.36337	-2.19883	-1.50601	-1.25946	-0.874875	-1.398	-1.33171	-0.74133	-1.22392	-0.64175	-2.14421	-1.74039	-1.24684	-2.09808	-2.03619	-2.3957	-2.12808	-2.11321	-1.87275	-2.30252	-2.60227
session17	theta	educated	catch	4	-0.558783	-0.401362	-1.02305	-1.48876	-0.803729	-1.65401	-1.70409	-1.79345	-1.70267	-2.07375	-1.98664	-2.11262	-2.5782	-1.93914	-2.12283	-1.84952	-2.39328	-2.32163	-1.04403	-1.6239	-1.6736	-2.778	-0.806661	-1.23893	-0.827498	-1.50826	-1.83736	-2.0784	-1.21691	-1.11596	-1.26012	-0.92346	-1.59543	-1.7523	-2.1472	-2.22496	-1.11574	-2.08132	-2.42203	-2.06079	-1.55429	-1.41494	-1.74792	-1.08838	-2.42606
session1	alpha	educated	catch	3	-0.557775	-0.324661	-1.83319	-1.66272	-1.07394	-1.73269	-1.92598	-1.8347	-1.07221	-1.9954	-1.89536	-2.00424	-2.25466	-1.45197	-2.64939	-1.80074	-2.11585	-1.9484	-2.14774	-2.33877	-2.75459	-2.15002	-1.81933	-2.63055	-1.92531	-2.2397	-1.34407	-1.53805	-2.35508	-1.02768	-1.14216	-1.35789	-0.828503	-0.94891	-1.59168	-2.0069	-0.815789	-1.81266	-2.37507	-1.97596	-1.68072	-2.28531	-2.34078	-2.39688	-1.96844
session6	delta	ellite	catch	1	-0.553448	-0.910816	-0.22223	-0.926198	-0.508809	0.707222	-0.070815	-0.91984	-0.24766	-1.15525	-0.266818	-1.01508	-1.28273	-1.40794	-1.13001	-0.769219	-0.944341	-0.410317	-1.64464	-1.35212	-0.848444	-0.00224562	-1.65942	-1.4246	-0.595289	0.478597	-0.467105	-1.83825	-1.13446	-0.0260676	-0.415521	-0.478306	-1.70435	-0.48717	-0.701271	-1.26006	-0.316043	-0.342155	-0.751514	-0.81358	-0.0573205	-0.950588	-0.727939	-1.14508	-0.297352
session6	theta	ellite	throw	2	-0.552431	-0.471705	-0.457323	-0.827249	-0.371965	-0.280366	-0.202527	-0.618632	-0.494162	-1.30974	-1.14127	-1.17935	-1.83817	0.791082	-1.6501	-1.64786	-1.66543	-0.540652	-2.19753	-1.0846	-1.07231	-0.911436	-1.41811	-0.851061	-0.379235	-0.145855	-0.928897	-1.60159	-0.706109	-0.753717	-0.445704	-0.872624	0.487386	0.702118	-0.447724	-0.344399	-0.422693	-0.603035	-0.418024	-0.625995	0.0417863	-1.83061	-0.628613	-0.871532	-1.18496
session8	beta	ellite	throw	5	-0.55115	-0.622109	-1.48633	-1.67691	-1.40177	-2.13408	-2.6506	-1.45643	-1.65008	-2.57846	-3.26244	-2.20377	-1.92589	-2.84947	-2.4508	-2.48586	-1.08662	-2.08456	-2.03485	-2.98755	-2.28387	-1.01132	-2.10868	-1.87766	-2.64834	-1.70001	-1.23943	-1.34999	-1.46201	-1.59468	-1.48082	-2.19096	-1.15853	-1.17248	-2.4689	-1.36846	-2.06603	-2.52999	-1.94583	-1.52101	-1.88496	-2.82459	-2.32341	-2.04969	-2.277
session3	theta	educated	throw	1	-0.535994	-0.341643	-1.2118	-1.12018	-0.477136	-0.883144	-0.983588	-1.35078	-1.19555	-0.947865	-0.925337	-1.6242	-1.47294	-2.00213	-1.29669	-1.55282	-1.2812	-1.13213	-1.40428	-1.46665	-1.23269	-1.48316	-1.00982	-1.07276	-0.646124	-1.09164	-0.954945	-0.818884	-0.950422	-0.844765	-0.80296	-1.08688	-0.83945	-1.26532	-0.78848	-1.12999	-0.401001	-0.661799	-0.479065	-0.900891	-1.29281	-0.390618	-0.692815	-0.726197	-1.52111
session16	delta	ellite	throw	5	-0.535727	-0.871665	-1.37551	-1.48537	0.10605	-0.426606	0.378539	-0.656197	-0.659766	-1.28808	-0.0784917	-0.319531	-0.663085	-0.367453	-1.72846	-0.28187	-0.912484	-0.337341	-0.974819	-0.6006	-0.781595	-1.21821	-0.627955	-0.660866	-0.632504	-0.315912	-0.289729	0.398337	-0.379683	0.618851	-0.0343385	0.421877	-0.0477999	-0.840055	-2.26995	-1.31111	0.176666	-2.41607	-0.51727	-0.0786733	0.211193	-1.39624	-1.44338	-0.869305	-0.912166
session5	delta	ellite	throw	5	-0.532619	3.76717	-0.0987273	-0.602431	0.818427	0.547678	-0.257618	-0.329975	0.626344	-0.484173	0.0975386	-0.659966	0.0770194	-0.538148	-0.721843	-1.41438	-2.02429	-0.404739	-1.0614	0.368293	-1.27384	-0.603504	-0.440113	-0.40061	0.152245	-0.220242	-0.783193	-0.149673	0.599735	0.112678	0.296732	-0.984655	-0.233754	3.22346	-0.016322	0.427474	-0.11875	-0.994645	-0.83643	-0.10636	1.17188	-0.194855	-0.916734	-0.176346	1.27304
session15	theta	ellite	throw	1	-0.526408	-0.370571	-0.54821	-0.458457	-0.631557	-0.530794	-0.962456	-0.513943	-0.816543	-1.05909	-1.69732	-1.66493	-1.90151	-1.08991	-2.06514	-2.19571	-2.50968	-0.868084	-1.56877	-1.82665	-1.28597	-1.30392	-0.666852	-0.979358	-0.961583	-0.728656	-0.587051	-0.368538	-0.340948	-0.577019	-0.567524	-0.165854	-0.297146	-0.36262	-0.610682	-0.459629	-0.819324	-0.675376	-1.04319	-0.627587	-0.564187	-1.47093	-1.93993	-1.72838	-0.902001
session11	theta	educated	throw	2	-0.524412	-0.371426	-1.45901	-1.02991	-1.07154	-1.70378	-1.9104	-1.39417	-1.25835	-1.47433	-1.46073	-2.02704	-0.988876	-1.19001	-1.61235	-1.16495	-1.1318	-0.830774	-0.950252	-1.37689	-1.40036	-1.17301	-1.05818	-1.31644	-1.31204	-1.68068	-1.58266	-1.24576	-1.18151	-1.05487	-1.5257	-1.80158	-0.589737	-0.69595	-0.628111	-1.08115	-1.67067	-1.37555	-1.20202	-1.00421	-1.64372	-1.89249	-2.22592	-2.27989	-1.03441
session5	delta	ellite	catch	1	-0.522519	-0.0349228	0.440523	0.0125037	0.507596	0.00945259	0.800879	0.492349	0.190344	0.257693	1.60373	0.857921	-0.813801	0.373216	1.21797	0.419221	-0.0566655	-1.73195	-0.579634	-0.820178	0.0264731	-0.989625	0.246016	0.210428	-0.766023	0.0631789	0.986535	1.74206	1.47876	0.773627	0.625431	0.845103	0.56767	0.976632	-0.321018	0.0216295	0.239998	0.203356	-0.146579	0.687315	1.03535	-0.0193401	-0.191512	-0.19411	0.0554919
session4	theta	educated	catch	1	-0.515109	-0.100041	-0.517285	-0.794669	0.145722	-1.18252	-1.89335	-1.63715	-1.84204	-1.19132	-2.18811	-2.22193	-2.87385	-1.35877	-3.30619	-2.78069	-2.62158	-2.7579	-2.59246	-2.31963	-1.25329	-2.09954	-1.88912	-2.28978	-1.39736	-0.690488	-1.16144	-0.790143	-1.06043	-1.2799	-1.22952	-0.766133	-0.332222	-0.305884	-1.1213	-0.492295	0.726933	-1.4823	-1.50827	-1.16093	-0.997398	-1.56852	-1.57427	-1.21429	-2.18762
session17	alpha	educated	catch	2	-0.51243	-0.652543	-2.11395	-1.95058	-2.0174	-3.24958	-1.63235	-1.98877	-3.1296	-2.56365	-2.21929	-1.74095	-3.89999	-2.51746	-2.95809	-2.01415	-2.87635	-2.08346	-2.44316	-2.81643	-2.07868	-2.36577	-1.38782	-2.47875	-2.01529	-2.48899	-2.07657	-1.89974	-1.82783	-2.1654	-2.07458	-1.85754	-1.70721	-1.55815	-2.06454	-2.04305	-2.08821	-2.50126	-2.29366	-2.12053	-3.10823	-2.12054	-2.68575	-2.76198	-3.61257
session12	beta	educated	catch	1	-0.511578	-1.84414	-2.01664	-2.67581	0.0661002	-2.41931	-3.88823	-2.79466	-1.48579	-2.10887	-3.73467	-3.5494	-3.19301	-2.29172	-3.50479	-3.7063	-3.99249	-1.55193	-3.21927	-4.21392	-4.33031	-3.10662	-2.81667	-3.56573	-3.45068	-3.04361	-1.62387	-2.27709	-2.94666	-2.36086	-1.89456	-2.44561	-1.375	-2.31088	-3.13472	-2.70451	-0.909342	-2.82712	-3.5734	-2.99433	-1.09215	-2.09626	-3.50623	-3.97686	-2.90108
session3	theta	educated	throw	2	-0.50443	-0.0188026	-0.931726	-0.034189	-0.693612	-0.50787	-1.11599	-0.787328	-1.11642	-0.699328	-0.760069	-1.02346	-1.35597	-2.14055	-0.335041	-0.255226	-1.50865	-0.795004	-1.27794	-0.538621	-0.885244	-1.0109	-0.562284	-1.05204	-1.60214	-1.06345	0.243574	-0.299611	-0.2097	-0.376885	0.203175	-0.227507	-1.00656	-0.798729	-1.60773	-1.20102	-1.03676	-1.48798	-1.27953	-1.63707	-0.856396	-1.58857	-0.949019	-0.701309	-3.14979
session11	delta	educated	catch	4	-0.50296	0.359973	0.236443	-0.352299	0.132332	0.828209	0.917965	-0.546959	0.944081	0.392744	0.777851	0.238146	0.623345	0.0919933	0.818461	0.0896838	-0.25719	0.128048	0.475813	-2.00235	-0.565361	-0.0308048	1.64194	-1.32492	-0.379063	0.820774	0.1739	-0.742448	1.24358	1.26216	-0.613258	1.95234	0.334697	0.683569	0.063479	1.03355	0.153072	-0.955251	-0.235453	0.216874	2.0833	-0.5458	-0.384412	-0.364566	0.359579
session2	alpha	ellite	catch	2	-0.502325	-0.467159	-1.59715	-0.94307	-0.867577	-1.18396	-0.68426	-0.837307	-0.918783	-1.8988	-0.838297	-1.24119	-1.43514	-1.38652	-1.72006	-1.21603	-1.15742	-1.62655	-1.83184	-1.9079	-1.63533	-1.42168	-1.23467	-1.39886	-0.602344	-0.60342	-1.11804	-1.1461	-0.431703	-0.847503	-1.36346	-1.02772	-0.654555	-0.514541	-1.08272	-1.47226	-1.6226	-1.28546	-0.762196	-0.935958	-0.7922	-2.08939	-1.12105	-0.91699	-1.15592
session15	theta	ellite	catch	4	-0.49781	-0.271536	-0.23633	-0.691969	-0.463191	-0.740809	-0.87409	-0.580339	-0.3434	-1.01495	-1.70004	-1.28788	-1.29785	-0.973578	-2.96827	-1.9148	-1.22802	-1.93236	-1.25266	-1.6627	-1.14366	-1.52298	-0.965996	-1.02312	-0.966335	-0.665606	-1.24899	-0.558912	-0.487871	-0.497736	-0.534136	-0.744793	0.283232	0.252939	-0.335788	-0.394838	-0.27253	-0.730635	-0.908862	-0.694448	-0.0853472	-1.16426	-1.52051	-1.61389	-1.02651
session2	delta	ellite	catch	4	-0.477966	0.0555562	0.377725	-0.264029	-0.500087	0.642553	0.962067	-0.076014	-0.181501	-0.423975	0.43184	0.137738	-0.401718	-1.09698	0.10042	-0.471583	0.0424452	-0.535989	-1.02264	-1.50206	-1.80179	-0.618342	0.23944	0.506478	0.182163	0.201396	-0.11121	0.611586	0.616269	0.28514	0.0118865	0.0565163	1.09603	1.67358	0.881611	1.8034	1.07819	0.17041	-0.246864	0.789373	0.226526	-0.459963	-0.893583	0.276815	-0.194603
session20	delta	educated	catch	2	-0.47745	-0.399362	-1.20444	-3.11446	-1.10234	-2.26421	-1.92864	-3.05307	-3.00125	-3.11705	-3.46675	-2.3138	-2.20011	-0.223934	-3.12367	-2.70022	-3.97925	-3.48908	-1.66159	-2.81379	-2.96461	-1.9588	-1.23684	-2.14361	-1.89042	-2.55515	-1.33701	0.445012	-0.034284	-2.05029	-1.4272	-0.625943	-0.775078	-1.87943	-3.20055	-3.43951	-0.964402	-3.36937	-1.54247	-2.12538	-1.54056	-1.75619	-1.39473	-1.30896	-1.07745
session18	delta	educated	catch	1	-0.470922	-0.82939	-1.76178	-1.52526	-1.08996	-1.58542	-1.6272	-1.16458	-1.4888	-1.07459	-1.6625	-0.955707	-2.15088	-1.83757	-1.35072	-1.97962	-1.4571	-0.641588	-0.7001	-2.66961	-1.83029	-0.941918	-0.222955	-1.38376	-1.7396	-1.71268	-1.13869	-0.762756	-1.05763	-1.1728	-1.45044	-1.00123	-0.0609124	0.339376	-0.963084	-0.984401	-0.692556	-0.891242	-0.195643	-0.64233	0.420658	-1.82079	-0.414992	-0.804917	-1.76617
session17	delta	educated	catch	1	-0.466733	-1.33407	-1.85479	-1.62588	-0.16835	-1.92891	-2.59933	-2.17898	-1.40728	-1.9646	-1.86083	-2.19217	-2.3508	-0.660116	-2.04725	-1.67916	-2.26037	-2.1213	-2.01959	-2.18853	-1.77513	-1.97656	-2.06732	-2.07022	-2.16844	-2.31419	-1.60251	-1.56285	-1.23443	-2.43761	-1.63502	-1.9972	-0.82666	-0.0180384	-1.85988	-1.99876	-1.44912	-1.16795	-0.168485	-0.572102	-1.11712	-0.577056	-0.839503	-0.656919	-2.65523
session16	delta	ellite	throw	3	-0.460064	-1.29751	0.234737	-0.575519	-0.139895	-0.00047874	-0.395175	-0.83691	0.326828	0.225298	-1.09805	-1.13233	-0.512046	-0.739194	-0.999066	-0.233357	-1.01717	-1.28983	-0.394958	-0.483775	-0.301275	-0.61712	-0.942919	-0.598037	-0.565314	-0.843759	-1.46605	-0.615213	-0.252873	-0.631842	-0.755154	0.239209	0.259542	-0.581048	-0.420852	-0.894406	0.857735	0.0969842	0.596449	0.318168	0.457068	-0.553915	0.574283	-0.111149	-0.490853
session10	alpha	educated	catch	5	-0.45903	-1.22729	-1.28201	-1.2343	-0.88024	-1.75739	-2.19831	-1.98206	-1.83409	-2.32208	-2.69351	-3.25695	-1.74441	-2.47596	-2.36928	-3.09956	-1.81385	-2.46731	-2.6907	-2.51212	-2.1079	-1.49585	-1.90256	-1.97964	-1.40403	-1.40761	-1.35924	-1.291	-1.3714	-1.36134	-1.39119	-1.48699	-1.28649	-1.36872	-1.93957	-1.60489	-1.84589	-2.05243	-1.61303	-1.34951	-1.18658	-2.16229	-2.06503	-2.01166	-1.7549
session11	delta	educated	throw	1	-0.458247	-0.443538	-0.726645	-0.893403	-0.951119	-0.639333	-0.430813	-1.595	0.07157	-1.94759	-0.610694	-1.75947	0.327879	-1.97066	-1.22505	-1.52641	1.35037	0.138729	-1.9345	-1.19546	-1.88604	-1.86131	0.319315	-1.81896	-1.46457	-1.38711	-1.073	-0.536169	-0.645881	-0.0578616	-0.671051	-0.365178	1.07299	1.03749	0.48566	-0.684374	-2.45198	0.481641	0.582066	-0.467976	0.00933567	-0.621889	0.536295	-0.243	1.70912
session17	delta	educated	catch	3	-0.455522	-1.01662	-1.38212	-1.62336	-1.03146	-2.88997	-1.36906	-0.92781	-0.993141	-1.61932	-2.02775	-1.32802	-1.93976	-1.78577	-1.94891	-1.11653	-2.6783	-1.32845	-1.40669	-1.55303	-1.85316	-2.3976	-1.94823	-1.82644	-2.14222	-2.49929	-1.07859	-1.17798	-1.0918	-1.17001	-0.265323	-0.736885	-1.04671	-0.639033	-1.92644	-0.814202	0.503304	-1.51256	-1.42699	-1.27268	-0.560992	-0.888243	-1.54306	-1.17884	-1.37761
session5	theta	ellite	throw	3	-0.447335	1.58682	-1.11973	-0.497033	-0.531607	-1.34952	-0.831767	-0.390771	-0.0236338	-0.601266	-0.994968	-0.31609	-0.590615	-0.681935	-1.55723	-0.814154	-1.27702	-1.66289	-1.50807	-1.2371	-0.971464	-1.60712	-0.506686	-0.135685	-0.681964	-0.759939	-1.26758	0.406552	0.539736	0.011781	0.0186635	0.198236	-0.352209	0.540225	-0.721552	-0.951762	-0.542069	-1.05185	-0.493571	-1.10907	-0.622268	-0.625086	-0.315118	-0.225083	-0.0531555
session1	delta	educated	throw	1	-0.445518	-0.155734	-1.24225	-1.28474	0.446549	-0.248868	-0.857573	-1.82703	-1.29713	-0.570622	-0.487767	-1.00242	-1.64314	-1.7339	-2.443	-0.390469	-0.93501	-1.14085	-2.6072	-1.10952	-0.837222	-0.858417	-1.00422	-1.26369	-0.921324	-1.70423	-1.34812	-0.56866	-0.843891	-0.954072	-1.15338	-2.45167	-0.475618	0.0945089	-0.0876332	0.491289	-0.14791	0.116151	0.153106	0.0632568	1.11491	-1.65929	-0.804482	-0.51498	-0.727337
session19	delta	educated	catch	1	-0.440737	1.31068	-0.645349	-0.225177	-0.636236	-0.952914	-1.17789	-0.256345	-0.599148	-0.801514	-0.765085	-2.22082	-1.68918	-1.27448	-1.3377	-1.6098	-2.35646	-1.71567	-1.479	-2.1792	-2.21433	-1.1631	-0.913046	-1.21413	-1.09863	-0.893265	-0.199899	-0.373197	0.0339181	-0.355166	-0.214418	-0.912383	-0.846224	-0.518943	-1.5611	-1.09806	-2.07084	-2.4639	-2.25707	-1.532	-0.983008	-2.86293	-1.36831	-1.98583	-2.09823
session16	delta	ellite	catch	2	-0.439431	0.328755	-0.304618	-1.92671	0.298519	-0.249233	0.610231	0.399195	-0.239766	-0.175958	-0.57265	-1.3826	-1.22357	0.13996	-1.10343	-0.133849	-0.550581	0.44847	-0.90915	-0.0953899	-0.45457	-0.750393	-1.14327	-0.875704	-0.301998	-1.52058	-0.2919	-0.101052	-1.21085	-0.78302	-0.187133	-0.754374	-1.54355	-0.36365	-0.462138	-2.12917	-1.65461	-0.193698	-0.584386	-1.09226	0.814099	-1.25172	-0.107306	-1.80285	-0.179424
session8	delta	ellite	catch	4	-0.436129	-2.62814	-2.34854	-1.67088	-1.14622	-0.772537	-1.83771	-1.60244	-1.84867	-1.40255	-1.69308	-2.5896	-2.63408	-2.29714	-1.69387	-2.40881	-2.48193	-2.13791	-2.74431	-2.12481	-3.12761	-1.11286	-2.31024	-3.0718	-2.27507	-1.60024	-0.62987	-1.80103	-2.55115	-0.932449	-0.734809	-0.87778	-0.997069	-2.42243	-1.87287	-1.65543	-1.05119	-1.03369	-1.65664	-1.34093	-1.45404	-1.37635	-1.9862	-1.63679	-2.02923
session2	theta	ellite	catch	5	-0.40326	-0.177008	-0.720153	-0.253823	-0.835455	-1.32485	-0.772335	-0.0881509	-0.0839548	-1.76655	-1.4217	-0.393173	-0.887795	-1.25387	-2.23292	-0.627337	-1.46824	-0.584598	-1.43047	-0.952026	-1.19178	-1.33896	-0.60379	-0.588605	-0.111744	-0.7938	-0.725975	-0.506159	-0.103751	-0.575679	-1.01822	-0.656676	-0.403091	0.463888	-0.88414	-0.109924	-1.1316	-0.990863	-0.690729	-0.484198	-0.63897	-1.94623	-0.55271	-1.01633	-1.02263
session19	delta	educated	catch	2	-0.402155	-0.572267	-0.776841	-2.72785	0.217922	-1.9251	-1.45978	-1.92574	-0.572007	-2.59622	-1.63934	-1.56439	-2.06286	-1.67633	-3.29748	-1.76977	-2.54237	-1.97895	-3.0415	-3.32947	-3.54805	-1.80796	-2.51202	-3.17918	-3.34529	-1.5358	-1.89756	-2.56236	-2.48606	-2.38043	-2.8478	-1.12888	0.078294	0.152584	-0.936884	-0.715536	-0.0929199	-1.24662	-1.41863	-1.09036	-0.920071	-1.1193	-1.48397	-2.12605	-2.05114
session7	beta	ellite	throw	3	-0.398692	-0.638725	-1.49843	-1.70138	-1.20175	-1.82789	-2.02611	-1.49987	-1.95144	-2.44218	-2.39524	-1.73777	-2.30822	-2.0669	-2.43422	-2.45087	-0.823897	-2.54773	-2.25305	-2.46166	-1.91783	-1.54802	-1.60982	-1.8692	-1.58928	-1.6223	-1.33407	-1.42447	-1.45297	-1.38315	-1.34994	-1.68992	-1.96377	-1.77944	-2.64496	-2.3532	-2.16066	-2.75813	-2.54076	-2.20867	-1.97242	-3.4639	-2.95889	-2.32032	-2.73534
session3	theta	educated	throw	3	-0.362962	0.607643	-1.20248	-0.97915	-0.591761	-1.15132	-1.81631	-1.41041	-0.737664	-1.8753	-1.13265	-1.89615	-2.07254	-1.60403	0.157443	-0.85091	-2.59149	-2.36884	-1.52354	-1.00257	-1.54323	-2.41814	-1.31474	-1.1779	-1.20584	-1.42014	-0.292503	-0.576956	-0.343343	-0.759883	-0.464544	-0.49701	-0.689677	1.06208	-0.625281	-1.05018	-1.19707	-1.15025	-1.67338	-1.35212	-0.18871	-1.97467	-2.00373	-1.28926	-1.13003
session10	theta	educated	throw	5	-0.36028	-0.1089	-0.466242	-0.636411	-0.771704	-1.02307	-1.47999	-1.46294	-1.34401	-1.8069	-1.56812	-1.55474	-1.6645	-0.795222	-1.81049	-1.2303	-1.41904	-1.23394	-1.72648	-1.82353	-1.45643	-1.68943	-0.917105	-1.23784	-0.766296	-1.43012	-1.0114	-0.894731	1.00576	-0.835819	-1.03974	-0.61714	0.0463913	0.377676	-0.53796	-0.820597	-1.13899	-1.33659	-1.28848	-1.4091	-1.39034	-1.73232	-1.51124	-1.31907	-2.01545
session13	delta	ellite	throw	3	-0.351184	-0.510973	-1.21157	0.223023	0.174677	-1.06229	-0.594985	-0.671206	-1.4188	-0.409101	-1.18566	-0.150613	-1.18372	-0.480822	-1.78588	-0.884902	-1.19715	-2.11965	-1.59828	-1.2892	-0.557538	-1.68084	-0.673606	-1.32839	-0.644794	-1.67245	-1.6299	0.442335	-0.3909	-0.905457	-1.07264	1.29047	-1.15676	-1.20596	-0.689834	2.41217	-1.47751	-1.41899	-0.860858	-1.49576	-0.312549	-1.35197	-0.711215	-0.551431	-1.21192
session15	delta	ellite	catch	2	-0.349809	-0.930648	-1.15154	-0.941053	-1.23658	-1.28413	-0.395847	-0.657207	-0.400574	-2.28659	-1.32193	-0.677788	-1.97781	-1.6673	-3.29	-1.29531	-1.84509	-1.22594	-1.46843	-2.81686	-1.88594	-0.998035	-0.601795	-0.940991	-2.41055	-1.09766	-0.672186	-1.10909	-0.866495	-1.23147	-0.862909	-0.805043	1.00336	0.603555	-0.0199083	-1.03827	0.540234	-0.15871	-0.616948	-0.306505	-0.165356	0.404326	-0.488167	-0.673302	-1.02397
session19	delta	educated	throw	3	-0.34832	-0.190698	-1.52722	-1.28974	-1.02518	-1.40782	-1.11795	-0.431941	-0.85986	-1.3202	-0.422689	-0.477147	-1.27422	-1.0349	-2.1265	-1.11195	-1.13032	-1.76006	-2.08885	-1.99596	-1.5709	-2.21654	-1.37387	-1.80551	-1.11233	-1.03522	-0.873776	-1.01432	-0.774794	-0.430626	-0.218208	-0.358322	0.0693427	0.0306095	-1.15265	0.602528	-0.857267	-2.12464	-2.02116	-0.900078	-0.699491	-1.392	-1.49066	-0.710243	-1.44912
session12	delta	educated	throw	2	-0.345567	-0.728638	-1.08879	-1.10413	-0.949207	-1.90048	-1.20078	-2.11198	0.0731554	0.230806	-0.970678	-1.98436	0.591101	-0.861654	-1.42097	-1.74912	-2.57509	0.101723	-1.75016	-3.08434	-3.0321	-2.68193	-0.682632	-1.38645	-1.95342	-0.420176	-0.830743	-1.5694	-1.32317	-0.903004	-0.980653	-0.809758	-1.16706	-0.861805	-1.18686	-0.0255621	0.702103	-1.82494	-2.17416	-1.21993	0.0424872	-1.5827	-1.25133	-1.43338	-1.11649
session11	delta	educated	catch	5	-0.337956	0.76443	-0.622801	0.108755	-0.356355	-0.563524	0.291851	-0.371095	1.0621	-0.459358	-0.343635	-0.357664	-1.34438	0.276139	-0.536312	-0.170545	-1.76382	0.0478847	-0.0122884	-1.05856	-1.83389	-1.18419	0.5836	-0.122855	-0.62203	0.0790444	0.620011	-0.335181	0.276453	0.501612	-0.456479	0.198205	1.62424	1.22274	-0.268034	-1.03948	0.00269039	-1.16968	-0.892159	-0.889285	-0.648278	-2.14218	-0.391079	-0.433832	0.328627
session19	theta	educated	catch	2	-0.333483	-0.540941	-0.65999	-1.78616	0.0804452	-1.58536	-1.51574	-1.83152	-0.675987	-2.37373	-1.73872	-1.87002	-1.95098	-1.99606	-3.13564	-2.00369	-2.43978	-1.84814	-3.02037	-3.5693	-4.4899	-1.85729	-1.74979	-2.71373	-2.72903	-1.6961	-1.3068	-1.52351	-1.191	-1.55439	-1.55646	-0.800039	-0.449677	0.0397529	-2.09872	-1.28643	-0.516284	-1.95448	-2.02909	-1.96378	-1.04517	-1.7413	-1.52896	-2.33206	-2.18029
session5	theta	ellite	throw	2	-0.332542	0.466146	-0.963204	-0.796316	0.733557	-1.06961	-1.62266	-1.58594	1.52427	0.0248221	-1.10984	-1.2124	0.678626	-0.658064	-1.35467	-0.964454	-0.729353	0.120347	-1.92899	-1.66863	-0.994684	-1.29656	-1.41373	-0.898373	0.0755604	-0.922791	-1.6816	-0.246957	-0.918705	-1.62925	-1.67146	-1.59656	-0.0585231	1.03472	-0.288147	-0.189664	-0.514458	-0.385248	-1.01781	-0.14593	-0.903334	-1.2944	-1.19076	-1.58071	-0.883235
session12	delta	educated	catch	3	-0.329629	-0.13744	-0.165272	0.801607	0.322216	-0.952182	-0.448184	-0.740552	0.43008	-0.322606	-0.731698	-0.903725	-1.68034	-2.3079	-2.01927	-1.60506	-2.4321	0.593481	-1.87779	-1.50454	-1.77203	-1.58379	-1.47832	-0.925334	-0.583305	-0.615828	-0.121061	-0.279698	-1.04939	-0.204482	-0.00930916	-0.65222	-0.598102	-0.68864	-0.909763	-0.0348314	-1.3696	-0.625835	-0.707401	-0.925488	-2.2327	-1.44671	-0.576526	-1.63034	-2.27041
session17	delta	educated	throw	3	-0.31957	-0.867811	-0.999135	-0.429498	-1.23845	-0.545661	-1.20951	-0.458341	-0.939099	-1.56917	-1.8032	-1.33959	-1.02364	-0.903995	-1.68608	-1.49341	-2.02106	-2.78032	0.0100124	-0.559535	-1.21374	-1.94488	0.481913	-0.790223	-0.417506	-0.194571	-2.13277	0.0109389	0.124975	-1.29841	-1.34712	-0.616628	-0.91358	-1.07722	-1.26721	-1.38415	-1.03519	-1.26	-0.658375	-1.14964	-2.11058	-1.45982	-1.50003	-1.19715	-0.0533729
session7	alpha	ellite	catch	2	-0.315239	-0.314083	-0.791053	-1.00547	-0.388036	-1.08513	-1.67344	-1.8353	-0.711491	-1.48776	-1.99623	-3.47279	-1.46566	-1.31214	-1.20607	-1.69885	-1.85242	-1.95278	-1.56759	-1.11503	-1.40493	-1.54013	-1.40569	-1.15575	-0.883501	-0.972468	-1.33433	-1.07716	-1.04327	-0.73482	-1.11011	-1.59947	-0.768084	-0.883137	-1.34735	-1.87561	-2.01214	-1.78001	-2.76691	-2.59286	-2.45302	-2.35283	-2.40832	-3.559	-2.40677
session20	theta	educated	catch	5	-0.314039	-1.37229	-1.28775	-2.59612	-1.14091	-1.86422	-1.33561	-2.85878	-3.42307	-3.38646	-1.91052	-1.84902	-2.7678	-2.2493	-3.28837	-2.71959	-3.73745	-2.99927	-2.6357	-3.55569	-3.15803	-2.46905	-1.69127	-2.42728	-2.9511	-1.86338	-1.30043	-1.69225	-1.70169	-1.79929	-0.851563	-1.74209	-0.639256	-1.18818	-1.96392	-3.0964	-1.64799	-3.03271	-2.00352	-3.32732	-2.25642	-3.26911	-2.35369	-2.75998	-3.29385
session2	alpha	ellite	throw	1	-0.291228	-0.290996	-1.0734	-0.924558	-1.69396	-1.471	-0.452176	-0.755697	-2.00679	-2.1513	-0.606401	-0.50242	-1.68407	-1.63876	-1.25657	-0.953365	-1.66113	-1.76601	-2.44702	-2.20703	-2.45589	-2.11893	-0.927694	-1.45624	-0.462176	-0.63335	-1.5864	-0.569605	-0.0459535	-0.0525234	-0.910373	-1.02136	-2.03908	-1.30774	-2.1761	-1.5484	-1.65446	-1.19147	-2.13457	-1.38971	-0.9747	-1.13603	-1.35509	-0.698874	-1.45292
session10	theta	educated	throw	1	-0.289778	-0.0445523	-0.777337	-0.99303	-1.40034	-1.7044	-1.1584	-1.0892	-1.39955	-1.49108	-1.23043	-1.22758	-1.44761	-0.835627	-1.47456	-1.39264	-1.89341	-1.50919	-1.95763	-1.73031	-2.50231	-2.71798	-0.981073	-1.09385	-0.456618	-1.45765	-0.755482	-0.783173	-0.131917	-0.450502	-0.575365	-0.822595	-1.94086	-1.17652	-1.33027	-1.53035	-2.18679	-1.33592	-0.965821	-1.57622	-1.41645	-1.94797	-0.785043	-1.76333	-1.96487
session10	alpha	educated	throw	4	-0.284474	-0.561717	-0.375983	-0.797399	-0.522779	-0.782593	-1.1511	-1.31029	-1.04936	-1.29546	-1.56814	-2.00114	-0.952898	-1.27782	-1.81285	-2.63208	-0.66409	0.0884724	-1.73145	-1.67915	-1.19258	-0.77855	-1.51728	-1.06656	-0.411441	-0.294195	-0.135816	-1.20451	-0.0795557	-0.135542	-0.382455	-1.00277	-2.06441	-1.34503	-2.03651	-1.2454	-1.3506	-1.76771	-1.79466	-1.12622	0.0513555	-1.48365	-1.24043	-1.39571	-0.074811
session5	theta	ellite	catch	4	-0.281924	-0.349357	-0.292223	-0.293791	-0.139268	-0.835727	-0.371179	0.353972	0.20306	-0.480497	-0.00908592	0.111516	0.0961902	0.58796	-0.571846	0.432828	0.40207	-1.3116	-0.282256	-0.313496	0.250026	-1.10745	-0.15352	-0.284623	1.18249	0.0749248	0.032242	1.16265	-0.143076	0.167777	0.361298	-0.267207	-0.744757	-0.651843	-0.505548	0.0379366	-0.269393	-0.0163135	-0.56208	-0.160046	-0.150317	-0.106017	-0.337252	-0.333744	1.6174
session19	delta	educated	throw	2	-0.278733	0.446467	-0.755119	-0.41785	-0.395245	-0.836338	-1.15072	0.182292	0.6682	-0.799648	-1.39548	-1.57279	-1.52435	-0.813185	-2.00171	-1.59308	-3.1443	-0.830277	-1.54495	-1.39493	-1.065	-1.50656	-0.232823	-1.27987	0.0652236	-0.704674	-0.457041	-0.146423	-0.0241978	-0.41647	0.293227	-0.616804	0.764515	0.0695884	-0.744204	-1.19258	-0.5633	-1.36462	-1.87088	-2.3679	1.62874	-1.03047	-0.47613	-2.06288	-2.94409
session15	theta	ellite	throw	5	-0.277423	-0.00768495	-0.727063	-0.371835	-1.5811	-1.0973	-0.83599	-0.591717	-0.0950132	-1.40434	-1.84551	-0.950134	-0.220448	-1.84768	-2.00988	-2.08936	-0.393872	-1.09945	-1.52927	-1.27584	-1.11596	-0.700045	-0.982969	-0.666626	-0.665603	-1.23317	-0.971392	-0.599874	-0.447839	-0.692984	-0.692274	0.351957	0.746359	0.385037	-0.0481146	-0.316798	-0.0381247	-0.510364	-0.661045	-1.27919	-0.745232	-0.321644	-0.894873	-1.47288	-1.52963
session20	delta	educated	catch	5	-0.267285	-1.49422	-1.61287	-2.35879	-0.375178	-1.95829	-1.27944	-2.86112	-2.23418	-2.80134	-1.65176	-2.07632	-3.23793	-2.00688	-2.91178	-2.86259	-4.19453	-3.65486	-2.69249	-2.98546	-2.85696	-2.52072	-1.80995	-2.3984	-2.78817	-2.03257	-1.24812	-1.61918	-1.63394	-1.71057	-0.734788	-1.55122	-0.113937	-1.05417	-1.89382	-3.33926	-1.07345	-2.99361	-2.29909	-3.93335	-2.55343	-2.67259	-2.18618	-2.50862	-2.74716
session6	theta	ellite	throw	5	-0.246302	0.0757434	-0.384264	-0.486068	-1.17857	-0.0716133	-0.431124	-0.443581	-0.737076	-0.859082	-0.843426	-1.56506	-1.61602	-0.935764	-0.252198	-2.00258	-2.09115	-0.732776	-0.966432	-1.06398	-1.77152	-0.678105	-0.533777	-0.770007	-1.18589	-1.24359	-1.1551	-0.96426	-0.923452	-0.988881	0.19149	-0.884928	0.593211	0.521808	-0.525719	-0.842547	-0.560909	-0.706644	-0.583222	-1.42218	-0.477052	-1.15492	-1.0178	-1.76786	-2.41122
session7	theta	ellite	catch	1	-0.242195	-0.173909	-0.627064	-1.02349	-1.03168	-0.895265	-1.50359	-1.44752	-1.15172	-1.80265	-1.82224	-2.76495	-1.97472	-0.742229	-1.39008	-1.18883	-1.51526	-2.25765	-1.30463	-1.01476	-1.33118	-1.54482	-1.11987	-1.8353	-0.997547	-1.08844	-1.5667	-1.5323	-1.56817	-1.08191	-1.35297	-0.756401	-0.903311	-0.559275	-1.6211	-1.36728	-0.45292	-1.46254	-2.00962	-1.33919	-0.809084	-1.25182	-1.53997	-2.68234	-1.36471
session14	alpha	ellite	throw	4	-0.237141	-1.19635	-1.97582	-1.74907	-1.26612	-1.90087	-2.04954	-2.51751	-1.90547	-2.13712	-2.1321	-2.27879	-2.08754	-3.05745	-2.52694	-3.16276	-2.17661	-2.28599	-3.35401	-3.00516	-2.71892	-1.4682	-2.92789	-2.90351	-2.14655	-2.06837	-1.31078	-2.24239	-1.9704	-1.04571	-1.31599	-1.48822	0.0253287	-0.728836	-1.91605	-1.87045	-0.894349	-2.78138	-2.39541	-2.02241	-1.02097	-2.14554	-2.50063	-2.46177	-2.24723
session9	theta	ellite	throw	5	-0.226649	-1.10465	-0.806886	-1.18075	-0.797463	-0.525263	-0.812094	-1.30346	-1.25092	-0.829837	-0.419898	-1.06538	-2.8898	-1.70085	-1.93057	-0.878587	-1.76337	-1.54534	-1.45439	-2.38331	-1.39397	-1.84202	-1.30583	-1.78354	-0.171835	-2.14748	-1.16031	-1.9504	-0.383196	-1.04421	-0.868096	-0.242415	-0.515287	-0.184513	-1.08694	-0.0778574	-0.853111	-0.6401	-0.0272812	-0.41766	-0.774801	-1.38542	-0.821988	-0.601096	-1.75002
session9	beta	ellite	catch	4	-0.225417	-0.468257	-1.54874	-2.38392	-1.95362	-2.56366	-2.41549	-2.39839	-1.14742	-2.83618	-2.1605	-2.8135	-1.26325	-2.29404	-2.75494	-2.31273	-1.94851	-1.46064	-3.14335	-2.45192	-2.34493	-2.95338	-1.54553	-2.72215	-2.43843	-2.31029	-2.28039	-2.42844	-2.25539	-1.48627	-2.30134	-1.65627	-0.672914	-0.943211	-1.75176	-2.06865	-1.62378	-2.15442	-2.5161	-2.86215	-0.798324	-2.63166	-2.17988	-3.04792	-1.13265
session4	delta	educated	catch	4	-0.221843	0.438322	-0.822777	-0.335314	0.273828	-0.955998	-1.3802	-0.920514	-0.355128	-1.01166	-0.898973	-1.20423	-2.01582	-0.349233	-1.60047	-0.774384	-1.78665	-1.10721	-1.66584	-1.36363	-0.192185	-2.0976	-1.20283	-1.3977	-0.63311	-0.669155	-0.812211	-0.316994	-0.840021	-0.625668	-0.614034	-0.205876	-0.0101553	0.642786	-0.864076	-0.0728907	0.74645	-1.19658	-1.12497	-1.46336	-0.469315	-1.42197	-1.09516	-0.519695	-1.66525
session2	theta	ellite	throw	4	-0.211088	0.243471	-0.838889	-0.289656	-0.0560515	-0.506525	-0.103924	-0.00336449	-0.68391	-1.05602	0.00438075	-0.0821008	-0.699692	-0.544741	-0.405129	-0.532966	-1.21561	-0.918804	-0.6161	-1.13829	-1.06317	-0.668575	0.250243	-0.931706	-0.102523	-0.366136	-1.02624	0.0290457	0.055467	-0.111872	-0.258675	-0.909173	-0.212614	0.129311	-0.769155	-0.534171	-0.505869	-0.181846	0.308234	0.386369	-0.824973	-0.944482	0.029496	0.676593	-0.544698
session3	theta	educated	throw	5	-0.206665	0.614105	-1.384	-0.869919	-0.657165	-1.4731	-0.829908	-1.62398	-0.0506978	-1.11963	-0.713759	-0.803004	-1.44484	-1.07393	-1.11839	-0.373731	-1.33819	-0.598557	-1.39435	-1.02234	-0.882623	-1.46516	-0.409902	-1.4574	-1.72642	-1.85557	-0.184005	-0.280651	-0.606252	-0.892576	-0.341565	-0.515547	-0.557736	0.934502	-1.11936	-0.722408	-0.244426	-1.44772	-1.00388	-1.24461	-0.0475472	-0.81134	-1.30605	-1.84417	-1.3607
session3	delta	educated	catch	5	-0.176621	0.790817	-0.390421	-1.30917	0.38551	-1.05229	-0.0467332	-0.0496256	-0.334623	-0.44724	-0.38862	-0.296523	-1.41401	0.57802	-1.45708	-1.41376	-1.81609	-0.0787538	-1.14547	-1.03947	-2.26165	-1.24572	-0.188571	-1.27055	-1.37903	-1.92653	-0.121615	-0.489431	-0.255957	-0.413732	-0.0122223	-1.5396	-1.11575	1.61484	-1.39065	-0.331058	0.161038	-1.42161	-1.04324	-0.854929	-1.16628	-1.58533	0.619034	-0.289743	-2.7674
session17	alpha	educated	catch	5	-0.16623	-0.16909	-1.66406	-2.1882	-1.26303	-2.42725	-2.51998	-2.71777	-2.43324	-2.40664	-2.28194	-3.24288	-4.10116	-3.41515	-2.20351	-2.46231	-2.82259	-3.20281	-1.13562	-2.54797	-1.98543	-2.80872	-2.30986	-2.75074	-1.51599	-1.63227	-2.13317	-2.61229	-2.68983	-1.66767	-1.41534	-1.93323	-2.65865	-2.63493	-2.59797	-2.96307	-1.9342	-2.97446	-2.35584	-3.09333	-2.51951	-2.34686	-2.43166	-2.48406	-3.58439
session10	delta	educated	throw	2	-0.159113	1.40045	0.289537	0.412313	0.0220088	-0.534854	-0.0486112	0.901717	0.0910111	-0.259965	-0.903969	-0.796379	-0.759554	0.0272683	-1.51565	-0.686133	-1.46656	-1.68883	-1.04154	-0.302603	-0.556439	-1.72062	-0.156156	-0.126944	0.153928	-0.701745	-0.642838	-0.59036	2.06491	0.986981	-0.145767	-1.14002	1.14282	1.59829	0.787619	0.427534	0.113749	0.770384	0.995189	0.847186	-0.218475	0.267487	0.466142	0.130843	-0.211872
session4	theta	educated	catch	2	-0.152092	0.380443	-0.820392	0.404868	0.143685	-0.920451	-0.931692	-1.08598	-0.846857	-1.21028	-1.15564	-0.981988	-1.72322	-0.557545	-1.49572	-1.05522	-1.2317	-1.65095	-1.95319	-1.17578	-0.698272	-1.87787	-0.33429	-0.882158	-0.53628	-0.733651	0.0513402	0.298554	-0.181155	-0.661852	-0.677576	0.0379547	0.874161	1.48009	-1.36382	1.09062	1.0504	-0.37699	-0.405707	-0.90255	0.101666	-1.2156	-0.904966	-0.828925	-1.44448
session1	delta	educated	throw	5	-0.149285	0.756647	0.579135	1.07503	0.907469	-0.428339	0.198168	-0.518263	0.41175	-1.0279	-0.635883	-1.56081	-0.829932	-0.19385	-1.03978	-1.23256	-0.98241	-1.6026	-0.52462	-0.577029	-0.867535	-0.329504	-0.288504	-0.508019	-0.684314	-0.732501	-1.01501	-0.0250253	-0.521301	-1.15418	-0.245913	0.364648	-0.307608	0.504449	-0.700662	-0.616192	-0.404446	-1.40262	-0.881335	-1.43008	0.196243	-1.13779	-0.633796	-1.22051	-2.18272
session8	theta	ellite	throw	3	-0.137883	-0.554164	-2.027	-0.982468	-0.712933	-2.9191	-2.40953	-2.08291	-0.979954	-2.06903	-2.18734	-1.98175	-1.85331	-1.63189	-1.72304	-2.06778	-1.95691	-1.83432	-1.26643	-1.93326	-2.30935	-1.42801	-1.11427	-1.68192	-1.73288	-2.27418	-1.07957	-1.08913	-2.1127	-1.86696	-1.77244	-0.709236	-0.328339	-0.723803	-2.20393	-1.67564	-1.31451	-2.19794	-1.5954	-1.46448	-1.07385	-2.36626	-2.02185	-1.91776	-1.70339
session7	delta	ellite	catch	2	-0.137503	-0.284622	-0.286165	-0.975831	0.752589	-0.490035	-1.02376	-1.66286	-1.58496	-0.589355	-2.12117	-2.71423	-1.77359	-0.214723	-2.06153	-0.873836	-0.89689	-1.77674	-1.7924	-1.0784	-0.586944	-1.01311	-1.2745	-1.11588	-0.703126	-0.995311	-1.12291	-0.539846	-0.407181	-0.862846	-1.02048	-0.642604	2.16512	2.12533	0.835606	0.621804	0.974105	-0.882035	-1.38244	-2.56961	-0.716147	-2.12812	-2.22348	-2.7666	-0.530739
session5	theta	ellite	catch	3	-0.114747	-0.574071	0.252454	-0.438403	0.243683	-0.6314	-1.08143	-1.46018	-0.674005	-0.475454	-1.06412	-0.820786	-0.771697	-0.337766	-1.46516	-1.1087	-0.541512	-1.31096	-0.821921	-0.628735	-1.93483	-0.596998	-1.39596	-0.912022	-0.83636	-0.608141	0.0232425	-0.201709	-0.132912	0.450388	0.498252	-0.141914	-0.997819	-0.919386	-0.444736	-1.37719	-0.349449	-0.614537	-0.397904	-0.650993	-1.3337	-0.366841	0.00601458	0.425051	-0.451312
session4	theta	educated	throw	3	-0.082611	-0.254047	-0.660295	-1.20324	-0.458933	-0.980071	-1.02374	-1.25133	-1.33328	-1.39337	-1.44657	-1.92232	-1.86318	-1.2	-2.67179	0.606878	-2.09188	-1.27415	-2.65732	-2.30196	-1.85509	-1.62448	-1.20454	-2.54235	-2.24126	-1.6296	-0.868076	-0.55807	-1.24626	-0.739232	-0.647932	-0.232762	1.24676	0.784478	-0.719568	-0.785204	-0.347486	-2.38201	-1.53761	-1.73111	-0.526654	-1.7336	-1.49708	-1.28219	-0.982739
session2	theta	ellite	throw	3	-0.0786754	1.29207	-0.355606	-0.0885005	0.579175	-0.43025	-0.126146	-0.204206	0.42622	-0.645501	-0.204219	-0.415164	-0.270309	-0.999792	-0.602192	-0.563704	-0.805339	-0.649208	-0.791869	-1.46181	-1.14918	-0.557826	-0.625011	-0.445306	-0.889782	0.084102	-0.677997	0.214895	-0.219914	0.118481	-0.668162	-0.932509	-0.824418	-0.97322	-1.42728	-0.778053	-0.524715	-1.51306	-0.34689	-0.914885	-1.21016	-1.36122	-1.26666	-1.27194	-1.6923
session7	theta	ellite	catch	2	-0.0778556	-0.0794892	-0.478017	-0.811546	0.439931	-0.801514	-1.34511	-1.53106	-0.844801	-0.927102	-1.99348	-2.85886	-1.48405	-0.504421	-1.31597	-1.07753	-1.17421	-1.74217	-1.65777	-0.931008	-0.877907	-1.25383	-1.28585	-1.03236	-0.629693	-1.16401	-1.31356	-0.750162	-0.654012	-1.0997	-1.32175	-0.956174	0.717041	0.711919	-0.4331	-0.666167	-0.0437259	-1.62195	-1.9723	-2.12482	-1.09217	-2.26152	-2.44829	-3.18461	-1.64637
session16	theta	ellite	throw	1	-0.0753738	-0.431942	-1.85863	-1.41567	0.292603	-0.932117	-0.360549	-0.518146	-0.803874	-1.1379	-0.203797	-0.66866	-0.901668	-0.40804	-0.98689	-0.881051	-1.22916	-1.19772	-0.66615	-0.668147	-1.84625	-1.55924	-1.08319	-0.45118	-0.726849	-1.32136	-0.563257	-0.675254	-0.596224	0.484011	-0.636103	-0.62615	-0.986882	-1.10876	-1.8737	-2.2224	-0.341394	-1.26384	-0.365497	-1.481	-0.403652	-1.61189	-0.580847	-1.02173	-2.157
session1	theta	educated	catch	3	-0.0752294	-0.184738	-1.1402	-1.31321	0.120164	-0.935028	-1.4297	-1.16703	-0.793204	-1.28644	-1.01223	-2.16982	-1.45496	-1.50127	-2.11675	-1.20659	-1.7646	-1.14256	-2.3253	-2.12202	-1.6325	-0.693066	-0.795468	-2.41312	-2.10654	-1.38801	-0.156959	-0.711856	-1.21254	-0.719204	-0.690267	-1.17998	-0.284873	-0.582901	-0.720459	-1.63415	0.590153	-1.4046	-0.892339	-1.1298	-0.894652	-1.34227	-0.914708	-1.01039	-1.2825
session11	theta	educated	throw	3	-0.0696647	-1.03982	-0.751742	-1.44151	-1.34222	-1.59492	-1.34599	-1.20215	-0.486327	-1.60499	-1.58841	-1.4753	-1.35654	-1.5534	-1.72244	-1.02382	-1.64087	-1.38449	-1.64454	-1.34399	-1.3949	-1.79184	-0.800115	-2.31573	-1.75252	-1.4787	-1.33126	-0.93492	-1.38831	-0.72389	-0.907764	-0.736834	-0.603565	-0.69751	-0.649762	-1.43844	-1.75336	-0.613185	-1.09641	-2.0491	-1.73284	-0.8971	-1.18335	-1.90532	-1.73085
session8	alpha	ellite	throw	1	-0.0658496	-1.06187	-1.8549	-1.88675	-1.91215	-2.50203	-2.65947	-1.92114	-1.59586	-3.1411	-2.75666	-2.14382	-2.28691	-3.15514	-2.48991	-2.78225	-1.80737	-2.52332	-2.12185	-3.352	-3.0171	-1.99505	-2.24009	-2.44304	-2.51782	-2.2184	-0.693084	-1.66571	-2.56908	-1.74485	-1.25616	-1.32864	0.177899	0.237949	-1.34192	-0.548224	-1.0614	-1.471	-1.52184	-1.78187	-0.246709	-1.37233	-1.18823	-2.02891	-1.9607
session1	theta	educated	catch	4	-0.0605024	0.135029	-0.90003	-1.46885	0.271931	-1.47829	-1.35237	-1.17975	-0.423016	-1.45569	-1.62004	-1.54852	-1.11974	-1.14623	-2.06133	-0.421102	-1.74492	-0.945233	-2.05557	-2.02557	-2.19135	-1.87492	-1.56723	-1.73486	-1.20529	-2.31066	-1.05261	-0.602378	-2.19981	-0.738788	0.138382	-0.229779	-0.00854112	-0.742916	0.0102023	-1.55042	-0.662852	-0.686269	-0.297245	-0.759111	-1.97524	-0.914328	-0.576141	-1.0141	-2.07999
session5	delta	ellite	throw	3	-0.0435924	3.19869	-1.34071	0.137513	0.871844	-1.14949	-0.0544288	0.557657	1.00571	0.436847	-0.523384	0.865531	0.674802	0.687136	-1.30909	0.0232743	-0.0282952	-0.662755	-0.351601	-0.539502	0.526107	-1.19352	0.853766	0.731199	0.490667	0.1159	-0.904829	1.58998	1.6797	0.729569	0.667096	1.25102	0.860721	1.95523	0.65791	-0.625901	0.986929	-0.236321	0.648078	-0.474233	0.521176	0.37395	0.872453	0.770622	1.08489
session15	delta	ellite	throw	1	-0.0228699	-0.0137712	-0.0325885	-0.289443	-0.173017	0.0570634	-0.395051	-0.370311	-0.255264	-0.727801	-0.883786	-0.964995	-1.66507	-0.869606	-1.8766	-1.63872	-3.0362	-0.395894	-1.37147	-1.49777	-1.23599	-1.11118	-0.537865	-0.777587	-0.480643	-0.821074	0.0735868	0.144122	0.178953	0.00587653	0.0135873	0.315359	-0.217166	-0.199478	-0.199781	-0.160286	-0.269095	-0.342779	-0.405393	-0.267256	0.0129307	-0.577439	-1.11457	-0.776747	-0.338158
session17	theta	educated	throw	2	-0.0110218	-1.14547	-1.16688	-1.6461	-0.501936	-1.14207	-1.2921	-1.74921	-2.79258	-1.15392	-1.75027	-1.39008	-2.16795	-0.721877	-1.90851	-1.64676	-2.61066	-3.39377	-1.02274	-2.53383	-1.2496	-3.06384	-0.645684	-0.558359	-0.326942	-1.29117	-0.682673	-0.0441996	-0.0903461	0.0804805	-0.0248788	0.0956942	-1.14518	-1.79805	-1.10259	-1.90714	-1.85887	-1.04171	-0.844057	-1.42842	-1.77101	-1.61787	-2.18716	-2.37684	-2.33539
session16	delta	ellite	catch	4	-0.0100329	-1.50468	0.0885982	-0.784594	-0.110766	-0.205599	-0.278715	-1.19935	-1.60177	-0.694339	-0.191153	-0.973436	-2.25249	-0.388965	-0.488581	-0.794224	-1.91284	0.342286	-0.997422	-0.916975	-0.754049	-1.55191	-1.74642	-0.882332	-0.375392	-0.788826	-0.839416	-0.290627	-0.494267	-0.302276	-0.355161	0.616203	-0.416516	-1.91187	0.631881	-0.679672	0.566334	0.563215	0.279175	-1.04262	-1.23009	-0.101043	0.181488	-1.53342	-1.50089
session5	theta	ellite	throw	5	-0.00579225	3.07824	-0.259191	-0.526042	0.17303	0.0356746	-0.977289	-0.683415	0.342385	-1.0916	-0.774192	-1.47658	-0.441906	-1.05724	-1.29297	-2.59013	-2.31101	-0.611049	-1.32444	-0.42563	-1.18755	-0.796856	-0.982999	-0.581477	-0.00190768	-0.0316578	-0.221843	-0.503185	-0.203719	0.333837	0.356185	-0.576693	-0.249738	2.22321	-0.335577	-0.538837	-0.183233	-0.669443	-0.940758	-1.11104	0.208015	-0.618693	-1.10428	-1.2812	0.32897
session14	alpha	ellite	throw	5	-0.00327126	0.0418843	-1.41423	-1.62808	-0.803993	-1.89099	-2.59795	-1.11352	-1.15742	-1.31391	-3.19859	-2.05449	-2.04396	-1.70771	-2.37699	-2.39084	-1.36552	-2.18298	-1.1764	-2.5297	-2.13616	-1.87083	-2.03062	-1.98208	-1.42536	-1.63888	-2.05648	-1.20765	-1.07767	-1.03195	-1.89282	-1.98042	-0.713992	-0.942035	-2.28719	-2.576	-1.14802	-1.71548	-2.20833	-2.67716	-1.82653	-1.47396	-1.93528	-2.60761	-1.91703
session10	theta	educated	catch	5	-0.00275688	-0.619163	-0.803286	-0.847295	0.480829	-1.03338	-1.62452	-1.06114	-0.851372	-2.15426	-1.83354	-2.07234	-1.10443	-1.75138	-1.28997	-1.85429	-1.57948	-1.57211	-2.31831	-2.15708	-1.72349	-1.10143	-1.46835	-1.7177	-1.09894	-0.964004	-0.530825	-0.551785	-0.736347	-0.69722	-0.846687	-0.91441	-0.680599	-0.636799	-1.32579	-1.14098	-0.837375	-1.50125	-1.37838	-0.8329	-0.990269	-2.10389	-1.99399	-1.6074	-1.17283
session9	alpha	ellite	catch	3	0.014125	0.618084	-1.34008	-1.33352	-1.42651	-2.55408	-2.19094	-2.02856	-0.146281	-1.1367	-1.82705	-2.08354	-1.29075	-1.80478	-1.44127	-2.18028	-1.35697	-1.0405	-2.98566	-1.74273	-1.66537	-2.10071	-0.864571	-2.67212	-1.07107	-1.77262	-1.33001	-2.61812	-1.45419	-1.39383	-1.88625	-1.04234	1.00302	0.541995	-1.28114	-1.61656	0.183154	-1.86198	-1.14691	-0.894831	-0.484495	-0.864012	-1.0595	-0.77152	-1.13605
session10	delta	educated	throw	1	0.0240723	0.524687	-0.251997	-0.279494	-1.27161	-0.610994	-0.843298	-0.393536	-0.725144	-0.377822	-0.409837	-0.617251	-0.915993	0.155437	-0.697883	-0.704954	-1.48813	-1.07664	-1.58199	-1.44713	-2.00377	-1.77384	-0.692124	-1.13239	-0.274792	-1.44124	0.336324	-0.535086	-0.432524	-0.266028	0.422427	0.231687	-1.45428	-0.47404	-0.710599	-0.865643	-1.26412	-1.05537	-0.865661	-1.22744	-0.705492	-1.68012	-1.12472	-1.79705	-1.41539
session14	delta	ellite	throw	1	0.0306482	-0.159263	-1.85254	-1.06064	-1.9769	-2.10162	-1.61622	-1.44923	-1.09499	-0.979095	-1.73299	-1.62108	-0.270211	-2.35813	-1.44341	-2.43284	-1.56631	-2.13674	-1.21146	-2.29785	-1.96715	-2.72852	-1.92891	-1.66794	-1.71394	-1.89434	-0.850551	-1.20329	-1.3924	-0.229965	-1.5105	-0.787196	0.331599	0.228541	-0.778028	0.877978	-0.57628	-0.381408	-0.1722	0.0127098	0.0903046	-1.05126	-0.961797	-0.43663	-0.983682
session15	delta	ellite	catch	1	0.0363991	-0.0652796	-0.0469383	-0.451633	-0.251071	-0.0779283	-0.32164	-1.05353	-2.13953	-0.515563	-2.01251	-1.58805	-1.50715	-0.650712	-2.87073	-1.52514	-1.78547	-1.56849	-1.27591	-0.66432	-0.347957	-1.7848	-1.11401	-0.445589	-0.0775489	-0.64445	-1.1655	-0.617129	-0.383343	-0.688012	-0.685711	-1.27436	-0.0159929	-0.514102	-1.11561	-0.707119	-0.425229	-0.759226	-0.916111	-1.39827	0.549731	-1.19967	-1.21563	-1.77367	-1.57432
session5	delta	ellite	throw	4	0.0393121	1.17049	0.58447	-0.352763	0.189058	-0.00528688	-1.58313	-0.408154	-0.131248	-1.3056	-0.838199	-0.833834	-0.338287	-0.144016	-0.474613	-0.97278	-1.24464	-2.2595	-1.80374	-0.352892	-0.336212	-2.68383	-0.310487	0.0860423	-0.237441	-0.632819	-2.38142	0.405123	0.380185	-1.39406	-1.30111	-1.24924	1.94778	3.67377	1.31408	2.42404	0.440419	0.643361	0.634655	2.31179	2.16329	0.72043	0.579785	-0.986956	0.746316
session11	delta	educated	throw	2	0.0405521	0.211331	-0.590489	0.0393088	-0.503706	-1.8523	-1.40657	-0.635053	-0.666767	-0.490447	-0.891817	-1.75771	-0.283372	-0.836166	-0.923028	-0.599338	0.0594626	-0.289219	-0.158357	-0.971324	-1.29417	-0.580656	-0.909565	-0.525357	-1.53773	-1.31095	-1.0356	-1.76033	-1.18024	-0.403363	-1.45134	-1.94153	-0.323375	-0.28998	-0.217715	-1.05191	-1.36035	-0.948879	-1.19457	-0.805919	-1.58395	-1.62469	-2.26585	-1.92133	-0.451249
session6	theta	ellite	throw	4	0.0420661	0.0915064	-0.30165	0.0317652	0.143204	-0.12233	-0.210814	0.236699	0.763127	-0.904326	-0.471191	-0.143603	0.12089	1.78324	-1.23414	-0.87843	0.509463	-0.137189	-1.68564	-1.12009	-0.928175	0.12897	-0.408083	-0.825118	-0.655682	-0.889149	-0.311575	-0.207167	0.0487033	-0.0259349	0.453959	0.329224	0.165144	0.434462	-0.700822	-0.498096	-0.618673	-0.385451	-0.0327453	-0.15389	-0.292607	-1.57495	-0.359794	-0.452264	-1.51011
session14	delta	ellite	throw	3	0.0812276	-0.0316467	-1.40069	-0.196114	-0.924556	-1.58008	-1.89056	-0.727001	-0.711711	-0.101432	-1.62173	-1.72703	-1.0461	-1.94109	-1.73463	-1.49104	-0.86569	-1.07841	-2.3981	-2.32146	-1.21716	-0.778651	-1.43178	-2.54815	-1.21051	-1.33972	-1.42932	-0.43862	-0.290108	-0.66501	-0.854341	-0.791933	1.34712	1.87746	0.020327	0.134767	1.17812	-0.186639	-0.652929	0.111323	-0.209862	-0.040095	-1.02211	-1.05742	-0.403698
session6	theta	ellite	throw	3	0.0860884	-0.0670171	-0.766347	-0.665634	-0.593433	-0.81545	-0.446493	-0.258651	-0.306163	-1.51255	-0.952389	-1.00803	-1.35671	-0.0646004	-1.27424	-1.30982	-1.33536	-0.707742	-1.33872	-1.15621	-1.03042	-1.28161	-1.4316	-1.18566	-0.825562	-0.751138	-1.24683	-1.33653	-0.68119	-1.06314	-0.770996	-0.775919	-0.365489	-0.421819	-0.360911	-0.620777	0.600482	-0.322267	-0.778004	-0.651994	-0.584477	-0.803871	-1.41975	-1.94502	-1.60967
session6	alpha	ellite	throw	1	0.0888927	0.15789	-0.783397	-0.556623	-0.418509	-1.18141	-0.644819	-0.443212	-0.79226	-1.59995	-1.23726	-1.00465	-1.60241	-1.43049	-0.516166	-1.97713	-2.03227	-1.23962	-1.69044	-1.45262	-1.77829	-1.86339	-1.64346	-1.0206	-0.748694	-0.937473	-0.706633	-1.51199	-0.608327	-0.567739	-0.489405	-0.64105	-0.640025	-0.660021	-1.55439	-1.58656	-0.61626	-2.11999	-1.68854	-1.32205	-1.55229	-1.72504	-1.83698	-1.15922	-1.9169
session4	delta	educated	catch	1	0.0924384	0.838121	0.326206	0.186223	0.811175	-0.535907	-1.70383	-1.19536	-1.94613	-0.499925	-2.03257	-2.0885	-2.88514	-1.05273	-3.149	-1.91656	-2.08011	-2.20092	-2.37591	-1.63314	-0.366722	-1.37122	-1.53757	-1.9848	-0.749618	0.351953	-1.59959	-0.278413	-0.448414	-0.916041	-0.935437	-0.436456	0.412109	0.627038	-0.356915	0.587603	1.52047	-0.827733	-1.03578	-1.17027	0.140734	-0.840237	-0.918489	-0.580024	-2.02862
session10	delta	educated	catch	5	0.0960555	0.338756	-0.322724	-0.523476	1.21482	-0.488991	-1.11288	-0.422395	-0.460351	-1.45185	-0.928325	-0.870922	-0.575135	-0.830397	-0.577085	-0.867984	-1.13112	-0.989468	-1.54961	-1.84665	-1.69362	-0.688809	-1.08602	-1.92537	-1.12707	-0.762815	-0.016998	-0.249499	-0.397323	-0.288825	-0.689522	-0.641256	-0.47911	-0.416812	-1.0311	-0.738976	0.241933	-1.1942	-1.95973	-0.360767	-0.793683	-1.68854	-2.09429	-1.29171	-0.993258
session2	delta	ellite	catch	5	0.108183	0.193056	-0.328294	0.451889	-0.788256	-0.833438	-0.0407083	0.492216	0.34254	-1.62151	-1.46094	-0.586528	-0.533447	-1.43919	-1.78667	-0.865377	-0.868949	-0.107213	-1.50549	-0.985328	-1.1039	-1.67991	-0.161214	-0.195085	-0.0686614	-0.568683	-0.794485	0.119372	0.267375	-0.47522	-0.445229	0.128679	0.0311417	0.814927	-0.675735	0.262076	-0.775085	-0.663407	-0.147017	-0.315046	-0.562776	-1.69318	-0.409769	-0.466517	-0.582905
session7	alpha	ellite	catch	4	0.110597	0.237766	-0.556434	-0.43681	-0.667958	-0.938821	-1.5181	-0.881633	-0.870102	-1.16918	-1.97469	-1.8383	-1.23985	-0.904186	-1.48856	-3.16412	-1.2109	-2.02082	-1.40104	-1.65782	-1.06248	-0.660385	-1.05269	-1.56323	-0.933556	0.125567	-0.405519	-0.696543	-0.808211	0.360276	0.0153546	-0.596305	-0.908289	-0.985557	-1.12313	-1.81719	-1.28737	-1.13198	-2.19017	-1.89368	-1.87025	-1.68214	-2.01602	-2.9652	-1.81174
session14	delta	ellite	throw	2	0.116525	0.299997	-0.789413	-0.253536	-1.42474	-2.30824	-1.07211	-0.525882	0.408969	-0.0303453	-1.98735	-0.291435	-0.789797	-0.829923	-1.94201	-2.53617	-0.362069	-1.83384	-0.560434	-2.69289	-1.48161	-1.31849	-0.451489	-1.24975	-0.0985597	-1.02777	-1.35938	0.0259808	0.185279	-0.277271	-1.94643	-1.10831	1.7322	1.29572	0.274626	-0.438108	1.41458	0.044994	-0.662573	-0.266331	0.793884	0.00212896	-1.05655	-1.068	0.447037
session17	delta	educated	catch	4	0.12844	-0.182769	-0.0226734	-0.662873	0.107744	-0.745388	-0.991409	-0.938544	-0.658548	-1.14367	-1.37955	-1.46423	-1.33302	-0.715337	-0.595791	-1.56147	-1.68172	-1.94456	-0.663478	-0.799518	-0.792892	-2.31846	0.571393	-0.104551	0.0104499	-0.696933	-0.956123	-2.10148	0.285061	-0.0639702	-0.606819	0.432986	-0.456823	-0.262139	-0.555611	-1.6365	0.26764	-0.762695	-1.06465	-0.9732	-0.415311	-0.788851	-0.988582	0.350117	-1.50935
session9	theta	ellite	catch	2	0.131453	0.0998857	-1.54802	-1.61709	-0.716881	-1.42953	-1.45716	-1.47133	-0.472418	-1.04409	-1.31426	-2.10552	-1.6964	-1.43809	-1.73126	-1.50005	-2.06223	-0.885181	-1.78745	-1.38605	-1.62016	-1.59593	-0.644719	-1.25134	-0.168471	-1.46686	-0.969581	-1.99253	-2.15064	-1.01053	-1.24961	-0.720019	0.874772	0.0319424	-0.865692	-1.85439	-0.250514	-1.09004	-1.42278	-1.46933	-0.534771	-1.64325	-0.462707	-1.08942	-0.897468
session12	gamma	educated	catch	2	0.13405	-1.0173	-0.59371	-2.93051	0.0517968	-1.57165	-3.89384	-2.88705	-1.01019	-2.11508	-3.60097	-3.96386	-3.1494	-1.20486	-3.60352	-4.26419	-3.87166	-1.0963	-3.35276	-4.01414	-4.2065	-3.0809	-2.23159	-3.48237	-4.12191	-4.0645	-2.29298	-2.03762	-2.97999	-2.89537	-2.57421	-2.96364	-0.398602	-1.617	-0.758027	-1.98401	-0.561071	-1.78838	-3.12815	-2.37714	-0.88716	-2.5225	-3.50667	-3.65598	-3.05234
session10	delta	educated	throw	4	0.14721	0.456931	-0.0643604	-0.282573	-0.205256	-0.844857	-0.771432	-0.449801	-1.29965	-0.88632	-0.774384	-0.729035	-1.26823	-0.465706	-0.792883	-0.342091	-1.53465	-0.725054	-1.52121	-0.277398	-0.808538	-1.1953	-0.0499527	0.308496	-0.593807	-0.899757	-0.709185	-0.824158	0.653587	0.146586	0.118204	-0.234621	0.396856	-0.66102	0.607422	-0.525555	1.37713	0.123212	0.562954	0.31091	0.180215	0.460369	0.513511	0.272299	0.129028
session15	delta	ellite	throw	3	0.153491	1.10389	-0.236553	0.251647	-0.65001	-0.154727	0.129005	0.199895	0.691763	-0.897582	-1.23172	-0.348496	-1.13706	-0.27287	-1.608	-1.83489	-1.29427	-0.540889	-0.157413	-0.981863	-0.961541	-1.1913	-0.600871	-0.224923	-0.241972	-0.457148	-0.86336	0.045428	0.149563	-0.404502	-0.486819	0.329709	-0.626423	0.322126	-1.32952	-0.672513	-0.794388	-1.63222	-1.96024	-1.7666	0.352451	-1.43317	-1.61254	-2.3411	-0.796755
session8	theta	ellite	throw	2	0.156006	0.00170003	-2.12509	-1.57973	-1.04348	-2.05572	-1.9053	-1.69152	-0.976654	-1.24607	-2.01792	-1.44591	-2.24995	-1.36729	-1.81236	-1.60171	-1.38852	-2.47355	-1.42515	-2.6425	-1.88484	-1.59869	-1.17883	-2.35448	-1.66952	-1.54501	-0.573951	-1.16683	-2.05848	-0.490019	-1.14498	-0.44636	1.47896	0.640846	-0.446977	-0.794481	0.327483	-1.06777	-1.69576	-1.14741	-1.92488	-0.922166	-1.57137	-1.03776	-0.998975
session18	theta	educated	catch	4	0.163874	0.00319435	-0.807374	-0.633563	-0.84943	-0.780779	-0.78537	-1.59699	-0.563291	-0.793724	-1.02856	-1.01388	-2.28289	-1.01518	-1.57126	-1.34897	-1.08711	-2.29055	-1.65755	-1.81487	-1.44407	-1.71712	-0.633063	-1.66174	-0.468339	-1.56025	-0.560247	0.00560024	-0.458206	-0.534337	-0.53766	-0.289124	-0.649088	-0.556985	-1.54415	-1.6144	-1.2031	-1.83616	-1.74299	-1.11887	-0.433745	-2.03725	-2.32135	-2.55589	-1.72868
session4	delta	educated	catch	3	0.165456	0.191139	0.265525	-0.355126	1.3759	0.332067	0.582819	-0.830583	-0.25967	-0.400522	0.471711	0.575546	0.152591	0.401633	-0.148536	-0.285207	0.165964	-1.18578	-1.10194	-0.669568	-0.985124	-1.15523	0.26008	-0.964838	0.640475	-0.477848	0.771949	1.10289	0.394407	1.24618	1.21963	1.18878	0.738758	-0.967999	-1.41612	-0.0678195	0.976829	-1.04075	-1.47511	-0.656912	-0.411785	-0.999546	-0.606419	-1.11013	-2.44749
session4	delta	educated	throw	4	0.180982	-0.0497168	-0.798442	-0.394864	-0.444922	-0.340942	-0.506922	-0.985698	-0.2466	-1.01972	-1.22972	-2.05702	-2.28606	-1.87214	-1.32311	-1.34502	-1.86924	-1.29352	-1.81617	-0.592651	-0.468548	-1.25355	-1.91861	-1.18668	-0.27784	-0.48959	-0.877678	-0.999691	-0.602892	-0.541019	-0.501373	-0.64222	1.48016	1.48382	0.488407	1.08699	0.269066	-0.645889	-0.848757	-0.320152	-0.744766	-1.12033	0.151599	0.462188	0.241519
session8	alpha	ellite	throw	5	0.192284	0.048657	-0.480756	-1.48436	-0.531914	-1.24892	-2.08989	-1.88657	-1.53057	-1.84611	-2.61874	-2.03352	-1.89793	-2.49146	-1.72555	-2.40132	-1.05771	-1.56966	-1.92168	-2.16842	-1.86859	-0.92622	-1.90039	-0.813636	-1.40616	-0.795075	-0.11506	-1.00707	-0.661964	-0.354859	-0.660027	-1.10969	-1.3062	-0.648991	-1.98707	-1.41915	-2.28567	-2.43541	-2.02427	-1.66483	-1.92296	-2.48217	-2.25269	-2.04237	-1.99453
session3	delta	educated	throw	3	0.199639	1.75932	-0.888534	0.559369	-0.479294	-0.505245	-1.97068	-0.929923	0.376877	-1.76469	-0.33334	-1.57938	-1.52039	-0.431072	1.09572	-0.188276	-1.97379	-1.32949	-0.992567	-0.337467	-0.78016	-2.18681	-0.677067	-0.890461	-0.951045	-1.13703	0.947687	0.225837	0.348831	-1.11584	-0.511139	-0.474396	-0.590123	1.32253	-0.836737	-0.189449	-0.830653	-1.28571	-1.46393	-0.931417	-0.147078	-2.18378	-1.38643	-0.258805	-1.01176
session1	theta	educated	catch	2	0.209154	0.0549988	-1.2106	-1.30092	-1.06098	-1.42038	-1.29078	-1.02753	-1.15372	-2.84146	-1.29543	-1.65973	-1.87082	-1.70791	-2.41092	-0.839137	-2.23077	-1.3892	-2.2092	-1.87337	-2.70311	-2.1929	-1.56038	-1.71743	-1.39971	-1.80726	-1.80289	-1.76214	-1.41977	-0.641449	-0.835491	-0.372046	0.279551	-0.340933	-0.463678	-0.982845	0.10172	-0.468919	-0.473383	-0.69133	-1.21318	-0.845337	-0.961184	-1.29582	-1.74398
session13	delta	ellite	catch	2	0.211635	0.16336	-1.07346	-0.603834	-1.0859	-0.94291	-0.109551	-0.996641	0.69537	-2.14142	-0.459383	-0.234126	-1.06875	-0.34366	-2.67849	-1.78782	-1.85287	0.122515	-2.34926	-1.41771	-1.16198	-1.49942	-0.649271	-0.804991	-0.118127	-0.722211	-1.15855	1.22492	-0.079773	-0.554916	-0.46465	-0.459042	-1.31185	-1.56051	-0.932705	0.266237	-0.745859	-0.860305	-0.808177	-1.0899	-1.1124	-1.10827	-0.500392	-0.972005	-2.17721
session15	delta	ellite	throw	5	0.246829	0.79309	-0.217836	-0.0449371	-0.864635	-0.990706	-1.20246	-0.501473	1.28468	-1.38836	-2.19435	-0.424544	1.12589	-1.06652	-1.99858	-1.17643	-0.338664	-1.04713	-1.74514	-0.485144	-0.0552235	-0.226743	-1.06869	-0.51634	0.368273	-0.289399	-0.642254	-0.803092	-0.65652	-0.173808	-0.20775	1.03835	1.80981	1.49615	1.11993	0.847645	0.796192	0.47567	0.348086	-0.216908	-0.44882	0.0882665	-0.362364	-0.691934	-1.98417
session17	theta	educated	catch	2	0.247835	0.0750261	-1.63009	-1.73225	-0.775651	-2.60845	-1.12629	-1.2668	-2.491	-2.13254	-1.2463	-0.902172	-2.81421	-3.15338	-1.756	-1.37962	-2.29553	-1.95065	-0.993011	-2.40409	-2.07103	-2.14631	-1.09753	-1.91402	-1.99627	-1.98628	-1.56137	-1.80323	-2.12817	-1.60739	-1.35065	-1.76508	-0.878059	-1.01081	-1.8023	-1.56249	-1.66071	-1.8231	-1.55432	-1.63879	-2.42053	-2.0414	-1.72956	-2.22382	-3.26285
session19	delta	educated	catch	3	0.260331	0.422574	-1.18091	0.58269	0.77386	-1.76778	-1.52004	-0.182905	-0.562071	-2.07917	-2.16819	-1.84966	-2.24519	-2.38449	-2.1314	-1.68875	-2.05616	-2.33076	-2.49246	-2.14423	-0.899705	-0.866092	-1.06324	-1.54471	-0.464354	-1.19292	-1.93318	-0.932463	-0.566532	-1.31285	-0.485946	-0.749785	-0.460347	-0.0516176	-1.09402	0.079413	0.682357	-1.427	-1.12045	-1.35635	-0.271687	-1.40798	-0.90189	-1.42004	-1.20198
session3	delta	educated	throw	1	0.265164	0.905034	-0.740315	-0.501079	0.127758	-0.0237438	0.119996	-0.502325	-0.693211	0.0666564	-0.0146367	-0.584639	-0.597273	-1.7298	-0.801659	-1.01761	-0.457082	-0.278595	-0.790531	-0.557776	-0.281476	-0.718117	-0.913803	-0.521539	-0.0751856	-0.641761	-0.0939434	-0.601214	-0.67317	-0.541907	-0.346708	-0.358806	-0.738939	-1.02902	-1.18339	-0.647909	0.189048	-0.852321	-0.133724	-1.01594	-0.837817	-0.315355	-0.0341513	-0.277532	-1.14589
session9	theta	ellite	catch	1	0.268198	0.883204	-1.38736	-1.8816	-1.26603	-1.43319	-1.22721	-1.18713	-0.847589	-1.57048	-1.03409	-1.42602	-1.51645	-1.56292	-1.42948	-1.50538	-2.29171	-0.872499	-2.96904	-1.92508	-2.19125	-2.43538	-0.468549	-1.44366	-1.20404	-1.85342	-1.56564	-1.60838	-0.808181	-1.09002	-1.27801	-0.524536	-0.582143	-0.775885	-1.8614	-2.14443	-1.72317	-1.35936	-1.60408	-1.64741	-0.789737	-2.22997	-1.55489	-1.51723	-1.52359
session11	theta	educated	throw	5	0.289802	0.147335	-1.12548	-1.03626	-1.29598	-1.02689	-0.756154	-1.33213	-2.01299	-1.16802	-1.0692	-1.47761	-0.413965	-1.27124	-1.41816	-1.58563	-1.3152	-1.431	-2.34878	-2.34559	-1.70087	-1.48857	-1.37095	-2.25705	-1.60412	-0.805799	-1.01018	-1.6098	-1.03304	-0.397806	-0.987528	-0.794465	-0.751394	-1.25339	-0.694031	-1.40977	-2.00426	-1.29517	-0.823216	-1.56108	-1.1749	-1.7976	-1.38042	-1.90953	-2.18372
session5	delta	ellite	throw	2	0.305822	1.3451	-0.226542	0.131937	1.78934	-0.0547011	-0.659609	-1.4448	2.86526	1.23551	0.0699011	-0.663501	2.00066	0.106352	-0.399817	-0.37417	0.555106	1.62539	-1.49807	-1.26154	-1.15581	0.516356	-0.437277	0.156143	-0.216695	-1.15879	-0.496977	0.46443	-0.699202	-0.675396	-0.61107	-1.22134	1.35904	2.70466	0.945755	1.01432	0.503198	0.726061	-0.0140805	1.2113	0.297619	-0.639147	-0.0574552	-0.445464	0.00248588
session5	theta	ellite	throw	1	0.30897	2.91505	-1.10199	-0.786881	-0.849848	-0.500296	-0.203068	-0.532467	0.266418	0.115527	-0.503044	-1.22811	-0.903959	1.59072	-0.415192	-0.822938	-1.08684	-1.81621	-0.266471	-0.727988	-1.18444	-1.73996	-0.918924	0.731808	0.36902	-0.398481	-0.267399	0.193627	-0.52356	-0.010662	0.0365829	-0.145132	0.215969	1.21139	-0.508001	0.0641558	-0.851715	-0.979928	-0.627248	-0.55659	-0.795399	-1.11243	-1.05178	-1.55242	-0.497903
session9	theta	ellite	throw	2	0.319052	0.563198	-1.25995	-1.22468	-0.703701	-1.15996	-1.26258	-1.08205	-1.00142	-0.860145	-1.2789	-0.787074	-1.13048	-1.52912	-0.911908	-0.969366	-1.15614	-1.50615	-1.48331	-1.34795	-2.1112	-1.69153	-0.68439	-0.960507	-0.0364335	-1.72383	-0.905007	-1.56079	-0.109028	-0.439876	-0.933983	-0.627707	0.232306	-0.288636	-0.23603	-1.33867	-1.14017	-1.40229	-1.15422	-1.32883	-1.49105	-1.06532	-1.03522	-1.21136	-1.88444
session1	delta	educated	catch	3	0.325178	0.151138	-0.553377	-1.75299	1.10661	-0.418004	-1.07997	-0.645107	-1.14676	-0.459362	-0.661018	-1.75987	-0.429256	-0.617909	-2.13128	-0.563694	-0.720839	-0.630004	-2.22447	-1.67259	-0.864301	0.0171429	-0.150638	-1.92652	-1.52234	-1.02182	0.471713	-0.126078	-0.407148	-0.626577	-0.0650638	-0.763338	0.258757	-0.911661	0.280343	-1.3474	1.11147	-1.09355	-0.835716	-0.588703	-0.102977	-0.539293	-0.347731	-0.888941	-0.243555
session14	delta	ellite	throw	5	0.329913	0.895684	-1.07247	0.248408	-0.0419216	-1.29703	-1.56172	-0.00186128	-0.0536647	-0.408839	-1.26011	-1.26803	0.320376	-0.845243	-1.6579	-1.17221	-0.375158	-0.970469	-0.938382	-1.46378	-1.73529	-1.11833	-1.38987	-1.83187	-0.786567	-1.63228	-0.884389	-0.714646	-0.832417	-0.364521	-0.898122	-1.04877	0.987556	0.449305	-0.275673	-0.50035	-0.23919	-0.750894	-0.301755	-0.67659	-0.40405	0.0156231	-0.170407	-0.200274	-0.0801836
session5	delta	ellite	catch	2	0.341381	0.658064	0.654571	1.05001	0.881048	0.814605	0.101006	-0.278331	0.555313	0.73088	0.80684	0.688845	-0.228839	1.77038	0.152443	0.836143	0.808912	-0.00890188	0.797538	0.172032	0.0510017	0.406447	0.270954	1.38662	2.10655	0.266658	0.648332	0.698018	0.917815	1.06148	1.09582	0.399145	0.409409	0.341607	0.231217	0.495374	0.0535824	-0.325818	-2.21985	-0.501253	-0.00658668	0.35496	-0.728807	0.404493	-0.54548
session10	theta	educated	throw	3	0.344672	0.988986	-0.321249	-0.0152354	-0.972394	-1.27697	-1.10739	-0.887008	-0.727419	-1.57568	-1.48289	-1.56747	-0.783243	-0.638279	-1.65274	-1.70571	-1.60342	-1.76598	-1.20962	-1.77013	-1.51683	-1.62702	-0.354677	-1.61478	-1.3644	-0.89672	-0.637819	-0.541612	-0.53162	-0.931444	-0.56958	-0.107629	-0.039291	0.0843687	-0.628288	-0.663123	-0.418783	-0.878933	-0.999428	-0.968085	-1.44706	-1.33124	-1.08908	-1.39262	-0.867878
session2	theta	ellite	catch	2	0.350493	0.587253	-0.77561	-0.0247029	-0.361802	-0.30439	0.386623	0.142539	-0.186987	-1.87353	-0.110728	-0.404518	-0.744391	-0.778838	-1.60502	-0.797577	-0.463036	-0.834551	-0.756743	-0.965334	-1.17934	-1.20716	-0.156871	-0.308877	-0.232454	-0.704461	-1.01925	-0.0820028	0.566288	-0.707552	-1.0044	-0.561165	0.0608223	0.456169	-0.287762	-0.299142	-0.836912	-0.552267	0.000127665	-0.561607	-0.213531	-1.41573	-0.291644	-0.597283	-1.22112
session1	theta	educated	catch	1	0.354476	0.0138351	-1.13505	-1.02593	-1.14859	-0.871806	-1.04481	-1.27193	-0.681864	-1.25694	-1.27905	-2.049	-1.56981	-2.24901	-1.14119	-1.13017	-1.87259	-1.54411	-2.26648	-1.31031	-1.58731	-1.58089	-1.53271	-1.83303	-0.884694	-1.71155	-1.56042	-2.02239	-0.85783	-1.0515	-0.531723	0.266578	-0.590478	-0.478302	-0.782839	-1.95618	-1.05714	-0.702276	-0.895069	-1.43845	-1.03754	-0.852578	-1.44026	-1.71646	-1.70236
session2	theta	ellite	throw	2	0.354721	0.80889	-0.364158	0.277035	0.0262194	-0.314049	0.207151	0.17935	0.0361438	-1.13144	0.0417911	0.0443571	-0.640681	-0.270715	-0.387852	0.245397	-0.222373	-0.663605	-0.123131	-0.0323051	-7.96942e-05	-1.02499	-0.0537334	-0.0971452	-0.068032	-0.705656	-0.996062	-0.0897753	-0.0717633	-1.18134	-1.23873	-0.613524	0.337259	-0.122972	0.259608	-0.621192	0.23705	0.170064	0.149657	-0.64935	-0.775065	-0.824327	-0.0566851	-0.591865	-1.31224
session15	delta	ellite	catch	4	0.359511	0.63972	1.01681	0.44629	0.194394	0.317386	0.396597	0.701053	1.0555	-0.469379	-0.80059	-0.41894	-0.129897	-0.0427936	-2.53049	-1.14594	-0.43695	-1.39962	0.0801107	-0.427788	-0.257735	-0.961556	0.061321	0.151696	0.185779	0.188286	-0.442051	0.533944	0.569034	0.600295	0.56005	0.316492	1.50257	1.32039	0.578783	0.29478	0.705574	-0.431512	-1.19921	-0.202856	1.17751	-0.488966	-1.44823	-1.05694	-0.401065
session10	theta	educated	throw	4	0.385172	0.300728	0.277855	-0.0643027	-0.138302	-0.364244	-0.361653	-0.404673	-0.875996	-0.863407	-0.764678	-0.990162	-1.14393	-0.934441	-1.2862	-1.106	-1.00558	-0.253788	-1.40627	-0.868145	-0.829733	-0.856822	-0.60115	-0.221903	-0.0434031	-0.235283	-0.0523659	-0.622919	0.478927	0.279716	0.102421	0.0332893	-0.764599	-0.79648	-0.680662	-0.717568	0.197814	-1.23108	-0.723236	-0.515537	-0.109612	-0.723615	-0.694794	-0.63795	-0.0706656
session7	delta	ellite	catch	5	0.393415	0.886014	-0.443821	-0.288196	0.103979	-0.734741	-2.31105	-0.77498	-0.818384	-1.02635	-2.46438	-1.47693	-0.914109	-0.0948909	-1.66848	-1.26066	-0.191584	-1.16418	-1.07597	-1.0344	-0.788126	-0.177843	-0.714288	-1.19237	-0.577407	-0.615865	-0.214912	-0.806769	-0.84347	-1.03193	-1.0239	-0.336396	0.948269	1.44771	-0.702434	0.456261	-0.0657319	-1.04898	-1.59025	0.188087	0.911962	-0.363691	-0.729948	-1.32877	-0.148188
session3	delta	educated	throw	5	0.402266	1.47999	-1.16799	-0.323806	0.117149	-1.15221	-0.0828715	-1.2758	0.397201	0.321518	0.0919042	-0.108772	-1.21125	-0.554684	-0.688108	0.293043	-0.778797	0.120859	-0.72864	-0.431153	-0.268362	-1.09727	0.182829	-1.20829	-1.40389	-1.83323	0.584376	0.147721	-0.468386	-0.494509	-0.0792906	-0.174171	0.328968	2.65329	-0.550044	0.229098	0.783902	-0.934472	-0.545672	-0.0390603	1.20807	0.0259272	-0.453547	-0.773031	-0.706856
session4	theta	educated	throw	2	0.402375	0.480728	-0.418072	-0.835212	-0.440852	-1.67756	-1.5149	-1.72629	-1.28323	-1.80032	-2.08366	-2.21405	-1.72987	-1.30263	-2.94466	-1.82805	-2.58124	-1.53511	-1.97098	-2.34974	-2.10165	-1.62156	-1.11406	-1.54075	-1.04037	-1.67988	-0.662917	-0.888357	-0.967417	-1.22432	-1.183	-0.594883	1.04231	0.86895	-0.11794	-0.260031	-0.112454	-0.732575	-0.320805	-0.73508	-1.02956	-1.29114	-0.664012	-1.16439	-2.10025
[truncated: 98 more rows]
[truncated: 55 more columns]
